# Supplementary material for: Mouse Rif1 is a regulatory subunit of protein phosphatase 1 (PP1)
Source: Sci Rep. 2017 May 18;7:2119. doi: 10.1038/s41598-017-01910-1 (PMC5437018; doi:10.1038/s41598-017-01910-1)
Supplement: Supplementary file 2 — Supplemental table 1 [file 41598_2017_1910_MOESM2_ESM.xls]

## Sheet: A) total proteins
Protein IDs	Majority protein IDs	Fasta headers	LFQ intensity ctrl1	LFQ intensity ctrl3	avg cntrl	LFQ intensity s1	LFQ intensity s2	LFQ intensity s3	avg samples	ratio	Number of proteins	Peptides	Unique peptides	Peptides ctrl1	Peptides ctrl3	Peptides s1	Peptides s2	Peptides s3	Unique peptides ctrl1	Unique peptides ctrl3	Unique peptides s1	Unique peptides s2	Unique peptides s3	Sequence coverage [%]	Mol. weight [kDa]	Sequence length	Q-value	Score	Sequence coverage ctrl1 [%]	Sequence coverage ctrl3 [%]	Sequence coverage s1 [%]	Sequence coverage s2 [%]	Sequence coverage s3 [%]	Intensity	Intensity ctrl1	Intensity ctrl3	Intensity s1	Intensity s2	Intensity s3
sp|Q91W43|GCSP_MOUSE;tr|Q8BJQ7|Q8BJQ7_MOUSE;tr|Q9CRJ4|Q9CRJ4_MOUSE	sp|Q91W43|GCSP_MOUSE;tr|Q8BJQ7|Q8BJQ7_MOUSE	>sp|Q91W43|GCSP_MOUSE Glycine dehydrogenase (decarboxylating), mitochondrial OS=Mus musculus GN=Gldc PE=1 SV=1;>tr|Q8BJQ7|Q8BJQ7_MOUSE Putative uncharacterized protein OS=Mus musculus GN=Gldc PE=2 SV=1	32194000	63133000	47663500	2558100	2455500	0	1671200	0.0350625	3	14	14	9	10	3	2	2	9	10	3	2	2	17.3	113.27	1025	0	69.92	12.7	12.1	3.9	3.4	3	66129000	43188000	16890000	1013400	4139900	898310			average cntrl=put to 1 where 0
sp|Q8C0I1|ADAS_MOUSE;tr|A2AL50|A2AL50_MOUSE;tr|H3BKN2|H3BKN2_MOUSE;tr|A2AL49|A2AL49_MOUSE;tr|Q8BKC4|Q8BKC4_MOUSE;tr|Q3TNW8|Q3TNW8_MOUSE;tr|H3BJ14|H3BJ14_MOUSE;tr|H3BIY5|H3BIY5_MOUSE	sp|Q8C0I1|ADAS_MOUSE;tr|A2AL50|A2AL50_MOUSE;tr|H3BKN2|H3BKN2_MOUSE;tr|A2AL49|A2AL49_MOUSE;tr|Q8BKC4|Q8BKC4_MOUSE	>sp|Q8C0I1|ADAS_MOUSE Alkyldihydroxyacetonephosphate synthase, peroxisomal OS=Mus musculus GN=Agps PE=1 SV=1;>tr|A2AL50|A2AL50_MOUSE Alkyldihydroxyacetonephosphate synthase, peroxisomal OS=Mus musculus GN=Agps PE=1 SV=1;>tr|H3BKN2|H3BKN2_MOUSE Alkyldihydro	30850000	83104000	56977000	9029700	0	18471000	9166900	0.160888	8	16	16	8	12	3	1	5	8	12	3	1	5	33.3	71.683	645	0	66.161	19.8	29.5	5.9	1.4	15.3	86728000	29645000	31669000	9989800	2772900	12651000			average samples=eliminate where 2 out of 3 are 0
CON__Q1RMN8	CON__Q1RMN8	>Q1RMN8 TREMBL:Q1RMN8 (Bos taurus) Similar to Immunoglobulin lambda-like polypeptide 1	130010000	30692000	80351000	0	19290000	19945000	1.30783e+07	0.162765	1	4	4	4	3	1	3	2	4	3	1	3	2	20.1	24.536	234	0	59.443	20.1	14.1	6.4	14.1	14.1	331410000	240260000	9774600	61221000	12949000	7205400
sp|O08749|DLDH_MOUSE;tr|Q3TIE8|Q3TIE8_MOUSE	sp|O08749|DLDH_MOUSE;tr|Q3TIE8|Q3TIE8_MOUSE	>sp|O08749|DLDH_MOUSE Dihydrolipoyl dehydrogenase, mitochondrial OS=Mus musculus GN=Dld PE=1 SV=2;>tr|Q3TIE8|Q3TIE8_MOUSE Dihydrolipoyl dehydrogenase OS=Mus musculus GN=Dld PE=2 SV=1	67007000	62568000	64787500	15196000	0	18640000	1.12787e+07	0.174087	2	10	10	6	8	3	1	3	6	8	3	1	3	24.6	54.272	509	0	56.509	16.1	17.1	8.6	2.2	6.9	109210000	52593000	28530000	2599200	6330200	19160000
tr|D3YTQ3|D3YTQ3_MOUSE;tr|F6VQH5|F6VQH5_MOUSE	tr|D3YTQ3|D3YTQ3_MOUSE;tr|F6VQH5|F6VQH5_MOUSE	>tr|D3YTQ3|D3YTQ3_MOUSE Heterogeneous nuclear ribonucleoprotein D-like OS=Mus musculus GN=Hnrnpdl PE=4 SV=1;>tr|F6VQH5|F6VQH5_MOUSE Heterogeneous nuclear ribonucleoprotein D-like (Fragment) OS=Mus musculus GN=Hnrnpdl PE=4 SV=1	219990000	13329000	116659500	49555000	19614000	0	2.30563e+07	0.197638	2	13	2	12	4	10	5	3	2	1	1	1	1	25.2	46.27	420	0	74.561	24	10	21.4	9.5	6	499130000	393510000	2839700	93934000	7885200	960960
tr|G3UX26|G3UX26_MOUSE;sp|Q60930|VDAC2_MOUSE;tr|D3YZT5|D3YZT5_MOUSE;tr|D3YUN8|D3YUN8_MOUSE	tr|G3UX26|G3UX26_MOUSE;sp|Q60930|VDAC2_MOUSE;tr|D3YZT5|D3YZT5_MOUSE	>tr|G3UX26|G3UX26_MOUSE Voltage-dependent anion-selective channel protein 2 (Fragment) OS=Mus musculus GN=Vdac2 PE=4 SV=1;>sp|Q60930|VDAC2_MOUSE Voltage-dependent anion-selective channel protein 2 OS=Mus musculus GN=Vdac2 PE=1 SV=2;>tr|D3YZT5|D3YZT5_MOUSE	55653000	23680000	39666500	6035200	0	19826000	8620400	0.217322	4	7	7	7	2	2	1	3	7	2	2	1	3	27.2	30.446	283	0	28.423	27.2	7.8	7.8	4.2	14.8	156850000	123160000	4613300	10934000	4439400	13708000
tr|Q3UFJ3|Q3UFJ3_MOUSE;sp|P35486|ODPA_MOUSE;tr|Q9D9X9|Q9D9X9_MOUSE;sp|P35487|ODPAT_MOUSE	tr|Q3UFJ3|Q3UFJ3_MOUSE;sp|P35486|ODPA_MOUSE	>tr|Q3UFJ3|Q3UFJ3_MOUSE Pyruvate dehydrogenase E1 component subunit alpha OS=Mus musculus GN=Pdha1 PE=2 SV=1;>sp|P35486|ODPA_MOUSE Pyruvate dehydrogenase E1 component subunit alpha, somatic form, mitochondrial OS=Mus musculus GN=Pdha1 PE=1 SV=1	170120000	161320000	165720000	67756000	26576000	14945000	3.64257e+07	0.219802	4	15	15	12	10	8	6	4	12	10	8	6	4	31.8	43.231	390	0	34.971	26.2	25.1	19.7	13.3	10.3	312410000	171550000	53720000	44387000	23501000	19252000
tr|Q3TIU7|Q3TIU7_MOUSE;tr|Q3UIQ2|Q3UIQ2_MOUSE;sp|Q91VD9|NDUS1_MOUSE;tr|A0A087WP77|A0A087WP77_MOUSE	tr|Q3TIU7|Q3TIU7_MOUSE;tr|Q3UIQ2|Q3UIQ2_MOUSE;sp|Q91VD9|NDUS1_MOUSE	>tr|Q3TIU7|Q3TIU7_MOUSE Putative uncharacterized protein OS=Mus musculus GN=Ndufs1 PE=2 SV=1;>tr|Q3UIQ2|Q3UIQ2_MOUSE Putative uncharacterized protein OS=Mus musculus GN=Ndufs1 PE=2 SV=1;>sp|Q91VD9|NDUS1_MOUSE NADH-ubiquinone oxidoreductase 75 kDa subunit,	32111000	55824000	43967500	11270000	4682200	15490000	1.04807e+07	0.238375	4	11	11	8	10	3	2	4	8	10	3	2	4	21.8	79.662	726	0	45.239	17.1	17.8	6.6	4.5	7	70905000	29064000	23837000	5887200	1803600	10313000
sp|D3YXK2|SAFB1_MOUSE;tr|S4R1M2|S4R1M2_MOUSE;tr|Q6A0C0|Q6A0C0_MOUSE;sp|Q80YR5|SAFB2_MOUSE;tr|D6RJ78|D6RJ78_MOUSE;tr|D6RHP9|D6RHP9_MOUSE	sp|D3YXK2|SAFB1_MOUSE;tr|S4R1M2|S4R1M2_MOUSE	>sp|D3YXK2|SAFB1_MOUSE Scaffold attachment factor B1 OS=Mus musculus GN=Safb PE=1 SV=2;>tr|S4R1M2|S4R1M2_MOUSE Scaffold attachment factor B1 OS=Mus musculus GN=Safb PE=1 SV=1	151680000	0	75840000	34659000	18658000	9889900	2.1069e+07	0.277808	6	13	13	13	1	6	3	2	13	1	6	3	2	17.7	105.1	937	0	26.978	17.7	1.1	9.7	5.4	2.3	206330000	159310000	1432500	20773000	17453000	7362000
sp|Q62189|SNRPA_MOUSE;tr|D3Z0S6|D3Z0S6_MOUSE;tr|Q9CXX7|Q9CXX7_MOUSE;tr|F8VQ88|F8VQ88_MOUSE;tr|D6RI83|D6RI83_MOUSE	sp|Q62189|SNRPA_MOUSE;tr|D3Z0S6|D3Z0S6_MOUSE;tr|Q9CXX7|Q9CXX7_MOUSE	>sp|Q62189|SNRPA_MOUSE U1 small nuclear ribonucleoprotein A OS=Mus musculus GN=Snrpa PE=2 SV=3;>tr|D3Z0S6|D3Z0S6_MOUSE U1 small nuclear ribonucleoprotein A (Fragment) OS=Mus musculus GN=Snrpa PE=4 SV=1;>tr|Q9CXX7|Q9CXX7_MOUSE Putative uncharacterized prote	37088000	27005000	32046500	15190000	0	12429000	9.20633e+06	0.28728	5	9	7	9	3	3	1	2	7	3	1	0	2	36.6	31.835	287	0	34.667	36.6	11.5	9.4	2.8	8.7	143940000	71145000	14098000	46768000	1060000	10871000
sp|Q9DCN2|NB5R3_MOUSE;tr|Q9CY59|Q9CY59_MOUSE;tr|F2Z456|F2Z456_MOUSE;tr|A0A0A0MQM3|A0A0A0MQM3_MOUSE	sp|Q9DCN2|NB5R3_MOUSE;tr|Q9CY59|Q9CY59_MOUSE;tr|F2Z456|F2Z456_MOUSE;tr|A0A0A0MQM3|A0A0A0MQM3_MOUSE	>sp|Q9DCN2|NB5R3_MOUSE NADH-cytochrome b5 reductase 3 OS=Mus musculus GN=Cyb5r3 PE=1 SV=3;>tr|Q9CY59|Q9CY59_MOUSE NADH-cytochrome b5 reductase OS=Mus musculus GN=Cyb5r3 PE=2 SV=1;>tr|F2Z456|F2Z456_MOUSE NADH-cytochrome b5 reductase OS=Mus musculus GN=Cyb5r	46730000	61504000	54117000	21142000	0	29155000	1.67657e+07	0.309804	4	5	5	4	3	5	1	4	4	3	5	1	4	19.3	34.127	301	0	29.877	16.3	10	19.3	5.6	16.3	228240000	97452000	18843000	80505000	4042700	27401000
tr|Q3U6K8|Q3U6K8_MOUSE	tr|Q3U6K8|Q3U6K8_MOUSE	>tr|Q3U6K8|Q3U6K8_MOUSE Putative uncharacterized protein OS=Mus musculus GN=Vdac1 PE=2 SV=1	111770000	59404000	85587000	28500000	17094000	41148000	28914000	0.337832	1	14	0	12	6	6	3	6	0	0	0	0	0	53	30.725	283	0	63.766	48.1	20.5	24	10.6	17	397640000	277970000	13401000	71081000	7119800	28069000
tr|Q5SVF7|Q5SVF7_MOUSE;sp|O55125|NIPS1_MOUSE;tr|Q3UGS1|Q3UGS1_MOUSE;tr|Q5SVG6|Q5SVG6_MOUSE	tr|Q5SVF7|Q5SVF7_MOUSE;sp|O55125|NIPS1_MOUSE;tr|Q3UGS1|Q3UGS1_MOUSE	>tr|Q5SVF7|Q5SVF7_MOUSE 4-nitrophenylphosphatase domain and non-neuronal SNAP25-like protein homolog 1 (C. elegans), isoform CRA_f OS=Mus musculus GN=Nipsnap1 PE=2 SV=1;>sp|O55125|NIPS1_MOUSE Protein NipSnap homolog 1 OS=Mus musculus GN=Nipsnap1 PE=1 SV=1;	30747000	45805000	38276000	0	9615900	30774000	13463300	0.351743	4	5	5	5	3	0	2	2	5	3	0	2	2	16.2	33.363	284	0	18.08	16.2	10.6	0	7	7	113480000	66525000	21563000	0	7575300	17820000
sp|Q9D051|ODPB_MOUSE	sp|Q9D051|ODPB_MOUSE	>sp|Q9D051|ODPB_MOUSE Pyruvate dehydrogenase E1 component subunit beta, mitochondrial OS=Mus musculus GN=Pdhb PE=1 SV=1	78985000	34819000	56902000	22581000	15604000	24085000	2.07567e+07	0.364779	1	11	11	10	6	6	4	3	10	6	6	4	3	35.7	38.937	359	0	82.603	35.4	21.7	19.2	12	13.9	294310000	188350000	8464500	74238000	10899000	12367000
CON__P35527	CON__P35527	>P35527 SWISS-PROT:P35527 Tax_Id=9606 Gene_Symbol=KRT9 Keratin, type I cytoskeletal 9	156640000	96279000	126459500	52976000	87561000	670320	4.70691e+07	0.372207	1	17	16	15	12	12	14	2	15	12	11	14	2	37.2	62.129	623	0	175.05	33.7	26	23.6	31.9	4.2	323530000	159530000	32304000	29454000	101780000	463240
tr|Q3TIC8|Q3TIC8_MOUSE;sp|Q9CZ13|QCR1_MOUSE;tr|Q3THM1|Q3THM1_MOUSE;tr|Q8VEJ2|Q8VEJ2_MOUSE;tr|Q8K2S8|Q8K2S8_MOUSE;tr|A0A0A6YWX6|A0A0A6YWX6_MOUSE;tr|A0A0A6YW82|A0A0A6YW82_MOUSE	tr|Q3TIC8|Q3TIC8_MOUSE;sp|Q9CZ13|QCR1_MOUSE;tr|Q3THM1|Q3THM1_MOUSE;tr|Q8VEJ2|Q8VEJ2_MOUSE	>tr|Q3TIC8|Q3TIC8_MOUSE Putative uncharacterized protein OS=Mus musculus GN=Uqcrc1 PE=2 SV=1;>sp|Q9CZ13|QCR1_MOUSE Cytochrome b-c1 complex subunit 1, mitochondrial OS=Mus musculus GN=Uqcrc1 PE=1 SV=2;>tr|Q3THM1|Q3THM1_MOUSE Putative uncharacterized protein	59457000	58371000	58914000	25966000	14991000	26625000	2.25273e+07	0.382377	7	12	11	9	7	6	3	4	8	7	6	3	4	27.7	52.752	480	0	28.922	19.2	17.5	12.1	4.8	9.4	141170000	78264000	21242000	10944000	7069700	23652000
sp|Q8K2B3|SDHA_MOUSE;tr|Q6IWE1|Q6IWE1_MOUSE	sp|Q8K2B3|SDHA_MOUSE	>sp|Q8K2B3|SDHA_MOUSE Succinate dehydrogenase [ubiquinone] flavoprotein subunit, mitochondrial OS=Mus musculus GN=Sdha PE=1 SV=1	150190000	136170000	143180000	66089000	45358000	56736000	56061000	0.391542	2	23	23	15	16	6	6	8	15	16	6	6	8	34.3	72.585	664	0	100.84	23.8	25.5	9.6	13	16.6	312850000	147600000	59868000	33810000	31798000	39771000
tr|A1BN54|A1BN54_MOUSE;sp|Q7TPR4|ACTN1_MOUSE;tr|Q99LJ3|Q99LJ3_MOUSE;sp|O88990|ACTN3_MOUSE;tr|Q8K3Q4|Q8K3Q4_MOUSE;tr|Q5FW75|Q5FW75_MOUSE;sp|Q9JI91|ACTN2_MOUSE;tr|Q9CTH3|Q9CTH3_MOUSE;tr|Q3UYE4|Q3UYE4_MOUSE	tr|A1BN54|A1BN54_MOUSE;sp|Q7TPR4|ACTN1_MOUSE	>tr|A1BN54|A1BN54_MOUSE Alpha actinin 1a OS=Mus musculus GN=Actn1 PE=2 SV=1;>sp|Q7TPR4|ACTN1_MOUSE Alpha-actinin-1 OS=Mus musculus GN=Actn1 PE=1 SV=1	15299000	78624000	46961500	11533000	16145000	28504000	1.87273e+07	0.398781	9	31	18	14	26	13	15	18	3	15	4	5	8	34.3	102.72	887	0	47.606	16.9	28.9	14.9	17.2	23.3	91640000	4721300	26967000	9308000	10095000	40549000
sp|Q9ER88|RT29_MOUSE;tr|G3X9M0|G3X9M0_MOUSE;tr|G3UWZ6|G3UWZ6_MOUSE;tr|G3UWJ4|G3UWJ4_MOUSE;tr|G3UZC0|G3UZC0_MOUSE;tr|G3UWM7|G3UWM7_MOUSE;tr|G3UYM6|G3UYM6_MOUSE;tr|G3UWR5|G3UWR5_MOUSE	sp|Q9ER88|RT29_MOUSE;tr|G3X9M0|G3X9M0_MOUSE;tr|G3UWZ6|G3UWZ6_MOUSE	>sp|Q9ER88|RT29_MOUSE 28S ribosomal protein S29, mitochondrial OS=Mus musculus GN=Dap3 PE=2 SV=1;>tr|G3X9M0|G3X9M0_MOUSE 28S ribosomal protein S29, mitochondrial OS=Mus musculus GN=Dap3 PE=4 SV=1;>tr|G3UWZ6|G3UWZ6_MOUSE 28S ribosomal protein S29, mitochond	18181000	8704300	13442650	0	7142600	8973700	5372100	0.399631	8	7	7	5	4	2	2	2	5	4	2	2	2	20.2	44.699	391	0	32.509	16.4	11.8	6.4	6.4	6.4	82881000	43335000	3303100	30429000	2507500	3306700
sp|Q9D2G2|ODO2_MOUSE	sp|Q9D2G2|ODO2_MOUSE	>sp|Q9D2G2|ODO2_MOUSE Dihydrolipoyllysine-residue succinyltransferase component of 2-oxoglutarate dehydrogenase complex, mitochondrial OS=Mus musculus GN=Dlst PE=1 SV=1	31393000	35434000	33413500	26229000	0	15050000	1.37597e+07	0.4118	1	7	7	3	5	3	1	4	3	5	3	1	4	19.4	48.994	454	0	26.026	6.4	12.1	6.4	2.6	11.9	76718000	30191000	13697000	15603000	2548800	14679000
tr|Q8C2Q8|Q8C2Q8_MOUSE;tr|A2AKV1|A2AKV1_MOUSE;tr|A2AKV2|A2AKV2_MOUSE;tr|A2AKV3|A2AKV3_MOUSE;tr|Q9D9D7|Q9D9D7_MOUSE;tr|Q3UD06|Q3UD06_MOUSE;sp|Q91VR2|ATPG_MOUSE;tr|A2AKU9|A2AKU9_MOUSE;tr|Q9ERA8|Q9ERA8_MOUSE;tr|A2AKV0|A2AKV0_MOUSE;tr|Q9Z1F5|Q9Z1F5_MOUSE	tr|Q8C2Q8|Q8C2Q8_MOUSE;tr|A2AKV1|A2AKV1_MOUSE;tr|A2AKV2|A2AKV2_MOUSE;tr|A2AKV3|A2AKV3_MOUSE;tr|Q9D9D7|Q9D9D7_MOUSE;tr|Q3UD06|Q3UD06_MOUSE;sp|Q91VR2|ATPG_MOUSE;tr|A2AKU9|A2AKU9_MOUSE;tr|Q9ERA8|Q9ERA8_MOUSE;tr|A2AKV0|A2AKV0_MOUSE	>tr|Q8C2Q8|Q8C2Q8_MOUSE ATP synthase subunit gamma OS=Mus musculus GN=Atp5c1 PE=2 SV=1;>tr|A2AKV1|A2AKV1_MOUSE ATP synthase subunit gamma, mitochondrial (Fragment) OS=Mus musculus GN=Atp5c1 PE=1 SV=1;>tr|A2AKV2|A2AKV2_MOUSE ATP synthase subunit gamma, mito	109830000	73820000	91825000	57512000	32903000	23484000	3.79663e+07	0.413464	11	12	12	8	9	6	3	3	8	9	6	3	3	42	30.255	274	0	101.41	29.9	37.6	25.2	12.8	14.6	457550000	214380000	32856000	172330000	26424000	11562000
sp|Q99MR8|MCCA_MOUSE;tr|Q3TVD9|Q3TVD9_MOUSE	sp|Q99MR8|MCCA_MOUSE;tr|Q3TVD9|Q3TVD9_MOUSE	>sp|Q99MR8|MCCA_MOUSE Methylcrotonoyl-CoA carboxylase subunit alpha, mitochondrial OS=Mus musculus GN=Mccc1 PE=1 SV=2;>tr|Q3TVD9|Q3TVD9_MOUSE Putative uncharacterized protein OS=Mus musculus GN=Mccc1 PE=2 SV=1	50274000	616130000	333202000	147410000	65420000	218840000	143890000	0.43184	2	32	32	7	28	14	6	25	7	28	14	6	25	46.6	79.343	717	0	160.81	9.9	41.1	21.3	10	37.4	643940000	36184000	215710000	95914000	52367000	243770000
sp|O88569|ROA2_MOUSE	sp|O88569|ROA2_MOUSE	>sp|O88569|ROA2_MOUSE Heterogeneous nuclear ribonucleoproteins A2/B1 OS=Mus musculus GN=Hnrnpa2b1 PE=1 SV=2	1155500000	844270000	999885000	600280000	426580000	275770000	434210000	0.43426	1	28	2	27	13	23	14	11	2	1	2	1	1	67.1	37.402	353	0	268.37	67.1	37.1	62.9	36	27.8	5315200000	2473800000	229010000	2051700000	371770000	188910000
tr|Q542K4|Q542K4_MOUSE;tr|Q3TVZ1|Q3TVZ1_MOUSE;tr|Q3UF58|Q3UF58_MOUSE;tr|Q91XI2|Q91XI2_MOUSE;tr|Q8C6E3|Q8C6E3_MOUSE;tr|Q3UZE7|Q3UZE7_MOUSE;sp|P24270|CATA_MOUSE;tr|A2AL20|A2AL20_MOUSE	tr|Q542K4|Q542K4_MOUSE;tr|Q3TVZ1|Q3TVZ1_MOUSE;tr|Q3UF58|Q3UF58_MOUSE;tr|Q91XI2|Q91XI2_MOUSE;tr|Q8C6E3|Q8C6E3_MOUSE;tr|Q3UZE7|Q3UZE7_MOUSE;sp|P24270|CATA_MOUSE	>tr|Q542K4|Q542K4_MOUSE Catalase OS=Mus musculus GN=Cat PE=2 SV=1;>tr|Q3TVZ1|Q3TVZ1_MOUSE Catalase OS=Mus musculus GN=Cat PE=2 SV=1;>tr|Q3UF58|Q3UF58_MOUSE Catalase OS=Mus musculus GN=Cat PE=2 SV=1;>tr|Q91XI2|Q91XI2_MOUSE Catalase OS=Mus musculus GN=Cat PE	129910000	167050000	148480000	75597000	50337000	67678000	6.45373e+07	0.434653	8	19	19	16	12	5	6	6	16	12	5	6	6	45	59.765	527	0	74.792	40	26.4	12	14.6	16.3	324530000	118240000	76102000	32334000	40906000	56949000
tr|Q3TSX8|Q3TSX8_MOUSE;sp|Q9CZW5|TOM70_MOUSE;tr|Q80TT4|Q80TT4_MOUSE	tr|Q3TSX8|Q3TSX8_MOUSE;sp|Q9CZW5|TOM70_MOUSE;tr|Q80TT4|Q80TT4_MOUSE	>tr|Q3TSX8|Q3TSX8_MOUSE Putative uncharacterized protein OS=Mus musculus GN=Tomm70a PE=2 SV=1;>sp|Q9CZW5|TOM70_MOUSE Mitochondrial import receptor subunit TOM70 OS=Mus musculus GN=Tomm70a PE=1 SV=2;>tr|Q80TT4|Q80TT4_MOUSE MKIAA0719 protein (Fragment) OS=Mu	22142000	12528000	17335000	0	11966000	10874000	7.61333e+06	0.439189	3	6	6	4	3	2	2	3	4	3	2	2	3	9.2	67.571	611	0	18.939	5.7	4.7	2.6	3.3	4.6	53493000	27024000	4096000	3093100	8490200	10789000
tr|Q91WS8|Q91WS8_MOUSE;sp|P45952|ACADM_MOUSE;tr|Q8BJT5|Q8BJT5_MOUSE;tr|Q3V2I9|Q3V2I9_MOUSE	tr|Q91WS8|Q91WS8_MOUSE;sp|P45952|ACADM_MOUSE;tr|Q8BJT5|Q8BJT5_MOUSE	>tr|Q91WS8|Q91WS8_MOUSE Acyl-Coenzyme A dehydrogenase, medium chain OS=Mus musculus GN=Acadm PE=2 SV=1;>sp|P45952|ACADM_MOUSE Medium-chain specific acyl-CoA dehydrogenase, mitochondrial OS=Mus musculus GN=Acadm PE=1 SV=1;>tr|Q8BJT5|Q8BJT5_MOUSE Putative un	95839000	107930000	101884500	69028000	31640000	34798000	4.51553e+07	0.443201	4	18	18	11	11	9	7	4	11	11	9	7	4	39.2	46.437	421	0	44.569	25.7	24.7	25.4	19.5	10.7	238620000	114760000	37406000	39706000	27286000	19455000
tr|Q45VK6|Q45VK6_MOUSE;tr|Q3UD30|Q3UD30_MOUSE	tr|Q45VK6|Q45VK6_MOUSE;tr|Q3UD30|Q3UD30_MOUSE	>tr|Q45VK6|Q45VK6_MOUSE Nuclear factor 90 OS=Mus musculus GN=Ilf3 PE=2 SV=1;>tr|Q3UD30|Q3UD30_MOUSE Putative uncharacterized protein (Fragment) OS=Mus musculus GN=Ilf3 PE=2 SV=1	48128000	0	24064000	32387000	0	0	1.07957e+07	0.448623	2	31	1	26	14	26	24	16	1	1	1	1	1	41.2	78.092	716	0	3.6258	33	22.9	37.7	32.4	22.6	114480000	46108000	7021800	21563000	22367000	17419000
tr|O88374|O88374_MOUSE;tr|D3Z7C8|D3Z7C8_MOUSE;tr|Q3ULU3|Q3ULU3_MOUSE;sp|O35855|BCAT2_MOUSE;tr|D3Z3D7|D3Z3D7_MOUSE;tr|Q8CAX1|Q8CAX1_MOUSE	tr|O88374|O88374_MOUSE;tr|D3Z7C8|D3Z7C8_MOUSE;tr|Q3ULU3|Q3ULU3_MOUSE;sp|O35855|BCAT2_MOUSE	>tr|O88374|O88374_MOUSE Branched-chain-amino-acid aminotransferase OS=Mus musculus GN=Bcat2 PE=2 SV=1;>tr|D3Z7C8|D3Z7C8_MOUSE Branched-chain-amino-acid aminotransferase OS=Mus musculus GN=Bcat2 PE=3 SV=1;>tr|Q3ULU3|Q3ULU3_MOUSE Branched-chain-amino-acid am	13593000	13707000	13650000	0	6691600	11684000	6125200	0.448733	6	4	4	4	3	1	2	3	4	3	1	2	3	13.3	39.774	353	0	11.315	13.3	8.8	2.3	5.1	8.8	66626000	30108000	3837600	16753000	4406800	11520000
tr|Q3TFD0|Q3TFD0_MOUSE;tr|Q9CZN7|Q9CZN7_MOUSE;tr|Q99K87|Q99K87_MOUSE;tr|G3UZ26|G3UZ26_MOUSE;tr|G3UYY1|G3UYY1_MOUSE;tr|Q9CWR5|Q9CWR5_MOUSE;sp|P50431|GLYC_MOUSE	tr|Q3TFD0|Q3TFD0_MOUSE;tr|Q9CZN7|Q9CZN7_MOUSE;tr|Q99K87|Q99K87_MOUSE	>tr|Q3TFD0|Q3TFD0_MOUSE Serine hydroxymethyltransferase OS=Mus musculus GN=Shmt2 PE=2 SV=1;>tr|Q9CZN7|Q9CZN7_MOUSE Serine hydroxymethyltransferase OS=Mus musculus GN=Shmt2 PE=2 SV=1;>tr|Q99K87|Q99K87_MOUSE Serine hydroxymethyltransferase OS=Mus musculus GN	127100000	152170000	139635000	88972000	39095000	60263000	6.27767e+07	0.449577	7	17	17	12	9	8	3	7	12	9	8	3	7	33.9	55.42	501	0	47.032	25.1	16	18.2	5.8	15.8	327920000	141130000	54721000	50769000	21819000	59486000
sp|Q64521|GPDM_MOUSE;tr|A2AQR0|A2AQR0_MOUSE	sp|Q64521|GPDM_MOUSE;tr|A2AQR0|A2AQR0_MOUSE	>sp|Q64521|GPDM_MOUSE Glycerol-3-phosphate dehydrogenase, mitochondrial OS=Mus musculus GN=Gpd2 PE=1 SV=2;>tr|A2AQR0|A2AQR0_MOUSE Glycerol-3-phosphate dehydrogenase OS=Mus musculus GN=Gpd2 PE=3 SV=1	10387000	11957000	11172000	0	7362800	7978800	5.11387e+06	0.45774	2	7	7	5	6	1	3	3	5	6	1	3	3	13.6	80.953	727	0	29.502	8.8	12.7	1.2	5.6	5.8	28918000	9463400	4897800	471700	5595800	8488900
tr|F6RAZ3|F6RAZ3_MOUSE;sp|Q07417|ACADS_MOUSE	tr|F6RAZ3|F6RAZ3_MOUSE;sp|Q07417|ACADS_MOUSE	>tr|F6RAZ3|F6RAZ3_MOUSE Short-chain-specific acyl-CoA dehydrogenase, mitochondrial (Fragment) OS=Mus musculus GN=Acads PE=1 SV=1;>sp|Q07417|ACADS_MOUSE Short-chain specific acyl-CoA dehydrogenase, mitochondrial OS=Mus musculus GN=Acads PE=1 SV=2	16492000	25990000	21241000	0	13160000	16010000	9.72333e+06	0.457763	2	4	4	3	3	2	2	3	3	3	2	2	3	17.2	32.502	302	0	37.294	13.2	11.3	8.9	10.3	13.2	80410000	43079000	9204800	12247000	2861500	13018000
sp|P08249|MDHM_MOUSE	sp|P08249|MDHM_MOUSE	>sp|P08249|MDHM_MOUSE Malate dehydrogenase, mitochondrial OS=Mus musculus GN=Mdh2 PE=1 SV=3	449320000	459360000	454340000	212940000	141620000	290060000	2.14873e+08	0.472935	1	28	28	25	20	15	9	12	25	20	15	9	12	67.5	35.611	338	0	181.54	63	53.8	41.7	28.4	43.8	2229300000	1063800000	163160000	767850000	70929000	163520000
sp|Q99N87|RT05_MOUSE;tr|Q3U2U4|Q3U2U4_MOUSE;tr|B2FDG7|B2FDG7_MOUSE	sp|Q99N87|RT05_MOUSE;tr|Q3U2U4|Q3U2U4_MOUSE	>sp|Q99N87|RT05_MOUSE 28S ribosomal protein S5, mitochondrial OS=Mus musculus GN=Mrps5 PE=2 SV=1;>tr|Q3U2U4|Q3U2U4_MOUSE Putative uncharacterized protein OS=Mus musculus GN=Mrps5 PE=2 SV=1	14981000	5099000	10040000	5850000	0	8396900	4.74897e+06	0.473005	3	4	4	3	3	2	1	2	3	3	2	1	2	10.2	48.206	432	0	11.11	7.4	8.3	5.6	3.2	5.6	40757000	15844000	3099900	16139000	1465700	4208100
tr|Q3TWN8|Q3TWN8_MOUSE;sp|Q9Z110|P5CS_MOUSE;tr|Q3UGW8|Q3UGW8_MOUSE;tr|Q3UZ27|Q3UZ27_MOUSE;tr|D3Z0B4|D3Z0B4_MOUSE;tr|H3BKJ8|H3BKJ8_MOUSE;tr|H3BLE8|H3BLE8_MOUSE	tr|Q3TWN8|Q3TWN8_MOUSE;sp|Q9Z110|P5CS_MOUSE;tr|Q3UGW8|Q3UGW8_MOUSE;tr|Q3UZ27|Q3UZ27_MOUSE	>tr|Q3TWN8|Q3TWN8_MOUSE Putative uncharacterized protein OS=Mus musculus GN=Aldh18a1 PE=2 SV=1;>sp|Q9Z110|P5CS_MOUSE Delta-1-pyrroline-5-carboxylate synthase OS=Mus musculus GN=Aldh18a1 PE=1 SV=2;>tr|Q3UGW8|Q3UGW8_MOUSE Putative uncharacterized protein (Fr	39957000	14916000	27436500	15200000	10477000	13262000	1.29797e+07	0.47308	7	8	8	6	3	2	3	3	6	3	2	3	3	11.9	87.262	795	0	17.968	8.6	5	2.5	5.9	4.7	87924000	76143000	2255100	2778100	2769400	3978000
sp|O89079|COPE_MOUSE;tr|D3Z315|D3Z315_MOUSE;tr|Q9D1J2|Q9D1J2_MOUSE;tr|E9Q6I5|E9Q6I5_MOUSE;tr|F6YFR7|F6YFR7_MOUSE;tr|F6XIG5|F6XIG5_MOUSE	sp|O89079|COPE_MOUSE;tr|D3Z315|D3Z315_MOUSE;tr|Q9D1J2|Q9D1J2_MOUSE	>sp|O89079|COPE_MOUSE Coatomer subunit epsilon OS=Mus musculus GN=Cope PE=2 SV=3;>tr|D3Z315|D3Z315_MOUSE Coatomer subunit epsilon (Fragment) OS=Mus musculus GN=Cope PE=4 SV=1;>tr|Q9D1J2|Q9D1J2_MOUSE Putative uncharacterized protein OS=Mus musculus GN=Cope	51577000	0	25788500	21868000	15208000	0	1.23587e+07	0.479232	6	8	8	8	0	5	3	1	8	0	5	3	1	30.5	34.567	308	0	25.792	30.5	0	17.5	10.7	4.2	173210000	98025000	0	66783000	6541600	1859500
tr|Q71V06|Q71V06_MOUSE;tr|Q810K5|Q810K5_MOUSE;tr|Q60951|Q60951_MOUSE;tr|Q3UBT1|Q3UBT1_MOUSE;sp|P62960|YBOX1_MOUSE;tr|A2BGG7|A2BGG7_MOUSE;tr|Q8BRJ5|Q8BRJ5_MOUSE;tr|Q68G78|Q68G78_MOUSE;tr|Q61478|Q61478_MOUSE;tr|Q60950|Q60950_MOUSE;tr|Q497N3|Q497N3_MOUSE;tr|A0A0A0MQD2|A0A0A0MQD2_MOUSE;tr|B2RUF0|B2RUF0_MOUSE;sp|Q9Z2C8|YBOX2_MOUSE	tr|Q71V06|Q71V06_MOUSE;tr|Q810K5|Q810K5_MOUSE;tr|Q60951|Q60951_MOUSE;tr|Q3UBT1|Q3UBT1_MOUSE;sp|P62960|YBOX1_MOUSE;tr|A2BGG7|A2BGG7_MOUSE	>tr|Q71V06|Q71V06_MOUSE Y box transcription factor (Fragment) OS=Mus musculus GN=Ybx1 PE=2 SV=1;>tr|Q810K5|Q810K5_MOUSE Y box protein 1 OS=Mus musculus GN=Ybx1 PE=2 SV=1;>tr|Q60951|Q60951_MOUSE MYB-1b OS=Mus musculus GN=Ybx1 PE=2 SV=1;>tr|Q3UBT1|Q3UBT1_MOU	3421800	14557000	8989400	0	7889900	5057500	4315800	0.480099	14	7	4	4	5	0	3	3	2	3	0	2	2	33.4	33.546	299	0	30.013	17.1	23.1	0	11.7	21.7	19383000	2170800	5884800	0	3109900	8217500
sp|Q9R0X4|ACOT9_MOUSE;sp|Q32MW3|ACO10_MOUSE	sp|Q9R0X4|ACOT9_MOUSE;sp|Q32MW3|ACO10_MOUSE	>sp|Q9R0X4|ACOT9_MOUSE Acyl-coenzyme A thioesterase 9, mitochondrial OS=Mus musculus GN=Acot9 PE=1 SV=1;>sp|Q32MW3|ACO10_MOUSE Acyl-coenzyme A thioesterase 10, mitochondrial OS=Mus musculus GN=Acot10 PE=2 SV=1	23393000	20602000	21997500	15679000	0	16049000	10576000	0.480782	2	9	9	7	5	5	1	4	7	5	5	1	4	18.9	50.56	439	0	25.281	17.1	9.1	11.8	3.2	9.1	56356000	29339000	7417400	9074800	939310	9585300
tr|A0A0A6YX05|A0A0A6YX05_MOUSE;tr|Q545P0|Q545P0_MOUSE;tr|Q3TV47|Q3TV47_MOUSE;tr|Q3TSQ1|Q3TSQ1_MOUSE;sp|P14094|AT1B1_MOUSE	tr|A0A0A6YX05|A0A0A6YX05_MOUSE;tr|Q545P0|Q545P0_MOUSE;tr|Q3TV47|Q3TV47_MOUSE;tr|Q3TSQ1|Q3TSQ1_MOUSE;sp|P14094|AT1B1_MOUSE	>tr|A0A0A6YX05|A0A0A6YX05_MOUSE Sodium/potassium-transporting ATPase subunit beta-1 (Fragment) OS=Mus musculus GN=Atp1b1 PE=1 SV=1;>tr|Q545P0|Q545P0_MOUSE ATPase, Na+/K+ transporting, beta 1 polypeptide OS=Mus musculus GN=Atp1b1 PE=2 SV=1;>tr|Q3TV47|Q3TV47	29724000	31104000	30414000	0	16881000	27446000	1.47757e+07	0.485818	5	3	3	3	2	1	2	2	3	2	1	2	2	27.3	15.253	132	0	24.058	27.3	18.9	10.6	18.9	18.9	97171000	28516000	9376800	8509700	16143000	34626000
tr|E9Q5B5|E9Q5B5_MOUSE;sp|O08528|HXK2_MOUSE;tr|E9Q9M6|E9Q9M6_MOUSE	tr|E9Q5B5|E9Q5B5_MOUSE;sp|O08528|HXK2_MOUSE	>tr|E9Q5B5|E9Q5B5_MOUSE Hexokinase OS=Mus musculus GN=Hk2 PE=3 SV=1;>sp|O08528|HXK2_MOUSE Hexokinase-2 OS=Mus musculus GN=Hk2 PE=2 SV=1	24814000	36354000	30584000	0	20123000	24825000	1.49827e+07	0.489886	3	14	13	8	11	1	6	5	8	10	1	6	5	17.9	99.213	889	0	38.887	11.1	14.7	1.5	8.9	7.3	78891000	22409000	15125000	1655700	16935000	22767000
tr|Q564E6|Q564E6_MOUSE;tr|Q3TG93|Q3TG93_MOUSE;sp|P32067|LA_MOUSE;tr|Q8BTU4|Q8BTU4_MOUSE;tr|Q9CYB9|Q9CYB9_MOUSE;tr|A2AR07|A2AR07_MOUSE;tr|D6RI87|D6RI87_MOUSE;tr|F6SXM5|F6SXM5_MOUSE	tr|Q564E6|Q564E6_MOUSE;tr|Q3TG93|Q3TG93_MOUSE;sp|P32067|LA_MOUSE;tr|Q8BTU4|Q8BTU4_MOUSE;tr|Q9CYB9|Q9CYB9_MOUSE;tr|A2AR07|A2AR07_MOUSE	>tr|Q564E6|Q564E6_MOUSE Sjogren syndrome antigen B, isoform CRA_a OS=Mus musculus GN=Ssb PE=2 SV=1;>tr|Q3TG93|Q3TG93_MOUSE Putative uncharacterized protein OS=Mus musculus GN=Ssb PE=2 SV=1;>sp|P32067|LA_MOUSE Lupus La protein homolog OS=Mus musculus GN=Ssb	141950000	172380000	157165000	98348000	83217000	49903000	77156000	0.490924	8	22	22	22	7	17	11	9	22	7	17	11	9	43.9	47.756	415	0	118.94	43.9	17.1	38.8	27.7	26.5	447000000	203590000	32733000	78851000	103530000	28291000
tr|Q3U7F3|Q3U7F3_MOUSE;sp|P49312|ROA1_MOUSE;tr|Q5EBP8|Q5EBP8_MOUSE;tr|Q3UK83|Q3UK83_MOUSE;tr|Q3TIK8|Q3TIK8_MOUSE;tr|Q3TFB1|Q3TFB1_MOUSE;tr|B7ZWG9|B7ZWG9_MOUSE;tr|V9GXF8|V9GXF8_MOUSE	tr|Q3U7F3|Q3U7F3_MOUSE;sp|P49312|ROA1_MOUSE;tr|Q5EBP8|Q5EBP8_MOUSE;tr|Q3UK83|Q3UK83_MOUSE;tr|Q3TIK8|Q3TIK8_MOUSE;tr|Q3TFB1|Q3TFB1_MOUSE	>tr|Q3U7F3|Q3U7F3_MOUSE Putative uncharacterized protein OS=Mus musculus GN=Hnrnpa1 PE=2 SV=1;>sp|P49312|ROA1_MOUSE Heterogeneous nuclear ribonucleoprotein A1 OS=Mus musculus GN=Hnrnpa1 PE=1 SV=2;>tr|Q5EBP8|Q5EBP8_MOUSE Heterogeneous nuclear ribonucleoprot	742350000	752180000	747265000	491710000	382020000	233160000	3.68963e+08	0.493752	8	25	23	23	14	17	15	11	21	13	16	14	11	54.1	34.238	320	0	173.55	53.8	35.6	46.2	44.1	40.9	3868000000	1578700000	178220000	1622200000	303150000	185750000
sp|O88532|ZFR_MOUSE;tr|B2RUG7|B2RUG7_MOUSE;tr|F6V459|F6V459_MOUSE;tr|F6QJP7|F6QJP7_MOUSE;tr|D3Z7V6|D3Z7V6_MOUSE;tr|D3Z5G4|D3Z5G4_MOUSE;tr|F6VRB4|F6VRB4_MOUSE;tr|E9Q5M4|E9Q5M4_MOUSE	sp|O88532|ZFR_MOUSE;tr|B2RUG7|B2RUG7_MOUSE	>sp|O88532|ZFR_MOUSE Zinc finger RNA-binding protein OS=Mus musculus GN=Zfr PE=1 SV=2;>tr|B2RUG7|B2RUG7_MOUSE Zinc finger RNA binding protein OS=Mus musculus GN=Zfr PE=2 SV=1	117310000	0	58655000	78642000	9326700	0	29322900	0.499922	8	23	22	20	0	12	3	1	20	0	11	3	1	23.1	116.86	1074	0	138.49	19.6	0	13.8	3.7	1.5	185550000	126310000	0	43771000	9814800	5653300
sp|Q99LC5|ETFA_MOUSE	sp|Q99LC5|ETFA_MOUSE	>sp|Q99LC5|ETFA_MOUSE Electron transfer flavoprotein subunit alpha, mitochondrial OS=Mus musculus GN=Etfa PE=1 SV=2	37859000	28066000	32962500	22871000	8951100	17798000	1.654e+07	0.501783	1	12	12	10	5	8	2	4	10	5	8	2	4	42.6	35.009	333	0	46.111	32.1	14.7	31.2	8.7	16.5	197370000	90561000	8246000	84425000	5239300	8902300
sp|P17426|AP2A1_MOUSE;tr|E9PWD0|E9PWD0_MOUSE;tr|F6TPX8|F6TPX8_MOUSE	sp|P17426|AP2A1_MOUSE	>sp|P17426|AP2A1_MOUSE AP-2 complex subunit alpha-1 OS=Mus musculus GN=Ap2a1 PE=1 SV=1	307830000	0	153915000	233840000	0	0	7.79467e+07	0.506427	3	8	2	4	3	4	6	5	2	0	2	1	1	10.6	107.66	977	0	9.5832	6.6	3.7	6.6	8.9	7.9	453620000	302610000	0	149820000	568280	625980
tr|Q3U518|Q3U518_MOUSE;sp|O08795|GLU2B_MOUSE;tr|Q3TWG2|Q3TWG2_MOUSE	tr|Q3U518|Q3U518_MOUSE;sp|O08795|GLU2B_MOUSE;tr|Q3TWG2|Q3TWG2_MOUSE	>tr|Q3U518|Q3U518_MOUSE Protein kinase C substrate 80K-H, isoform CRA_b OS=Mus musculus GN=Prkcsh PE=2 SV=1;>sp|O08795|GLU2B_MOUSE Glucosidase 2 subunit beta OS=Mus musculus GN=Prkcsh PE=1 SV=1;>tr|Q3TWG2|Q3TWG2_MOUSE Putative uncharacterized protein OS=Mu	50421000	66441000	58431000	25701000	28122000	35042000	2.96217e+07	0.506951	3	7	7	7	6	3	4	5	7	6	3	4	5	12.7	58.792	521	0	35.252	12.7	11.3	4.8	6.7	9.4	156040000	69851000	22678000	10195000	25254000	28059000
sp|Q922U1|PRPF3_MOUSE;tr|Q3UT19|Q3UT19_MOUSE;tr|E0CYD0|E0CYD0_MOUSE	sp|Q922U1|PRPF3_MOUSE;tr|Q3UT19|Q3UT19_MOUSE	>sp|Q922U1|PRPF3_MOUSE U4/U6 small nuclear ribonucleoprotein Prp3 OS=Mus musculus GN=Prpf3 PE=2 SV=1;>tr|Q3UT19|Q3UT19_MOUSE Putative uncharacterized protein OS=Mus musculus GN=Prpf3 PE=2 SV=1	24754000	97810000	61282000	18055000	26928000	48336000	3.11063e+07	0.507593	3	12	12	5	9	2	4	8	5	9	2	4	8	19.3	77.454	683	0	27.761	8.6	13.6	2.5	6.6	14.3	155700000	24907000	30444000	6142700	22765000	71444000
tr|Q3UIJ2|Q3UIJ2_MOUSE;tr|Q3TML6|Q3TML6_MOUSE;sp|Q9Z0N1|IF2G_MOUSE;tr|Q3UDF8|Q3UDF8_MOUSE;tr|Q9D791|Q9D791_MOUSE;sp|Q9Z0N2|IF2H_MOUSE;tr|Q3U5H6|Q3U5H6_MOUSE;tr|A2AAW9|A2AAW9_MOUSE;tr|Q9CRE9|Q9CRE9_MOUSE;tr|Q6NY07|Q6NY07_MOUSE;tr|Q9CZT2|Q9CZT2_MOUSE	tr|Q3UIJ2|Q3UIJ2_MOUSE;tr|Q3TML6|Q3TML6_MOUSE;sp|Q9Z0N1|IF2G_MOUSE;tr|Q3UDF8|Q3UDF8_MOUSE;tr|Q9D791|Q9D791_MOUSE;sp|Q9Z0N2|IF2H_MOUSE;tr|Q3U5H6|Q3U5H6_MOUSE;tr|A2AAW9|A2AAW9_MOUSE;tr|Q9CRE9|Q9CRE9_MOUSE	>tr|Q3UIJ2|Q3UIJ2_MOUSE Putative uncharacterized protein OS=Mus musculus GN=Eif2s3x PE=2 SV=1;>tr|Q3TML6|Q3TML6_MOUSE Eukaryotic translation initiation factor 2, subunit 3, structural gene X-linked OS=Mus musculus GN=Eif2s3x PE=2 SV=1;>sp|Q9Z0N1|IF2G_MOUSE	34315000	60786000	47550500	20638000	34072000	17956000	24222000	0.509395	11	7	7	6	5	4	4	3	6	5	4	4	3	19.3	51.105	472	0	28.273	17.8	12.3	12.5	10.8	10.6	123120000	47566000	20580000	7556500	32737000	14678000
sp|Q9CQF3|CPSF5_MOUSE;tr|Q9CZQ0|Q9CZQ0_MOUSE	sp|Q9CQF3|CPSF5_MOUSE;tr|Q9CZQ0|Q9CZQ0_MOUSE	>sp|Q9CQF3|CPSF5_MOUSE Cleavage and polyadenylation specificity factor subunit 5 OS=Mus musculus GN=Nudt21 PE=1 SV=1;>tr|Q9CZQ0|Q9CZQ0_MOUSE Putative uncharacterized protein OS=Mus musculus GN=Nudt21 PE=2 SV=1	12717000	23221000	17969000	7109900	0	20409000	9.17297e+06	0.510488	2	7	7	4	4	4	2	2	4	4	4	2	2	33.5	26.24	227	0	16.345	15.9	18.9	18.5	12.3	6.6	94628000	33396000	11153000	36636000	5868700	7574900
tr|Q5I0W0|Q5I0W0_MOUSE;tr|Q3UF04|Q3UF04_MOUSE;tr|Q3TJD4|Q3TJD4_MOUSE;sp|Q9CQQ7|AT5F1_MOUSE;tr|Q64218|Q64218_MOUSE	tr|Q5I0W0|Q5I0W0_MOUSE;tr|Q3UF04|Q3UF04_MOUSE;tr|Q3TJD4|Q3TJD4_MOUSE;sp|Q9CQQ7|AT5F1_MOUSE	>tr|Q5I0W0|Q5I0W0_MOUSE ATP synthase, H+ transporting, mitochondrial F0 complex, subunit b, isoform 1 OS=Mus musculus GN=Atp5f1 PE=2 SV=1;>tr|Q3UF04|Q3UF04_MOUSE Putative uncharacterized protein OS=Mus musculus GN=Atp5f1 PE=2 SV=1;>tr|Q3TJD4|Q3TJD4_MOUSE P	46283000	68039000	57161000	27569000	0	60185000	2.92513e+07	0.511736	5	9	9	8	4	4	2	3	8	4	4	2	3	33.6	28.948	256	0	37.62	30.5	12.1	14.1	7	9	336490000	136710000	21345000	131620000	6776100	40035000
sp|Q99KG3|RBM10_MOUSE;tr|Q566J0|Q566J0_MOUSE;tr|Q8BY56|Q8BY56_MOUSE;sp|Q91YE7|RBM5_MOUSE	sp|Q99KG3|RBM10_MOUSE;tr|Q566J0|Q566J0_MOUSE	>sp|Q99KG3|RBM10_MOUSE RNA-binding protein 10 OS=Mus musculus GN=Rbm10 PE=1 SV=1;>tr|Q566J0|Q566J0_MOUSE Rbm10 protein (Fragment) OS=Mus musculus GN=Rbm10 PE=2 SV=1	0	51062000	25531000	12181000	14889000	12267000	1.31123e+07	0.513585	4	10	10	1	8	3	4	2	1	8	3	4	2	14.3	103.49	930	0	44.271	2.9	13.1	5.4	6.6	4.5	54279000	277490	17148000	4977700	28333000	3543500
sp|Q99KI0|ACON_MOUSE	sp|Q99KI0|ACON_MOUSE	>sp|Q99KI0|ACON_MOUSE Aconitate hydratase, mitochondrial OS=Mus musculus GN=Aco2 PE=1 SV=1	104270000	168920000	136595000	56757000	63706000	90445000	7.03027e+07	0.51468	1	21	21	16	18	13	11	15	16	18	13	11	15	34.4	85.462	780	0	113.21	28.8	29.7	22.8	20.1	27.7	355700000	107470000	55699000	40122000	53136000	99278000
tr|Q3TW74|Q3TW74_MOUSE;sp|Q922D8|C1TC_MOUSE;tr|Q3UZH3|Q3UZH3_MOUSE;tr|Q8BXX7|Q8BXX7_MOUSE	tr|Q3TW74|Q3TW74_MOUSE;sp|Q922D8|C1TC_MOUSE;tr|Q3UZH3|Q3UZH3_MOUSE;tr|Q8BXX7|Q8BXX7_MOUSE	>tr|Q3TW74|Q3TW74_MOUSE Putative uncharacterized protein OS=Mus musculus GN=Mthfd1 PE=2 SV=1;>sp|Q922D8|C1TC_MOUSE C-1-tetrahydrofolate synthase, cytoplasmic OS=Mus musculus GN=Mthfd1 PE=1 SV=4;>tr|Q3UZH3|Q3UZH3_MOUSE Putative uncharacterized protein (Frag	40991000	59047000	50019000	15574000	31890000	31557000	2.63403e+07	0.526607	4	23	22	10	14	3	7	8	10	14	3	7	7	27.4	101.17	935	0	55.253	15	18.1	4.4	11.9	11	139750000	54755000	19322000	5409400	25528000	34734000
sp|Q04750|TOP1_MOUSE;tr|Q3ULF5|Q3ULF5_MOUSE;tr|Q3TPX7|Q3TPX7_MOUSE;tr|Q3TUS4|Q3TUS4_MOUSE;tr|Q569Q5|Q569Q5_MOUSE;tr|Q6LBJ1|Q6LBJ1_MOUSE;tr|Q3TSR2|Q3TSR2_MOUSE	sp|Q04750|TOP1_MOUSE;tr|Q3ULF5|Q3ULF5_MOUSE	>sp|Q04750|TOP1_MOUSE DNA topoisomerase 1 OS=Mus musculus GN=Top1 PE=1 SV=2;>tr|Q3ULF5|Q3ULF5_MOUSE Putative uncharacterized protein (Fragment) OS=Mus musculus GN=Top1 PE=2 SV=1	10709000	78818000	44763500	0	49865000	21002000	2.36223e+07	0.527714	7	14	14	3	9	0	11	4	3	9	0	11	4	19.8	90.875	767	0	38.52	4	15	0	14.5	5.2	116440000	8949000	23614000	0	65851000	18027000
sp|Q9CX86|ROA0_MOUSE	sp|Q9CX86|ROA0_MOUSE	>sp|Q9CX86|ROA0_MOUSE Heterogeneous nuclear ribonucleoprotein A0 OS=Mus musculus GN=Hnrnpa0 PE=1 SV=1	110590000	100070000	105330000	73339000	66730000	26727000	5.55987e+07	0.527852	1	10	10	8	3	8	6	6	8	3	8	6	6	30.2	30.53	305	0	43.537	23.6	7.5	29.5	25.6	25.6	578050000	278190000	16748000	181540000	76280000	25282000
tr|Q3UZI3|Q3UZI3_MOUSE;tr|Q3TW51|Q3TW51_MOUSE;tr|Q3TRW3|Q3TRW3_MOUSE;sp|Q78PY7|SND1_MOUSE;tr|Q3TJ56|Q3TJ56_MOUSE;tr|E9Q3E9|E9Q3E9_MOUSE	tr|Q3UZI3|Q3UZI3_MOUSE;tr|Q3TW51|Q3TW51_MOUSE;tr|Q3TRW3|Q3TRW3_MOUSE;sp|Q78PY7|SND1_MOUSE;tr|Q3TJ56|Q3TJ56_MOUSE	>tr|Q3UZI3|Q3UZI3_MOUSE Putative uncharacterized protein OS=Mus musculus GN=Snd1 PE=2 SV=1;>tr|Q3TW51|Q3TW51_MOUSE Putative uncharacterized protein OS=Mus musculus GN=Snd1 PE=2 SV=1;>tr|Q3TRW3|Q3TRW3_MOUSE Putative uncharacterized protein OS=Mus musculus G	32127000	52013000	42070000	28056000	14120000	25033000	22403000	0.532517	6	17	17	10	10	7	4	5	10	10	7	4	5	25.7	102.09	910	0	59.457	17.3	13.8	8.5	7.4	10.3	108590000	37035000	16397000	18304000	10766000	26090000
sp|Q00PI9|HNRL2_MOUSE;tr|Q8BIQ7|Q8BIQ7_MOUSE	sp|Q00PI9|HNRL2_MOUSE	>sp|Q00PI9|HNRL2_MOUSE Heterogeneous nuclear ribonucleoprotein U-like protein 2 OS=Mus musculus GN=Hnrnpul2 PE=1 SV=2	798060000	366340000	582200000	542010000	180590000	211620000	3.11407e+08	0.534879	2	38	38	33	21	29	18	17	33	21	29	18	17	39.2	84.939	745	0	259.81	36.8	22.6	33.8	23.4	26.7	1757700000	965710000	122260000	343240000	176110000	150390000
tr|Q3U6D2|Q3U6D2_MOUSE;sp|Q8VE37|RCC1_MOUSE;tr|Q6PFB2|Q6PFB2_MOUSE	tr|Q3U6D2|Q3U6D2_MOUSE;sp|Q8VE37|RCC1_MOUSE;tr|Q6PFB2|Q6PFB2_MOUSE	>tr|Q3U6D2|Q3U6D2_MOUSE Putative uncharacterized protein OS=Mus musculus GN=Rcc1 PE=2 SV=1;>sp|Q8VE37|RCC1_MOUSE Regulator of chromosome condensation OS=Mus musculus GN=Rcc1 PE=1 SV=1;>tr|Q6PFB2|Q6PFB2_MOUSE Rcc1 protein OS=Mus musculus GN=Rcc1 PE=2 SV=1	10633000	9426500	10029750	10151000	0	6320700	5.49057e+06	0.547428	3	3	3	3	2	2	1	3	3	2	2	1	3	7.8	44.943	421	0	14.671	7.8	5.5	5.5	3.6	7.8	38743000	18197000	2801200	3396900	2528900	11819000
sp|Q8VDN2|AT1A1_MOUSE;tr|Q3TXF9|Q3TXF9_MOUSE;tr|Q8R3M4|Q8R3M4_MOUSE;tr|Q3UCH8|Q3UCH8_MOUSE;tr|Q8K2R2|Q8K2R2_MOUSE;tr|Q3UF49|Q3UF49_MOUSE;tr|D3YYN7|D3YYN7_MOUSE;tr|Q3UHK5|Q3UHK5_MOUSE;sp|Q6PIE5|AT1A2_MOUSE;tr|Q6ZQ49|Q6ZQ49_MOUSE;sp|Q6PIC6|AT1A3_MOUSE;tr|Q8VCE0|Q8VCE0_MOUSE;tr|Q8R0B0|Q8R0B0_MOUSE;tr|Q8R3A9|Q8R3A9_MOUSE;tr|Q8R0E8|Q8R0E8_MOUSE;sp|Q9WV27|AT1A4_MOUSE;tr|Q8CGD9|Q8CGD9_MOUSE;tr|Q91WH7|Q9…	sp|Q8VDN2|AT1A1_MOUSE;tr|Q3TXF9|Q3TXF9_MOUSE;tr|Q8R3M4|Q8R3M4_MOUSE;tr|Q3UCH8|Q3UCH8_MOUSE;tr|Q8K2R2|Q8K2R2_MOUSE	>sp|Q8VDN2|AT1A1_MOUSE Sodium/potassium-transporting ATPase subunit alpha-1 OS=Mus musculus GN=Atp1a1 PE=1 SV=1;>tr|Q3TXF9|Q3TXF9_MOUSE Putative uncharacterized protein OS=Mus musculus GN=Atp1a1 PE=2 SV=1;>tr|Q8R3M4|Q8R3M4_MOUSE Atp1a1 protein (Fragment) O	136850000	109850000	123350000	103910000	33516000	65653000	67693000	0.548788	20	22	19	18	13	9	4	7	15	12	8	4	7	25.6	112.98	1023	0	125.84	22.4	14.9	10.9	6.5	9.9	330270000	161140000	43616000	54879000	23343000	47284000
sp|P26443|DHE3_MOUSE;tr|Q3TSQ7|Q3TSQ7_MOUSE;tr|F7CFA5|F7CFA5_MOUSE	sp|P26443|DHE3_MOUSE	>sp|P26443|DHE3_MOUSE Glutamate dehydrogenase 1, mitochondrial OS=Mus musculus GN=Glud1 PE=1 SV=1	155420000	182810000	169115000	124400000	71322000	83088000	9.29367e+07	0.549547	3	24	24	16	16	9	6	10	16	16	9	6	10	39.1	61.336	558	0	81.131	31.2	29.7	18.3	15.1	24.4	430530000	160070000	80830000	56673000	57307000	75650000
tr|Q99L69|Q99L69_MOUSE;tr|Q3U3J1|Q3U3J1_MOUSE;sp|P50136|ODBA_MOUSE	tr|Q99L69|Q99L69_MOUSE;tr|Q3U3J1|Q3U3J1_MOUSE;sp|P50136|ODBA_MOUSE	>tr|Q99L69|Q99L69_MOUSE Branched chain ketoacid dehydrogenase E1, alpha polypeptide OS=Mus musculus GN=Bckdha PE=2 SV=1;>tr|Q3U3J1|Q3U3J1_MOUSE 2-oxoisovalerate dehydrogenase subunit alpha, mitochondrial OS=Mus musculus GN=Bckdha PE=2 SV=1;>sp|P50136|ODBA_	12222000	15359000	13790500	15558000	7951100	0	7.83637e+06	0.568244	3	8	8	7	2	6	2	2	7	2	6	2	2	26.2	50.358	442	0	35.595	22.6	7.2	21.5	7.2	5.9	40619000	22533000	2086400	12239000	2685100	1075100
tr|Q6PB52|Q6PB52_MOUSE;tr|Q6PEM5|Q6PEM5_MOUSE;tr|Q5D0B0|Q5D0B0_MOUSE;tr|Q8C252|Q8C252_MOUSE;tr|Q6ZY49|Q6ZY49_MOUSE;tr|Q52KI7|Q52KI7_MOUSE;tr|Q3TL96|Q3TL96_MOUSE;sp|P55302|AMRP_MOUSE;tr|Q8K295|Q8K295_MOUSE	tr|Q6PB52|Q6PB52_MOUSE;tr|Q6PEM5|Q6PEM5_MOUSE;tr|Q5D0B0|Q5D0B0_MOUSE;tr|Q8C252|Q8C252_MOUSE;tr|Q6ZY49|Q6ZY49_MOUSE;tr|Q52KI7|Q52KI7_MOUSE;tr|Q3TL96|Q3TL96_MOUSE;sp|P55302|AMRP_MOUSE;tr|Q8K295|Q8K295_MOUSE	>tr|Q6PB52|Q6PB52_MOUSE Lrpap1 protein (Fragment) OS=Mus musculus GN=Lrpap1 PE=2 SV=1;>tr|Q6PEM5|Q6PEM5_MOUSE Lrpap1 protein (Fragment) OS=Mus musculus GN=Lrpap1 PE=2 SV=1;>tr|Q5D0B0|Q5D0B0_MOUSE Lrpap1 protein (Fragment) OS=Mus musculus GN=Lrpap1 PE=2 SV=	23082000	13047000	18064500	16740000	14148000	0	10296000	0.569958	9	5	5	4	2	4	1	1	4	2	4	1	1	13	35.491	301	0	14.377	13	6.3	12.6	3.7	3.7	60974000	26698000	3429000	13199000	9171500	8476300
sp|P46460|NSF_MOUSE;tr|G3UX86|G3UX86_MOUSE	sp|P46460|NSF_MOUSE	>sp|P46460|NSF_MOUSE Vesicle-fusing ATPase OS=Mus musculus GN=Nsf PE=1 SV=2	29288000	23889000	26588500	23425000	0	22084000	1.51697e+07	0.570535	2	12	12	10	8	5	1	5	10	8	5	1	5	17.1	82.613	744	0	54.329	15.2	10.6	9.5	1.3	9.5	79084000	32834000	8246400	13006000	3708900	21288000
sp|P27773|PDIA3_MOUSE;tr|F6Q404|F6Q404_MOUSE	sp|P27773|PDIA3_MOUSE	>sp|P27773|PDIA3_MOUSE Protein disulfide-isomerase A3 OS=Mus musculus GN=Pdia3 PE=1 SV=2	422010000	406360000	414185000	290850000	172550000	246320000	2.36573e+08	0.571178	2	31	31	23	20	21	14	20	23	20	21	14	20	55	56.678	505	0	211.71	49.7	37.2	48.3	32.7	45.7	1134600000	449810000	158850000	169580000	139730000	216630000
tr|Q0VG47|Q0VG47_MOUSE;tr|J3QNY1|J3QNY1_MOUSE;tr|E9Q7H5|E9Q7H5_MOUSE;tr|Q6PFA7|Q6PFA7_MOUSE;tr|B2RXM2|B2RXM2_MOUSE	tr|Q0VG47|Q0VG47_MOUSE;tr|J3QNY1|J3QNY1_MOUSE;tr|E9Q7H5|E9Q7H5_MOUSE;tr|Q6PFA7|Q6PFA7_MOUSE;tr|B2RXM2|B2RXM2_MOUSE	>tr|Q0VG47|Q0VG47_MOUSE Heterogeneous nuclear ribonucleoprotein A3 OS=Mus musculus GN=Hnrnpa3 PE=2 SV=1;>tr|J3QNY1|J3QNY1_MOUSE Uncharacterized protein OS=Mus musculus GN=Gm9242 PE=4 SV=1;>tr|E9Q7H5|E9Q7H5_MOUSE Uncharacterized protein OS=Mus musculus GN=G	954260000	327040000	640650000	449270000	441430000	211620000	367440000	0.573542	5	36	2	36	14	29	20	15	2	2	2	2	2	59.9	37.086	357	0	36.854	59.9	32.5	52.9	47.9	34.7	6218500000	2499900000	172870000	2887900000	461500000	196320000
tr|G3X9L6|G3X9L6_MOUSE;sp|Q9DCX2|ATP5H_MOUSE;tr|B1ASE2|B1ASE2_MOUSE	tr|G3X9L6|G3X9L6_MOUSE;sp|Q9DCX2|ATP5H_MOUSE;tr|B1ASE2|B1ASE2_MOUSE	>tr|G3X9L6|G3X9L6_MOUSE MCG55033 OS=Mus musculus GN=Gm10250 PE=4 SV=1;>sp|Q9DCX2|ATP5H_MOUSE ATP synthase subunit d, mitochondrial OS=Mus musculus GN=Atp5h PE=1 SV=3;>tr|B1ASE2|B1ASE2_MOUSE ATP synthase subunit d, mitochondrial (Fragment) OS=Mus musculus G	28541000	29900000	29220500	17587000	0	32740000	1.67757e+07	0.574106	3	9	9	6	3	4	1	4	6	3	4	1	4	61.9	18.621	160	0	31.743	51.9	25	35.6	10.6	35.6	171140000	52317000	9392000	83282000	3909100	22237000
sp|P54071|IDHP_MOUSE;tr|D6RIL6|D6RIL6_MOUSE	sp|P54071|IDHP_MOUSE	>sp|P54071|IDHP_MOUSE Isocitrate dehydrogenase [NADP], mitochondrial OS=Mus musculus GN=Idh2 PE=1 SV=3	140360000	155340000	147850000	89832000	50151000	115030000	8.50043e+07	0.574936	2	16	15	14	6	11	4	13	13	6	10	4	12	40	50.906	452	0	91.128	36.3	16.6	33.4	12.2	35.6	439300000	198560000	52225000	45987000	26452000	116080000
sp|Q61425|HCDH_MOUSE	sp|Q61425|HCDH_MOUSE	>sp|Q61425|HCDH_MOUSE Hydroxyacyl-coenzyme A dehydrogenase, mitochondrial OS=Mus musculus GN=Hadh PE=1 SV=2	35098000	30266000	32682000	17159000	13641000	25855000	18885000	0.577841	1	11	11	10	5	6	2	2	10	5	6	2	2	29.3	34.463	314	0	33.312	29	14.3	18.5	8	8	187690000	67386000	9207800	83002000	9825000	18273000
tr|Q3V235|Q3V235_MOUSE;sp|O35129|PHB2_MOUSE;tr|Q3V2V2|Q3V2V2_MOUSE;tr|F6QPR1|F6QPR1_MOUSE;tr|F6Q8V7|F6Q8V7_MOUSE	tr|Q3V235|Q3V235_MOUSE;sp|O35129|PHB2_MOUSE;tr|Q3V2V2|Q3V2V2_MOUSE;tr|F6QPR1|F6QPR1_MOUSE	>tr|Q3V235|Q3V235_MOUSE Prohibitin 2 OS=Mus musculus GN=Phb2 PE=2 SV=1;>sp|O35129|PHB2_MOUSE Prohibitin-2 OS=Mus musculus GN=Phb2 PE=1 SV=1;>tr|Q3V2V2|Q3V2V2_MOUSE Putative uncharacterized protein OS=Mus musculus GN=Phb2 PE=2 SV=1;>tr|F6QPR1|F6QPR1_MOUSE P	256470000	301520000	278995000	136800000	135180000	214710000	162230000	0.58148	5	23	23	21	13	18	11	15	21	13	18	11	15	68.2	33.296	299	0	112.67	68.2	43.5	61.2	38.1	55.5	1585000000	590290000	113850000	602400000	91063000	187420000
sp|P63038|CH60_MOUSE;tr|D3Z2F2|D3Z2F2_MOUSE;tr|D3Z7J9|D3Z7J9_MOUSE	sp|P63038|CH60_MOUSE	>sp|P63038|CH60_MOUSE 60 kDa heat shock protein, mitochondrial OS=Mus musculus GN=Hspd1 PE=1 SV=1	1722400000	1587500000	1654950000	1223900000	662490000	1031500000	972630000	0.58771	3	48	48	41	33	35	28	32	41	33	35	28	32	65.6	60.955	573	0	323.31	64.6	48.3	57.4	54.1	55.5	4820900000	1824000000	651170000	819920000	690900000	834970000
tr|Q4FK11|Q4FK11_MOUSE;tr|Q3TFC2|Q3TFC2_MOUSE;sp|Q99K48|NONO_MOUSE;tr|Q3UM20|Q3UM20_MOUSE;tr|Q3TF40|Q3TF40_MOUSE;tr|Q3TMM5|Q3TMM5_MOUSE;tr|Q3TTV7|Q3TTV7_MOUSE;tr|B1AXT0|B1AXT0_MOUSE	tr|Q4FK11|Q4FK11_MOUSE;tr|Q3TFC2|Q3TFC2_MOUSE;sp|Q99K48|NONO_MOUSE;tr|Q3UM20|Q3UM20_MOUSE;tr|Q3TF40|Q3TF40_MOUSE;tr|Q3TMM5|Q3TMM5_MOUSE;tr|Q3TTV7|Q3TTV7_MOUSE	>tr|Q4FK11|Q4FK11_MOUSE Nono protein OS=Mus musculus GN=Nono PE=2 SV=1;>tr|Q3TFC2|Q3TFC2_MOUSE Putative uncharacterized protein OS=Mus musculus GN=Nono PE=2 SV=1;>sp|Q99K48|NONO_MOUSE Non-POU domain-containing octamer-binding protein OS=Mus musculus GN=Non	111150000	60448000	85799000	81647000	39224000	31126000	5.06657e+07	0.590516	8	18	16	10	11	9	9	3	9	9	8	8	3	37.6	54.54	473	0	65.731	24.3	23.7	20.9	23.5	9.5	266600000	142560000	19144000	50051000	35593000	19247000
sp|Q3TLP5|ECHD2_MOUSE;tr|F6Z5N5|F6Z5N5_MOUSE;tr|Q8R3H3|Q8R3H3_MOUSE;tr|F6YTG0|F6YTG0_MOUSE	sp|Q3TLP5|ECHD2_MOUSE;tr|F6Z5N5|F6Z5N5_MOUSE;tr|Q8R3H3|Q8R3H3_MOUSE;tr|F6YTG0|F6YTG0_MOUSE	>sp|Q3TLP5|ECHD2_MOUSE Enoyl-CoA hydratase domain-containing protein 2, mitochondrial OS=Mus musculus GN=Echdc2 PE=1 SV=2;>tr|F6Z5N5|F6Z5N5_MOUSE Enoyl-CoA hydratase domain-containing protein 2, mitochondrial (Fragment) OS=Mus musculus GN=Echdc2 PE=4 SV=1;	13914000	6315000	10114500	9001500	0	8923900	5.97513e+06	0.590749	4	3	3	3	2	1	1	2	3	2	1	1	2	17.9	31.852	296	0	38.375	17.9	12.8	5.7	5.7	12.8	53327000	25426000	2951500	18418000	0	6531500
sp|P48962|ADT1_MOUSE;tr|Q8BVI9|Q8BVI9_MOUSE	sp|P48962|ADT1_MOUSE;tr|Q8BVI9|Q8BVI9_MOUSE	>sp|P48962|ADT1_MOUSE ADP/ATP translocase 1 OS=Mus musculus GN=Slc25a4 PE=1 SV=4;>tr|Q8BVI9|Q8BVI9_MOUSE Putative uncharacterized protein OS=Mus musculus GN=Slc25a4 PE=2 SV=1	20412000	0	10206000	8436600	9748200	0	6061600	0.593925	2	19	6	17	8	14	8	9	5	0	3	3	2	61.4	32.904	298	0	15.947	57.7	21.8	38.9	30.5	28.5	70756000	38992000	0	21543000	7465200	2755400
sp|Q3UYV9|NCBP1_MOUSE	sp|Q3UYV9|NCBP1_MOUSE	>sp|Q3UYV9|NCBP1_MOUSE Nuclear cap-binding protein subunit 1 OS=Mus musculus GN=Ncbp1 PE=1 SV=2	4403200	5945800	5174500	3954300	5266100	0	3.07347e+06	0.593964	1	4	4	2	2	2	3	2	2	2	2	3	2	5.2	91.926	790	0	23.143	2.8	2.8	2.3	3.7	2.9	18780000	4520300	1993700	1568200	6785200	3912400
tr|B2RUK5|B2RUK5_MOUSE;sp|Q3ULD5|MCCB_MOUSE;tr|Q6PD20|Q6PD20_MOUSE;tr|Q9D2F6|Q9D2F6_MOUSE;tr|Q8K1L7|Q8K1L7_MOUSE	tr|B2RUK5|B2RUK5_MOUSE;sp|Q3ULD5|MCCB_MOUSE;tr|Q6PD20|Q6PD20_MOUSE	>tr|B2RUK5|B2RUK5_MOUSE Methylcrotonoyl-Coenzyme A carboxylase 2 (Beta) OS=Mus musculus GN=Mccc2 PE=2 SV=1;>sp|Q3ULD5|MCCB_MOUSE Methylcrotonoyl-CoA carboxylase beta chain, mitochondrial OS=Mus musculus GN=Mccc2 PE=1 SV=1;>tr|Q6PD20|Q6PD20_MOUSE Mccc2 prot	55504000	540560000	298032000	186190000	108730000	237440000	1.77453e+08	0.595417	5	27	27	8	21	15	14	18	8	21	15	14	18	50.3	61.378	563	0	183.79	14.4	36.2	30.6	29	36.8	710130000	24014000	223580000	105620000	104840000	252070000
sp|Q99P72|RTN4_MOUSE;tr|Q8BHF5|Q8BHF5_MOUSE;tr|Q78NS1|Q78NS1_MOUSE	sp|Q99P72|RTN4_MOUSE	>sp|Q99P72|RTN4_MOUSE Reticulon-4 OS=Mus musculus GN=Rtn4 PE=1 SV=2	52426000	42343000	47384500	41106000	19302000	24296000	2.82347e+07	0.595863	3	13	8	7	4	11	3	2	4	1	6	1	0	17	126.61	1162	0	49.673	8.5	4.1	15.6	4.6	3.9	131740000	47483000	13630000	36507000	6989000	27127000
sp|P05202|AATM_MOUSE	sp|P05202|AATM_MOUSE	>sp|P05202|AATM_MOUSE Aspartate aminotransferase, mitochondrial OS=Mus musculus GN=Got2 PE=1 SV=1	85655000	146080000	115867500	42669000	63135000	101440000	6.90813e+07	0.59621	1	19	19	15	11	10	5	7	15	11	10	5	7	44	47.411	430	0	116.21	37.9	27.9	21.6	10.2	20.9	540770000	203270000	40461000	183940000	42385000	70724000
sp|Q8CGK3|LONM_MOUSE;tr|Q3V2D0|Q3V2D0_MOUSE;tr|Q56A16|Q56A16_MOUSE	sp|Q8CGK3|LONM_MOUSE;tr|Q3V2D0|Q3V2D0_MOUSE	>sp|Q8CGK3|LONM_MOUSE Lon protease homolog, mitochondrial OS=Mus musculus GN=Lonp1 PE=1 SV=2;>tr|Q3V2D0|Q3V2D0_MOUSE Lon protease homolog, mitochondrial OS=Mus musculus GN=Lonp1 PE=2 SV=1	49041000	110160000	79600500	35148000	37747000	70766000	47887000	0.601592	3	20	20	12	14	8	10	14	12	14	8	10	14	27.3	105.84	949	0	55.24	17.3	16.4	11.8	13.2	19.4	194510000	43757000	48821000	19046000	34236000	48650000
tr|Q3U738|Q3U738_MOUSE;tr|Q3TWE3|Q3TWE3_MOUSE;tr|Q3TIM0|Q3TIM0_MOUSE;tr|Q3THC3|Q3THC3_MOUSE;tr|Q3TF72|Q3TF72_MOUSE;sp|P09103|PDIA1_MOUSE;tr|Q3UDR2|Q3UDR2_MOUSE;tr|Q3UJA8|Q3UJA8_MOUSE;tr|Q3UA23|Q3UA23_MOUSE;tr|Q3TGS0|Q3TGS0_MOUSE;tr|Q3URP6|Q3URP6_MOUSE;tr|Q3UBY9|Q3UBY9_MOUSE;tr|Q3TT76|Q3TT76_MOUSE;tr|Q3TIQ5|Q3TIQ5_MOUSE;tr|E9Q8G8|E9Q8G8_MOUSE	tr|Q3U738|Q3U738_MOUSE;tr|Q3TWE3|Q3TWE3_MOUSE;tr|Q3TIM0|Q3TIM0_MOUSE;tr|Q3THC3|Q3THC3_MOUSE;tr|Q3TF72|Q3TF72_MOUSE;sp|P09103|PDIA1_MOUSE;tr|Q3UDR2|Q3UDR2_MOUSE;tr|Q3UJA8|Q3UJA8_MOUSE;tr|Q3UA23|Q3UA23_MOUSE;tr|Q3TGS0|Q3TGS0_MOUSE;tr|Q3URP6|Q3URP6_MOUSE;tr|Q3UBY9|Q3UBY9_MOUSE;tr|Q3TT76|Q3TT76_MOUSE	>tr|Q3U738|Q3U738_MOUSE Protein disulfide-isomerase OS=Mus musculus GN=P4hb PE=2 SV=1;>tr|Q3TWE3|Q3TWE3_MOUSE Protein disulfide-isomerase OS=Mus musculus GN=P4hb PE=2 SV=1;>tr|Q3TIM0|Q3TIM0_MOUSE Protein disulfide-isomerase OS=Mus musculus GN=P4hb PE=2 SV=	110980000	110400000	110690000	91288000	49083000	62258000	67543000	0.6102	15	28	28	21	13	17	9	11	21	13	17	9	11	51.9	57.102	509	0	124	40.9	31.4	36.9	17.9	21.8	324920000	143320000	35221000	61907000	33137000	51340000
sp|Q922R8|PDIA6_MOUSE;tr|Q3THH1|Q3THH1_MOUSE	sp|Q922R8|PDIA6_MOUSE;tr|Q3THH1|Q3THH1_MOUSE	>sp|Q922R8|PDIA6_MOUSE Protein disulfide-isomerase A6 OS=Mus musculus GN=Pdia6 PE=1 SV=3;>tr|Q3THH1|Q3THH1_MOUSE Putative uncharacterized protein OS=Mus musculus GN=Pdia6 PE=2 SV=1	167570000	149870000	158720000	109120000	67278000	115010000	97136000	0.611996	2	18	2	15	14	9	11	11	2	2	0	2	0	50.2	48.1	440	0	109.79	46.6	35.5	27.5	35.2	35.5	450230000	183100000	65101000	58395000	49162000	94467000
tr|Q8C290|Q8C290_MOUSE;tr|Q3ULH5|Q3ULH5_MOUSE;tr|Q3TVV6|Q3TVV6_MOUSE;sp|Q8VEK3|HNRPU_MOUSE;tr|G3XA10|G3XA10_MOUSE;tr|Q3TXW2|Q3TXW2_MOUSE;tr|O88568|O88568_MOUSE;tr|Q3TGN5|Q3TGN5_MOUSE;tr|Q3TS50|Q3TS50_MOUSE;tr|Q9R205|Q9R205_MOUSE	tr|Q8C290|Q8C290_MOUSE;tr|Q3ULH5|Q3ULH5_MOUSE;tr|Q3TVV6|Q3TVV6_MOUSE;sp|Q8VEK3|HNRPU_MOUSE;tr|G3XA10|G3XA10_MOUSE;tr|Q3TXW2|Q3TXW2_MOUSE;tr|O88568|O88568_MOUSE;tr|Q3TGN5|Q3TGN5_MOUSE;tr|Q3TS50|Q3TS50_MOUSE	>tr|Q8C290|Q8C290_MOUSE Putative uncharacterized protein OS=Mus musculus GN=Hnrnpu PE=2 SV=1;>tr|Q3ULH5|Q3ULH5_MOUSE Putative uncharacterized protein OS=Mus musculus GN=Hnrnpu PE=2 SV=1;>tr|Q3TVV6|Q3TVV6_MOUSE Putative uncharacterized protein OS=Mus muscul	9066700000	2034200000	5550450000	6594700000	2320800000	1325000000	3413500000	0.614995	10	53	2	52	30	48	36	31	2	2	2	1	1	45.9	87.977	800	0	323.31	45.2	33.6	45.4	38.5	37	19061000000	9949700000	617590000	4783100000	2596600000	1114300000
sp|Q9JKR6|HYOU1_MOUSE;tr|Q8VCI2|Q8VCI2_MOUSE;tr|F6TRP3|F6TRP3_MOUSE;tr|E0CYZ2|E0CYZ2_MOUSE	sp|Q9JKR6|HYOU1_MOUSE;tr|Q8VCI2|Q8VCI2_MOUSE	>sp|Q9JKR6|HYOU1_MOUSE Hypoxia up-regulated protein 1 OS=Mus musculus GN=Hyou1 PE=1 SV=1;>tr|Q8VCI2|Q8VCI2_MOUSE Hyou1 protein OS=Mus musculus GN=Hyou1 PE=2 SV=1	48260000	89860000	69060000	39043000	37618000	51013000	42558000	0.616247	4	21	21	14	18	13	7	9	14	18	13	7	9	25.1	111.18	999	0	98.022	18.5	24.1	18.4	10.7	11.9	181770000	78568000	30003000	38791000	9935800	24476000
sp|P08003|PDIA4_MOUSE	sp|P08003|PDIA4_MOUSE	>sp|P08003|PDIA4_MOUSE Protein disulfide-isomerase A4 OS=Mus musculus GN=Pdia4 PE=1 SV=3	50139000	64871000	57505000	38398000	33018000	35670000	3.56953e+07	0.620734	1	18	18	8	15	5	5	6	8	15	5	5	6	32	71.982	638	0	54.058	14.4	28.7	9.2	8.9	12.7	163900000	56859000	25038000	22328000	27496000	32178000
sp|P26043|RADI_MOUSE;tr|Q3TH46|Q3TH46_MOUSE;tr|Q3U111|Q3U111_MOUSE;tr|Q3UJJ8|Q3UJJ8_MOUSE;tr|Q8C2N4|Q8C2N4_MOUSE;tr|Q7TSG6|Q7TSG6_MOUSE;tr|Q05CE6|Q05CE6_MOUSE;tr|Q3TS74|Q3TS74_MOUSE	sp|P26043|RADI_MOUSE;tr|Q3TH46|Q3TH46_MOUSE;tr|Q3U111|Q3U111_MOUSE;tr|Q3UJJ8|Q3UJJ8_MOUSE;tr|Q8C2N4|Q8C2N4_MOUSE;tr|Q7TSG6|Q7TSG6_MOUSE;tr|Q05CE6|Q05CE6_MOUSE	>sp|P26043|RADI_MOUSE Radixin OS=Mus musculus GN=Rdx PE=1 SV=3;>tr|Q3TH46|Q3TH46_MOUSE Putative uncharacterized protein (Fragment) OS=Mus musculus GN=Rdx PE=2 SV=1;>tr|Q3U111|Q3U111_MOUSE Putative uncharacterized protein (Fragment) OS=Mus musculus GN=Rdx P	721300	2279000	1500150	0	1533100	1275400	936167	0.624049	8	11	4	7	8	6	8	6	3	2	1	3	2	16.6	68.542	583	0	11.448	13	15.1	10.5	13.6	9.1	4476800	981780	813990	212210	1814400	654430
tr|Q3U3F6|Q3U3F6_MOUSE;tr|A2AU61|A2AU61_MOUSE;tr|Q3TGD3|Q3TGD3_MOUSE;tr|A2AU62|A2AU62_MOUSE;sp|Q64012|RALY_MOUSE;tr|A2AU60|A2AU60_MOUSE	tr|Q3U3F6|Q3U3F6_MOUSE;tr|A2AU61|A2AU61_MOUSE;tr|Q3TGD3|Q3TGD3_MOUSE;tr|A2AU62|A2AU62_MOUSE;sp|Q64012|RALY_MOUSE;tr|A2AU60|A2AU60_MOUSE	>tr|Q3U3F6|Q3U3F6_MOUSE HnRNP-associated with lethal yellow, isoform CRA_f OS=Mus musculus GN=Raly PE=2 SV=1;>tr|A2AU61|A2AU61_MOUSE RNA-binding protein Raly (Fragment) OS=Mus musculus GN=Raly PE=1 SV=1;>tr|Q3TGD3|Q3TGD3_MOUSE Putative uncharacterized prot	1588600000	513660000	1051130000	857250000	669640000	445610000	657500000	0.625517	6	34	34	32	13	30	21	13	32	13	30	21	13	67.9	31.198	296	0	263.98	66.2	37.2	65.5	55.4	40.9	6932100000	3704500000	92152000	2507100000	415430000	212920000
tr|E9PXX7|E9PXX7_MOUSE;tr|Q3UBW8|Q3UBW8_MOUSE;tr|Q3TEE8|Q3TEE8_MOUSE;sp|Q91W90|TXND5_MOUSE;tr|Q3UWX1|Q3UWX1_MOUSE	tr|E9PXX7|E9PXX7_MOUSE;tr|Q3UBW8|Q3UBW8_MOUSE;tr|Q3TEE8|Q3TEE8_MOUSE;sp|Q91W90|TXND5_MOUSE;tr|Q3UWX1|Q3UWX1_MOUSE	>tr|E9PXX7|E9PXX7_MOUSE Thioredoxin domain-containing protein 5 OS=Mus musculus GN=Txndc5 PE=3 SV=1;>tr|Q3UBW8|Q3UBW8_MOUSE Putative uncharacterized protein OS=Mus musculus GN=Txndc5 PE=2 SV=1;>tr|Q3TEE8|Q3TEE8_MOUSE Putative uncharacterized protein OS=Mus	4641800	5306700	4974250	4267000	0	5072700	3.11323e+06	0.62587	5	3	3	2	3	2	2	2	2	3	2	2	2	8.1	38.532	344	0	8.5314	5.2	8.1	5.2	5.2	5.2	12807000	2830600	3329400	1520000	1421700	3704800
sp|Q62093|SRSF2_MOUSE;tr|Q8C671|Q8C671_MOUSE;tr|Q06477|Q06477_MOUSE	sp|Q62093|SRSF2_MOUSE;tr|Q8C671|Q8C671_MOUSE;tr|Q06477|Q06477_MOUSE	>sp|Q62093|SRSF2_MOUSE Serine/arginine-rich splicing factor 2 OS=Mus musculus GN=Srsf2 PE=1 SV=4;>tr|Q8C671|Q8C671_MOUSE Putative uncharacterized protein OS=Mus musculus GN=Srsf2 PE=2 SV=1;>tr|Q06477|Q06477_MOUSE IFN-response element binding factor 2 (Frag	62152000	86972000	74562000	51572000	30229000	59538000	47113000	0.631863	3	5	5	4	5	3	4	4	4	5	3	4	4	18.6	25.476	221	0	16.29	18.1	18.6	17.2	17.6	18.6	293330000	103100000	29000000	93968000	7243300	60012000
tr|D3YVN7|D3YVN7_MOUSE;sp|Q8BFR5|EFTU_MOUSE	tr|D3YVN7|D3YVN7_MOUSE;sp|Q8BFR5|EFTU_MOUSE	>tr|D3YVN7|D3YVN7_MOUSE Elongation factor Tu OS=Mus musculus GN=Gm9755 PE=3 SV=1;>sp|Q8BFR5|EFTU_MOUSE Elongation factor Tu, mitochondrial OS=Mus musculus GN=Tufm PE=1 SV=1	202450000	222040000	212245000	179720000	95722000	128060000	1.34501e+08	0.633705	2	17	17	14	13	10	6	13	14	13	10	6	13	39.6	49.538	452	0	82.728	35.8	35.4	27	17.5	34.1	628030000	221950000	86120000	95340000	62960000	161660000
sp|Q8BWT1|THIM_MOUSE;tr|Q3UKH3|Q3UKH3_MOUSE	sp|Q8BWT1|THIM_MOUSE;tr|Q3UKH3|Q3UKH3_MOUSE	>sp|Q8BWT1|THIM_MOUSE 3-ketoacyl-CoA thiolase, mitochondrial OS=Mus musculus GN=Acaa2 PE=1 SV=3;>tr|Q3UKH3|Q3UKH3_MOUSE Putative uncharacterized protein OS=Mus musculus GN=Acaa2 PE=2 SV=1	7248000	9351100	8299550	9212000	0	6639800	5.28393e+06	0.636653	2	6	6	2	2	5	1	4	2	2	5	1	4	19.4	41.829	397	0	17.104	6.8	6.8	16.1	3.3	19.4	24571000	5844400	1804700	9562500	1069200	6290600
CON__P00761	CON__P00761	>P00761 SWISS-PROT:P00761|TRYP_PIG Trypsin - Sus scrofa (Pig).	1701300000	1946000000	1823650000	1326700000	1100300000	1067900000	1.16497e+09	0.63881	1	4	4	4	4	4	4	4	4	4	4	4	4	25.1	24.409	231	0	51.496	25.1	25.1	25.1	25.1	25.1	6245800000	2060700000	879270000	1472000000	868240000	965610000
tr|G5E924|G5E924_MOUSE;tr|Q3UMT7|Q3UMT7_MOUSE;sp|Q8R081|HNRPL_MOUSE;tr|G3UY38|G3UY38_MOUSE;tr|Q8BI42|Q8BI42_MOUSE;tr|Q9CVU5|Q9CVU5_MOUSE;tr|G3UY56|G3UY56_MOUSE;tr|G3UYY3|G3UYY3_MOUSE	tr|G5E924|G5E924_MOUSE;tr|Q3UMT7|Q3UMT7_MOUSE;sp|Q8R081|HNRPL_MOUSE;tr|G3UY38|G3UY38_MOUSE	>tr|G5E924|G5E924_MOUSE Heterogeneous nuclear ribonucleoprotein L (Fragment) OS=Mus musculus GN=Hnrnpl PE=4 SV=1;>tr|Q3UMT7|Q3UMT7_MOUSE Putative uncharacterized protein OS=Mus musculus GN=Hnrnpl PE=2 SV=1;>sp|Q8R081|HNRPL_MOUSE Heterogeneous nuclear ribon	918050000	323180000	620615000	738720000	288430000	165830000	397660000	0.640752	8	28	28	25	13	23	16	9	25	13	23	16	9	52.8	66.821	615	0	209.22	50.9	24.2	47.2	27.8	20.7	2324300000	1165400000	105550000	585790000	312320000	155240000
tr|Q3TMZ1|Q3TMZ1_MOUSE;tr|Q3TJ21|Q3TJ21_MOUSE;sp|Q922Q4|P5CR2_MOUSE;tr|Q3UTR5|Q3UTR5_MOUSE;sp|Q922W5|P5CR1_MOUSE;tr|A2ABZ2|A2ABZ2_MOUSE	tr|Q3TMZ1|Q3TMZ1_MOUSE;tr|Q3TJ21|Q3TJ21_MOUSE;sp|Q922Q4|P5CR2_MOUSE	>tr|Q3TMZ1|Q3TMZ1_MOUSE Pyrroline-5-carboxylate reductase OS=Mus musculus GN=Pycr2 PE=2 SV=1;>tr|Q3TJ21|Q3TJ21_MOUSE Pyrroline-5-carboxylate reductase OS=Mus musculus GN=Pycr2 PE=2 SV=1;>sp|Q922Q4|P5CR2_MOUSE Pyrroline-5-carboxylate reductase 2 OS=Mus musc	36660000	50883000	43771500	19829000	22664000	41890000	2.81277e+07	0.642602	6	8	8	7	5	2	2	2	7	5	2	2	2	31.9	33.659	320	0	57.374	30.3	19.1	9.1	9.1	9.1	210180000	74015000	20133000	57894000	21862000	36273000
tr|Q3UKT3|Q3UKT3_MOUSE;tr|Q3TG75|Q3TG75_MOUSE;sp|P29758|OAT_MOUSE;tr|Q3UJK5|Q3UJK5_MOUSE	tr|Q3UKT3|Q3UKT3_MOUSE;tr|Q3TG75|Q3TG75_MOUSE;sp|P29758|OAT_MOUSE;tr|Q3UJK5|Q3UJK5_MOUSE	>tr|Q3UKT3|Q3UKT3_MOUSE Putative uncharacterized protein OS=Mus musculus GN=Oat PE=2 SV=1;>tr|Q3TG75|Q3TG75_MOUSE Ornithine aminotransferase, isoform CRA_b OS=Mus musculus GN=Oat PE=2 SV=1;>sp|P29758|OAT_MOUSE Ornithine aminotransferase, mitochondrial OS=M	39375000	54340000	46857500	38110000	17703000	34521000	3.01113e+07	0.642615	4	13	13	8	8	7	4	7	8	8	7	4	7	34.2	48.353	439	0	51.915	23.2	17.8	23.9	10.7	17.8	120980000	41515000	27067000	20085000	10538000	21772000
sp|P67778|PHB_MOUSE;tr|Q5SQG5|Q5SQG5_MOUSE;tr|Q3TV00|Q3TV00_MOUSE;tr|Q3V2K0|Q3V2K0_MOUSE	sp|P67778|PHB_MOUSE;tr|Q5SQG5|Q5SQG5_MOUSE;tr|Q3TV00|Q3TV00_MOUSE	>sp|P67778|PHB_MOUSE Prohibitin OS=Mus musculus GN=Phb PE=1 SV=1;>tr|Q5SQG5|Q5SQG5_MOUSE Prohibitin (Fragment) OS=Mus musculus GN=Phb PE=1 SV=1;>tr|Q3TV00|Q3TV00_MOUSE Putative uncharacterized protein (Fragment) OS=Mus musculus GN=Phb PE=2 SV=1	139600000	229520000	184560000	87500000	81787000	189220000	1.19502e+08	0.647499	4	20	20	16	16	11	9	12	16	16	11	9	12	65.4	29.82	272	0	127.84	61.8	58.1	47.4	38.6	50.4	953420000	323940000	84749000	373480000	59993000	111260000
sp|Q3U7R1|ESYT1_MOUSE	sp|Q3U7R1|ESYT1_MOUSE	>sp|Q3U7R1|ESYT1_MOUSE Extended synaptotagmin-1 OS=Mus musculus GN=Esyt1 PE=1 SV=2	1810700	2805400	2308050	1320700	1195500	1999900	1.50537e+06	0.652224	1	2	2	2	2	2	2	2	2	2	2	2	2	2.7	121.55	1092	0	10.965	2.7	2.7	2.7	2.7	2.7	6896200	1789700	986200	720390	1108300	2291600
tr|Q3TF84|Q3TF84_MOUSE;sp|Q922Q8|LRC59_MOUSE;tr|Q3UBL0|Q3UBL0_MOUSE	tr|Q3TF84|Q3TF84_MOUSE;sp|Q922Q8|LRC59_MOUSE	>tr|Q3TF84|Q3TF84_MOUSE Putative uncharacterized protein OS=Mus musculus GN=Lrrc59 PE=2 SV=1;>sp|Q922Q8|LRC59_MOUSE Leucine-rich repeat-containing protein 59 OS=Mus musculus GN=Lrrc59 PE=1 SV=1	61450000	31727000	46588500	29218000	21999000	40270000	3.04957e+07	0.654575	3	8	8	8	5	5	4	5	8	5	5	4	5	54.8	20.408	186	0	52.052	54.8	29.6	36	29.6	36	294710000	109500000	11482000	118610000	20223000	34890000
tr|Q6P6I7|Q6P6I7_MOUSE;tr|A2AL12|A2AL12_MOUSE;tr|Q5FB19|Q5FB19_MOUSE;tr|Q3UZG3|Q3UZG3_MOUSE;sp|Q8BG05|ROA3_MOUSE;tr|Q5U3M2|Q5U3M2_MOUSE;tr|Q58E39|Q58E39_MOUSE;tr|A2AL13|A2AL13_MOUSE;tr|V9GX38|V9GX38_MOUSE	tr|Q6P6I7|Q6P6I7_MOUSE;tr|A2AL12|A2AL12_MOUSE;tr|Q5FB19|Q5FB19_MOUSE;tr|Q3UZG3|Q3UZG3_MOUSE;sp|Q8BG05|ROA3_MOUSE;tr|Q5U3M2|Q5U3M2_MOUSE;tr|Q58E39|Q58E39_MOUSE	>tr|Q6P6I7|Q6P6I7_MOUSE Hnrpa3 protein OS=Mus musculus GN=Hnrnpa3 PE=2 SV=1;>tr|A2AL12|A2AL12_MOUSE Heterogeneous nuclear ribonucleoprotein A3 OS=Mus musculus GN=Hnrnpa3 PE=4 SV=1;>tr|Q5FB19|Q5FB19_MOUSE Heterogeneous nuclear ribonucleoprotein A3 OS=Mus mu	2958700000	1076600000	2017650000	1738600000	1333600000	890030000	1.32074e+09	0.654595	9	38	4	38	16	31	22	14	4	4	4	4	1	73	34.376	318	0	323.31	73	42.1	65.1	59.4	39.9	13246000000	6310700000	259500000	5190100000	1052400000	433400000
tr|Q9DAE2|Q9DAE2_MOUSE	tr|Q9DAE2|Q9DAE2_MOUSE	>tr|Q9DAE2|Q9DAE2_MOUSE Protein Rbmxl2 OS=Mus musculus GN=Rbmxl2 PE=2 SV=1	217310000	47990000	132650000	156920000	64778000	39300000	8.69993e+07	0.655856	1	15	12	14	2	12	6	6	12	2	9	5	6	31.4	41.912	385	0	48.005	31.4	7	29.4	16.6	17.9	455070000	247300000	13260000	99264000	64355000	30884000
tr|Q3UWP8|Q3UWP8_MOUSE;tr|B2MWM9|B2MWM9_MOUSE;sp|P14211|CALR_MOUSE	tr|Q3UWP8|Q3UWP8_MOUSE;tr|B2MWM9|B2MWM9_MOUSE;sp|P14211|CALR_MOUSE	>tr|Q3UWP8|Q3UWP8_MOUSE Putative uncharacterized protein (Fragment) OS=Mus musculus GN=Calr PE=2 SV=1;>tr|B2MWM9|B2MWM9_MOUSE Calreticulin OS=Mus musculus GN=Calr PE=2 SV=1;>sp|P14211|CALR_MOUSE Calreticulin OS=Mus musculus GN=Calr PE=1 SV=1	69357000	60381000	64869000	51372000	32322000	44527000	4.27403e+07	0.658871	3	13	13	10	4	6	3	6	10	4	6	3	6	33.4	42.195	368	0	21.265	29.1	14.7	17.4	14.9	20.7	210410000	91109000	16421000	31493000	22594000	48791000
sp|Q9Z1N5|DX39B_MOUSE;tr|Q3TB18|Q3TB18_MOUSE;tr|G3UXI6|G3UXI6_MOUSE	sp|Q9Z1N5|DX39B_MOUSE	>sp|Q9Z1N5|DX39B_MOUSE Spliceosome RNA helicase Ddx39b OS=Mus musculus GN=Ddx39b PE=1 SV=1	82257000	99207000	90732000	62378000	59787000	58182000	6.01157e+07	0.662563	3	10	3	9	5	5	3	5	3	0	1	0	1	24.5	49.035	428	0	20.48	21.7	9.1	13.6	6.1	13.3	290690000	101260000	29681000	30171000	52850000	76731000
tr|Q0QEZ4|Q0QEZ4_MOUSE;sp|Q9CQA3|SDHB_MOUSE;tr|Q3TE45|Q3TE45_MOUSE;tr|Q9Z1Z5|Q9Z1Z5_MOUSE	tr|Q0QEZ4|Q0QEZ4_MOUSE;sp|Q9CQA3|SDHB_MOUSE;tr|Q3TE45|Q3TE45_MOUSE;tr|Q9Z1Z5|Q9Z1Z5_MOUSE	>tr|Q0QEZ4|Q0QEZ4_MOUSE Succinate dehydrogenase [ubiquinone] iron-sulfur subunit, mitochondrial (Fragment) OS=Mus musculus GN=Sdhb PE=2 SV=1;>sp|Q9CQA3|SDHB_MOUSE Succinate dehydrogenase [ubiquinone] iron-sulfur subunit, mitochondrial OS=Mus musculus GN=Sd	28377000	19396000	23886500	10853000	0	36841000	15898000	0.665564	4	8	8	7	3	3	1	2	7	3	3	1	2	31.4	27.208	239	0	14.82	30.1	8.4	11.3	3.8	6.7	142700000	79897000	4386800	38628000	1631300	18156000
sp|Q9EQ80|GTPC1_MOUSE;tr|D3Z0G0|D3Z0G0_MOUSE;tr|Q8C608|Q8C608_MOUSE;tr|Q3V2R8|Q3V2R8_MOUSE;tr|Q5FWC8|Q5FWC8_MOUSE;tr|Q9D146|Q9D146_MOUSE;tr|A1L328|A1L328_MOUSE;tr|E9PWJ6|E9PWJ6_MOUSE	sp|Q9EQ80|GTPC1_MOUSE;tr|D3Z0G0|D3Z0G0_MOUSE;tr|Q8C608|Q8C608_MOUSE;tr|Q3V2R8|Q3V2R8_MOUSE;tr|Q5FWC8|Q5FWC8_MOUSE	>sp|Q9EQ80|GTPC1_MOUSE NIF3-like protein 1 OS=Mus musculus GN=Nif3l1 PE=1 SV=4;>tr|D3Z0G0|D3Z0G0_MOUSE Ngg1 interacting factor 3-like 1 (S. pombe), isoform CRA_c OS=Mus musculus GN=Nif3l1 PE=4 SV=1;>tr|Q8C608|Q8C608_MOUSE Putative uncharacterized protein O	95155000	148450000	121802500	56198000	79012000	109420000	8.15433e+07	0.669472	8	14	14	12	6	10	6	11	12	6	10	6	11	39.9	41.745	376	0	56.388	35.6	13.3	30.9	22.6	31.9	821100000	248450000	37783000	365990000	44331000	124540000
sp|Q3TWW8|SRSF6_MOUSE;tr|Q8BKL0|Q8BKL0_MOUSE;tr|Q8K3A8|Q8K3A8_MOUSE;sp|Q8VE97|SRSF4_MOUSE;tr|Q542V3|Q542V3_MOUSE	sp|Q3TWW8|SRSF6_MOUSE;tr|Q8BKL0|Q8BKL0_MOUSE	>sp|Q3TWW8|SRSF6_MOUSE Serine/arginine-rich splicing factor 6 OS=Mus musculus GN=Srsf6 PE=1 SV=1;>tr|Q8BKL0|Q8BKL0_MOUSE Putative uncharacterized protein OS=Mus musculus GN=Srsf6 PE=2 SV=1	0	14757000	7378500	4909100	9911800	0	4940300	0.669553	5	3	2	3	2	3	2	2	2	2	2	2	1	9.4	39.025	339	0	10.109	9.4	6.8	9.4	6.8	5.3	27313000	3686000	4095900	5044500	9368300	5118000
tr|G3UZ34|G3UZ34_MOUSE;tr|Q543F1|Q543F1_MOUSE;tr|Q3U5Q3|Q3U5Q3_MOUSE;tr|Q3TMY8|Q3TMY8_MOUSE;sp|O08810|U5S1_MOUSE;tr|A2AH85|A2AH85_MOUSE;tr|Q6A0E3|Q6A0E3_MOUSE;tr|Q7TMX4|Q7TMX4_MOUSE;tr|G3UXK8|G3UXK8_MOUSE	tr|G3UZ34|G3UZ34_MOUSE;tr|Q543F1|Q543F1_MOUSE;tr|Q3U5Q3|Q3U5Q3_MOUSE;tr|Q3TMY8|Q3TMY8_MOUSE;sp|O08810|U5S1_MOUSE;tr|A2AH85|A2AH85_MOUSE;tr|Q6A0E3|Q6A0E3_MOUSE;tr|Q7TMX4|Q7TMX4_MOUSE	>tr|G3UZ34|G3UZ34_MOUSE 116 kDa U5 small nuclear ribonucleoprotein component OS=Mus musculus GN=Eftud2 PE=4 SV=1;>tr|Q543F1|Q543F1_MOUSE Putative uncharacterized protein OS=Mus musculus GN=Eftud2 PE=2 SV=1;>tr|Q3U5Q3|Q3U5Q3_MOUSE Putative uncharacterized p	2636500	3737900	3187200	4070200	0	2340300	2.13683e+06	0.670442	9	8	7	5	4	6	3	3	4	3	6	2	2	10.7	108.34	962	0	20.892	7.1	5.7	8.3	3.6	4.1	16080000	5254100	275600	3938300	6188400	423780
sp|Q9CZU6|CISY_MOUSE;tr|Q0QEL9|Q0QEL9_MOUSE;tr|Q9DAM4|Q9DAM4_MOUSE;tr|Q80X68|Q80X68_MOUSE	sp|Q9CZU6|CISY_MOUSE;tr|Q0QEL9|Q0QEL9_MOUSE;tr|Q9DAM4|Q9DAM4_MOUSE;tr|Q80X68|Q80X68_MOUSE	>sp|Q9CZU6|CISY_MOUSE Citrate synthase, mitochondrial OS=Mus musculus GN=Cs PE=1 SV=1;>tr|Q0QEL9|Q0QEL9_MOUSE Citrate synthase (Fragment) OS=Mus musculus GN=Cs PE=2 SV=1;>tr|Q9DAM4|Q9DAM4_MOUSE Citrate synthase OS=Mus musculus GN=Csl PE=2 SV=1;>tr|Q80X68|Q	88126000	45220000	66673000	50388000	18523000	65432000	44781000	0.671651	4	12	12	7	5	6	2	7	7	5	6	2	7	26.9	51.736	464	0	37.825	17.5	11.4	16.2	6.5	17	210820000	106900000	19054000	34956000	6422100	43491000
tr|Q91V38|Q91V38_MOUSE;tr|Q3UAD6|Q3UAD6_MOUSE;sp|P08113|ENPL_MOUSE;tr|Q3UBU0|Q3UBU0_MOUSE;tr|Q3TUD6|Q3TUD6_MOUSE;tr|Q8CCY5|Q8CCY5_MOUSE;tr|F7C312|F7C312_MOUSE;tr|Q9CW12|Q9CW12_MOUSE;tr|Q8C2R2|Q8C2R2_MOUSE	tr|Q91V38|Q91V38_MOUSE;tr|Q3UAD6|Q3UAD6_MOUSE;sp|P08113|ENPL_MOUSE;tr|Q3UBU0|Q3UBU0_MOUSE;tr|Q3TUD6|Q3TUD6_MOUSE;tr|Q8CCY5|Q8CCY5_MOUSE;tr|F7C312|F7C312_MOUSE	>tr|Q91V38|Q91V38_MOUSE Heat shock protein 90, beta (Grp94), member 1 OS=Mus musculus GN=Hsp90b1 PE=2 SV=1;>tr|Q3UAD6|Q3UAD6_MOUSE Heat shock protein 90kDa beta (Grp94), member 1 OS=Mus musculus GN=Hsp90b1 PE=2 SV=1;>sp|P08113|ENPL_MOUSE Endoplasmin OS=Mus	584960000	674260000	629610000	439830000	391830000	437440000	4.23033e+08	0.671897	9	46	44	33	40	26	26	27	31	38	24	24	25	52.1	92.489	802	0	239.54	41.9	48.8	37.4	35.9	36.8	1888600000	658990000	278810000	261620000	334540000	354660000
tr|Q8R3R1|Q8R3R1_MOUSE;tr|Q8JZN2|Q8JZN2_MOUSE;tr|Q3U4S7|Q3U4S7_MOUSE;tr|Q3TXH7|Q3TXH7_MOUSE;tr|Q3U1S6|Q3U1S6_MOUSE;sp|Q91W50|CSDE1_MOUSE;tr|Q80TP8|Q80TP8_MOUSE;tr|Q3U672|Q3U672_MOUSE;tr|Q3UJ74|Q3UJ74_MOUSE;tr|Q05C63|Q05C63_MOUSE	tr|Q8R3R1|Q8R3R1_MOUSE;tr|Q8JZN2|Q8JZN2_MOUSE;tr|Q3U4S7|Q3U4S7_MOUSE;tr|Q3TXH7|Q3TXH7_MOUSE;tr|Q3U1S6|Q3U1S6_MOUSE;sp|Q91W50|CSDE1_MOUSE;tr|Q80TP8|Q80TP8_MOUSE;tr|Q3U672|Q3U672_MOUSE	>tr|Q8R3R1|Q8R3R1_MOUSE Csde1 protein (Fragment) OS=Mus musculus GN=Csde1 PE=2 SV=1;>tr|Q8JZN2|Q8JZN2_MOUSE Csde1 protein OS=Mus musculus GN=Csde1 PE=2 SV=1;>tr|Q3U4S7|Q3U4S7_MOUSE Putative uncharacterized protein OS=Mus musculus GN=Csde1 PE=2 SV=1;>tr|Q3T	51443000	26820000	39131500	53803000	0	25773000	2.65253e+07	0.677851	10	11	11	7	6	8	1	3	7	6	8	1	3	16.7	76.86	689	0	85.333	8.6	9	12.8	1.3	5.7	127890000	70542000	9147400	30702000	6823800	10676000
sp|Q9DBR1|XRN2_MOUSE	sp|Q9DBR1|XRN2_MOUSE	>sp|Q9DBR1|XRN2_MOUSE 5-3 exoribonuclease 2 OS=Mus musculus GN=Xrn2 PE=1 SV=1	268010000	162590000	215300000	226080000	135330000	79190000	1.46867e+08	0.682149	1	27	27	24	12	20	16	12	24	12	20	16	12	33.6	108.69	951	0	113.32	29.4	17.2	26.3	22.8	17.8	713850000	351780000	38822000	155250000	113320000	54675000
tr|Q7JCZ1|Q7JCZ1_MOUSE;tr|A0A075DC90|A0A075DC90_MOUSE;sp|P00405|COX2_MOUSE	tr|Q7JCZ1|Q7JCZ1_MOUSE;tr|A0A075DC90|A0A075DC90_MOUSE;sp|P00405|COX2_MOUSE	>tr|Q7JCZ1|Q7JCZ1_MOUSE Cytochrome c oxidase subunit 2 OS=Mus musculus GN=mt-Co2 PE=2 SV=1;>tr|A0A075DC90|A0A075DC90_MOUSE Cytochrome c oxidase subunit 2 OS=Mus musculus GN=COX2 PE=3 SV=1;>sp|P00405|COX2_MOUSE Cytochrome c oxidase subunit 2 OS=Mus musculus	31431000	45208000	38319500	21829000	18927000	37703000	26153000	0.682498	3	6	6	6	3	5	3	4	6	3	5	3	4	26.4	25.976	227	0	47.767	26.4	7.5	19.4	16.3	10.6	261690000	117420000	18445000	89918000	10966000	24935000
sp|Q9WV55|VAPA_MOUSE;tr|Q3TA54|Q3TA54_MOUSE;tr|Q3TU78|Q3TU78_MOUSE	sp|Q9WV55|VAPA_MOUSE	>sp|Q9WV55|VAPA_MOUSE Vesicle-associated membrane protein-associated protein A OS=Mus musculus GN=Vapa PE=1 SV=2	12028000	19299000	15663500	13246000	0	18880000	1.07087e+07	0.68367	3	7	6	4	3	5	0	6	3	2	4	0	5	31.3	27.855	249	0	22.148	18.1	11.2	18.1	0	25.7	104000000	16302000	5271500	64026000	0	18398000
sp|P38647|GRP75_MOUSE	sp|P38647|GRP75_MOUSE	>sp|P38647|GRP75_MOUSE Stress-70 protein, mitochondrial OS=Mus musculus GN=Hspa9 PE=1 SV=3	764340000	902080000	833210000	570730000	513640000	634530000	5.72967e+08	0.687662	1	41	41	35	34	30	27	26	35	34	30	27	26	52.4	73.46	679	0	319.42	47.7	44.6	45.4	43.3	43.2	2635300000	823760000	368140000	362970000	514030000	566440000
sp|Q03265|ATPA_MOUSE;tr|D3Z6F5|D3Z6F5_MOUSE;tr|Q3U452|Q3U452_MOUSE;tr|D6RJ16|D6RJ16_MOUSE	sp|Q03265|ATPA_MOUSE;tr|D3Z6F5|D3Z6F5_MOUSE	>sp|Q03265|ATPA_MOUSE ATP synthase subunit alpha, mitochondrial OS=Mus musculus GN=Atp5a1 PE=1 SV=1;>tr|D3Z6F5|D3Z6F5_MOUSE ATP synthase subunit alpha OS=Mus musculus GN=Atp5a1 PE=3 SV=1	1834800000	2059900000	1947350000	1665200000	933890000	1418600000	1339230000	0.687719	4	50	50	39	36	30	31	34	39	36	30	31	34	69.1	59.752	553	0	323.31	65.1	49.7	53.2	60	57.9	6225600000	1886200000	839600000	1080900000	884880000	1534000000
tr|E9QNN1|E9QNN1_MOUSE;tr|A0A087WPL5|A0A087WPL5_MOUSE;sp|O70133|DHX9_MOUSE;tr|Q3UR42|Q3UR42_MOUSE;tr|Q3TF92|Q3TF92_MOUSE;tr|Q05BR6|Q05BR6_MOUSE;tr|A0A087WRT3|A0A087WRT3_MOUSE;tr|Q3TEB2|Q3TEB2_MOUSE	tr|E9QNN1|E9QNN1_MOUSE;tr|A0A087WPL5|A0A087WPL5_MOUSE;sp|O70133|DHX9_MOUSE;tr|Q3UR42|Q3UR42_MOUSE	>tr|E9QNN1|E9QNN1_MOUSE ATP-dependent RNA helicase A OS=Mus musculus GN=Dhx9 PE=1 SV=1;>tr|A0A087WPL5|A0A087WPL5_MOUSE ATP-dependent RNA helicase A OS=Mus musculus GN=Dhx9 PE=1 SV=1;>sp|O70133|DHX9_MOUSE ATP-dependent RNA helicase A OS=Mus musculus GN=Dhx9	7498300000	669880000	4084090000	6418200000	1450100000	610600000	2826300000	0.692027	8	96	96	94	24	81	50	30	94	24	81	50	30	55.9	149.69	1384	0	323.31	55.3	18.1	51.3	35.8	24.7	14592000000	7951800000	224360000	4290700000	1691500000	433200000
tr|Q8C140|Q8C140_MOUSE;sp|Q9QXX4|CMC2_MOUSE;tr|Q91YK1|Q91YK1_MOUSE;sp|Q8BH59|CMC1_MOUSE	tr|Q8C140|Q8C140_MOUSE;sp|Q9QXX4|CMC2_MOUSE;tr|Q91YK1|Q91YK1_MOUSE	>tr|Q8C140|Q8C140_MOUSE Putative uncharacterized protein OS=Mus musculus GN=Slc25a13 PE=2 SV=1;>sp|Q9QXX4|CMC2_MOUSE Calcium-binding mitochondrial carrier protein Aralar2 OS=Mus musculus GN=Slc25a13 PE=1 SV=1;>tr|Q91YK1|Q91YK1_MOUSE Slc25a13 protein OS=Mus	44980000	60855000	52917500	28857000	34976000	46810000	36881000	0.696953	4	23	23	17	13	13	9	10	17	13	13	9	10	34.8	74.338	675	0	102.85	28.1	23.7	23.3	18.1	20.3	180930000	84329000	13857000	28857000	28420000	25464000
sp|Q9Z2X1|HNRPF_MOUSE;tr|J3QM80|J3QM80_MOUSE;tr|J3QMT0|J3QMT0_MOUSE;tr|Q8R582|Q8R582_MOUSE;tr|J3QMV8|J3QMV8_MOUSE;tr|J3QP45|J3QP45_MOUSE;tr|J3QNH2|J3QNH2_MOUSE	sp|Q9Z2X1|HNRPF_MOUSE;tr|J3QM80|J3QM80_MOUSE;tr|J3QMT0|J3QMT0_MOUSE	>sp|Q9Z2X1|HNRPF_MOUSE Heterogeneous nuclear ribonucleoprotein F OS=Mus musculus GN=Hnrnpf PE=1 SV=3;>tr|J3QM80|J3QM80_MOUSE Heterogeneous nuclear ribonucleoprotein F (Fragment) OS=Mus musculus GN=Hnrnpf PE=1 SV=4;>tr|J3QMT0|J3QMT0_MOUSE Heterogeneous nucl	949710000	288460000	619085000	595710000	381050000	321370000	432710000	0.698951	7	18	16	15	13	11	11	11	13	11	9	9	9	44.8	45.729	415	0	181.98	42.9	32.3	30.6	31.6	30.6	2200600000	1061100000	108610000	423760000	342810000	264300000
tr|Q9D6G1|Q9D6G1_MOUSE;tr|Q544Z3|Q544Z3_MOUSE;sp|Q99020|ROAA_MOUSE;tr|Q80XR6|Q80XR6_MOUSE;tr|Q3TMZ8|Q3TMZ8_MOUSE;tr|Q20BD0|Q20BD0_MOUSE;tr|Q8CIR3|Q8CIR3_MOUSE	tr|Q9D6G1|Q9D6G1_MOUSE;tr|Q544Z3|Q544Z3_MOUSE;sp|Q99020|ROAA_MOUSE;tr|Q80XR6|Q80XR6_MOUSE;tr|Q3TMZ8|Q3TMZ8_MOUSE;tr|Q20BD0|Q20BD0_MOUSE	>tr|Q9D6G1|Q9D6G1_MOUSE Heterogeneous nuclear ribonucleoprotein A/B, isoform CRA_b OS=Mus musculus GN=Hnrnpab PE=2 SV=1;>tr|Q544Z3|Q544Z3_MOUSE Heterogeneous nuclear ribonucleoprotein A/B, isoform CRA_c OS=Mus musculus GN=Hnrnpab PE=2 SV=1;>sp|Q99020|ROAA_	201310000	201580000	201445000	144930000	131840000	148640000	1.41803e+08	0.703931	7	21	21	18	10	14	12	11	18	10	14	12	11	51.8	29.922	276	0	96.076	50.7	26.1	39.9	36.6	38.8	1028800000	288410000	43647000	446630000	110620000	139450000
tr|A2AJ72|A2AJ72_MOUSE;tr|Q3TIX6|Q3TIX6_MOUSE;tr|Q3ULP9|Q3ULP9_MOUSE;tr|A0A0A6YVV5|A0A0A6YVV5_MOUSE;tr|F7AM43|F7AM43_MOUSE;tr|A2AJ71|A2AJ71_MOUSE;tr|A0A0A6YY39|A0A0A6YY39_MOUSE;tr|A0A0A6YX76|A0A0A6YX76_MOUSE	tr|A2AJ72|A2AJ72_MOUSE;tr|Q3TIX6|Q3TIX6_MOUSE;tr|Q3ULP9|Q3ULP9_MOUSE	>tr|A2AJ72|A2AJ72_MOUSE MCG130458 OS=Mus musculus GN=Fubp3 PE=4 SV=1;>tr|Q3TIX6|Q3TIX6_MOUSE Protein Fubp3 OS=Mus musculus GN=Fubp3 PE=2 SV=1;>tr|Q3ULP9|Q3ULP9_MOUSE Putative uncharacterized protein OS=Mus musculus GN=Fubp3 PE=2 SV=1	102550000	64695000	83622500	85055000	55514000	36244000	5.89377e+07	0.704806	8	18	17	12	5	12	7	6	11	4	11	6	5	36.2	61.447	569	0	54.466	29.3	10.5	26.5	15.8	11.1	272320000	114440000	19528000	60926000	48161000	29268000
sp|Q9DCW4|ETFB_MOUSE	sp|Q9DCW4|ETFB_MOUSE	>sp|Q9DCW4|ETFB_MOUSE Electron transfer flavoprotein subunit beta OS=Mus musculus GN=Etfb PE=1 SV=3	58324000	59552000	58938000	31795000	38514000	54439000	4.15827e+07	0.705532	1	11	11	8	5	7	4	6	8	5	7	4	6	43.1	27.623	255	0	29.451	38.4	19.2	32.9	17.6	24.3	355030000	127130000	17109000	150470000	20768000	39551000
tr|J3KMM5|J3KMM5_MOUSE;sp|O55143|AT2A2_MOUSE;tr|Q5DTI2|Q5DTI2_MOUSE;tr|O54994|O54994_MOUSE;sp|Q8R429|AT2A1_MOUSE;tr|Q8C213|Q8C213_MOUSE;tr|B1ATS4|B1ATS4_MOUSE;tr|Q8R0X5|Q8R0X5_MOUSE;tr|Q3U1K2|Q3U1K2_MOUSE;tr|B1ATS5|B1ATS5_MOUSE;tr|E9Q559|E9Q559_MOUSE;sp|Q64518|AT2A3_MOUSE;tr|Q3V1C4|Q3V1C4_MOUSE	tr|J3KMM5|J3KMM5_MOUSE;sp|O55143|AT2A2_MOUSE;tr|Q5DTI2|Q5DTI2_MOUSE	>tr|J3KMM5|J3KMM5_MOUSE Calcium-transporting ATPase OS=Mus musculus GN=Atp2a2 PE=1 SV=1;>sp|O55143|AT2A2_MOUSE Sarcoplasmic/endoplasmic reticulum calcium ATPase 2 OS=Mus musculus GN=Atp2a2 PE=1 SV=2;>tr|Q5DTI2|Q5DTI2_MOUSE ATPase, Ca++ transporting, cardia	37195000	6415100	21805050	43353000	528940	2353600	1.54118e+07	0.706802	13	13	13	10	4	9	2	3	10	4	9	2	3	16.2	109.79	998	0	52.118	13.2	7.5	10.7	3.6	4.7	65868000	29271000	3763200	27601000	492360	4741100
tr|B2RUC7|B2RUC7_MOUSE;sp|Q9Z1Z2|STRAP_MOUSE	tr|B2RUC7|B2RUC7_MOUSE;sp|Q9Z1Z2|STRAP_MOUSE	>tr|B2RUC7|B2RUC7_MOUSE Serine/threonine kinase receptor associated protein OS=Mus musculus GN=Strap PE=2 SV=1;>sp|Q9Z1Z2|STRAP_MOUSE Serine-threonine kinase receptor-associated protein OS=Mus musculus GN=Strap PE=1 SV=2	0	21600000	10800000	9256200	0	13808000	7.68807e+06	0.711858	2	3	3	1	3	3	1	3	1	3	3	1	3	10.9	38.442	350	0	11.329	4.3	10.9	10.9	4.3	10.9	69808000	4560400	7046200	40411000	3363900	14426000
tr|Z4YJV4|Z4YJV4_MOUSE;sp|Q60597|ODO1_MOUSE;tr|Q6P8I7|Q6P8I7_MOUSE;tr|Q5SVY1|Q5SVY1_MOUSE;tr|Q5SVY0|Q5SVY0_MOUSE	tr|Z4YJV4|Z4YJV4_MOUSE;sp|Q60597|ODO1_MOUSE	>tr|Z4YJV4|Z4YJV4_MOUSE 2-oxoglutarate dehydrogenase, mitochondrial OS=Mus musculus GN=Ogdh PE=1 SV=1;>sp|Q60597|ODO1_MOUSE 2-oxoglutarate dehydrogenase, mitochondrial OS=Mus musculus GN=Ogdh PE=1 SV=3	20432000	21427000	20929500	18144000	11513000	15071000	1.49093e+07	0.71236	5	15	10	9	12	8	6	7	5	9	5	3	4	15.3	116.03	1019	0	26.518	10.4	12.4	7.9	7.3	8.2	60834000	25007000	9958800	9905500	5909600	10053000
tr|Q4QQR6|Q4QQR6_MOUSE;tr|F7BJB9|F7BJB9_MOUSE;tr|A6H605|A6H605_MOUSE;tr|Q6A0C2|Q6A0C2_MOUSE;tr|Q8R0R0|Q8R0R0_MOUSE	tr|Q4QQR6|Q4QQR6_MOUSE;tr|F7BJB9|F7BJB9_MOUSE;tr|A6H605|A6H605_MOUSE;tr|Q6A0C2|Q6A0C2_MOUSE;tr|Q8R0R0|Q8R0R0_MOUSE	>tr|Q4QQR6|Q4QQR6_MOUSE Microrchidia 3 OS=Mus musculus GN=Morc3 PE=2 SV=1;>tr|F7BJB9|F7BJB9_MOUSE Protein Morc3 OS=Mus musculus GN=Morc3 PE=4 SV=1;>tr|A6H605|A6H605_MOUSE Microrchidia 3 OS=Mus musculus GN=Morc3 PE=2 SV=1;>tr|Q6A0C2|Q6A0C2_MOUSE MKIAA0136 p	13319000	38565000	25942000	19536000	18849000	17377000	1.85873e+07	0.716496	5	7	7	2	6	2	4	5	2	6	2	4	5	8.5	106.5	942	0	25.253	2.5	6.9	2.5	6.3	6.9	66632000	4552800	19558000	4017000	13120000	25384000
sp|Q99PU8|DHX30_MOUSE;tr|Q80TP6|Q80TP6_MOUSE	sp|Q99PU8|DHX30_MOUSE;tr|Q80TP6|Q80TP6_MOUSE	>sp|Q99PU8|DHX30_MOUSE Putative ATP-dependent RNA helicase DHX30 OS=Mus musculus GN=Dhx30 PE=2 SV=1;>tr|Q80TP6|Q80TP6_MOUSE MKIAA0890 protein (Fragment) OS=Mus musculus GN=mKIAA0890 PE=4 SV=3	239340000	65060000	152200000	213440000	91193000	22817000	109150000	0.717148	2	38	38	34	13	28	14	6	34	13	28	14	6	34.7	136.67	1217	0	167.49	32	13.4	26.8	12.6	5.9	512120000	271080000	23191000	135260000	68211000	14372000
tr|A2NHM3|A2NHM3_MOUSE;tr|Q65ZC0|Q65ZC0_MOUSE;tr|A2P1G9|A2P1G9_MOUSE;tr|A2NVX3|A2NVX3_MOUSE;tr|A2NVX1|A2NVX1_MOUSE;tr|A2NVX0|A2NVX0_MOUSE;tr|A2NVW8|A2NVW8_MOUSE;sp|P01631|KV2A7_MOUSE;tr|B5UB67|B5UB67_MOUSE;tr|B5DC72|B5DC72_MOUSE;tr|Q5F2I0|Q5F2I0_MOUSE;tr|A0A0B4J1I0|A0A0B4J1I0_MOUSE;tr|U5JE78|U5JE78_MOUSE;tr|Q58EU8|Q58EU8_MOUSE;tr|A2NN81|A2NN81_MOUSE;tr|A2NVX2|A2NVX2_MOUSE;sp|P01837|IGKC_MOUSE;tr|…	tr|A2NHM3|A2NHM3_MOUSE;tr|Q65ZC0|Q65ZC0_MOUSE;tr|A2P1G9|A2P1G9_MOUSE;tr|A2NVX3|A2NVX3_MOUSE;tr|A2NVX1|A2NVX1_MOUSE;tr|A2NVX0|A2NVX0_MOUSE;tr|A2NVW8|A2NVW8_MOUSE;sp|P01631|KV2A7_MOUSE;tr|B5UB67|B5UB67_MOUSE;tr|B5DC72|B5DC72_MOUSE;tr|Q5F2I0|Q5F2I0_MOUSE;tr|A0A0B4J1I0|A0A0B4J1I0_MOUSE;tr|U5JE78|U5JE78_MOUSE;tr|Q58EU8|Q58EU8_MOUSE;tr|A2NN81|A2NN81_MOUSE;tr|A2NVX2|A2NVX2_MOUSE	>tr|A2NHM3|A2NHM3_MOUSE If kappa light chain (Fragment) OS=Mus musculus GN=Igkc PE=1 SV=1;>tr|Q65ZC0|Q65ZC0_MOUSE Kappa light chain C_region (Fragment) OS=Mus musculus PE=1 SV=1;>tr|A2P1G9|A2P1G9_MOUSE Kappa light chain (Fragment) OS=Mus musculus GN=Igkc P	340620000	355790000	348205000	261090000	266680000	222940000	2.50237e+08	0.718648	37	12	12	10	7	7	7	8	10	7	7	7	8	35.6	24.165	219	0	50.527	32	18.3	21.9	23.3	20.5	1932600000	609860000	158660000	821150000	189440000	153450000
sp|O55029|COPB2_MOUSE	sp|O55029|COPB2_MOUSE	>sp|O55029|COPB2_MOUSE Coatomer subunit beta OS=Mus musculus GN=Copb2 PE=2 SV=2	58016000	31280000	44648000	41468000	25425000	29571000	3.21547e+07	0.720182	1	14	14	12	4	4	4	4	12	4	4	4	4	18.5	102.45	905	0	33.833	16.9	6.1	4.5	5.2	5.5	158520000	70008000	6937500	28421000	22883000	30270000
sp|Q8BX10|PGAM5_MOUSE;tr|B7ZNW0|B7ZNW0_MOUSE;tr|A1A4A7|A1A4A7_MOUSE;tr|F6YJC6|F6YJC6_MOUSE	sp|Q8BX10|PGAM5_MOUSE;tr|B7ZNW0|B7ZNW0_MOUSE;tr|A1A4A7|A1A4A7_MOUSE	>sp|Q8BX10|PGAM5_MOUSE Serine/threonine-protein phosphatase PGAM5, mitochondrial OS=Mus musculus GN=Pgam5 PE=2 SV=1;>tr|B7ZNW0|B7ZNW0_MOUSE Pgam5 protein OS=Mus musculus GN=Pgam5 PE=2 SV=1;>tr|A1A4A7|A1A4A7_MOUSE Pgam5 protein (Fragment) OS=Mus musculus GN	30549000	0	15274500	16276000	0	16731000	1.10023e+07	0.720307	4	9	9	8	3	3	1	3	8	3	3	1	3	39.9	31.994	288	0	26.351	36.5	14.2	15.6	6.6	15.3	101510000	71331000	2082200	13858000	4251500	9990500
sp|Q6PB66|LPPRC_MOUSE;tr|F6V2A3|F6V2A3_MOUSE	sp|Q6PB66|LPPRC_MOUSE	>sp|Q6PB66|LPPRC_MOUSE Leucine-rich PPR motif-containing protein, mitochondrial OS=Mus musculus GN=Lrpprc PE=1 SV=2	84921000	136350000	110635500	86796000	70645000	82755000	8.00653e+07	0.723686	2	35	35	24	27	17	12	15	24	27	17	12	15	28.4	156.61	1392	0	187.06	22.1	22.4	15.2	12.5	15.4	315190000	85306000	60563000	45898000	56013000	67409000
sp|Q60749|KHDR1_MOUSE;sp|Q9WU01|KHDR2_MOUSE;tr|A0A087WSL3|A0A087WSL3_MOUSE;tr|A0A087WR32|A0A087WR32_MOUSE	sp|Q60749|KHDR1_MOUSE	>sp|Q60749|KHDR1_MOUSE KH domain-containing, RNA-binding, signal transduction-associated protein 1 OS=Mus musculus GN=Khdrbs1 PE=1 SV=2	440240000	105560000	272900000	379870000	151760000	62257000	1.97962e+08	0.725402	4	10	9	8	4	6	4	4	7	4	6	4	4	19.2	48.37	443	0	70.222	17.8	6.1	15.3	7.9	7.9	940810000	463730000	40929000	251110000	117660000	67379000
sp|Q8BHN3|GANAB_MOUSE;tr|A1A4T2|A1A4T2_MOUSE;tr|Q3UE86|Q3UE86_MOUSE	sp|Q8BHN3|GANAB_MOUSE;tr|A1A4T2|A1A4T2_MOUSE;tr|Q3UE86|Q3UE86_MOUSE	>sp|Q8BHN3|GANAB_MOUSE Neutral alpha-glucosidase AB OS=Mus musculus GN=Ganab PE=1 SV=1;>tr|A1A4T2|A1A4T2_MOUSE Alpha glucosidase 2 alpha neutral subunit OS=Mus musculus GN=Ganab PE=2 SV=1;>tr|Q3UE86|Q3UE86_MOUSE Putative uncharacterized protein (Fragment)	167370000	199650000	183510000	139900000	109540000	151940000	1.33793e+08	0.729079	3	21	21	20	14	11	17	15	20	14	11	17	15	28	106.91	944	0	81.739	26.3	17.9	14.9	24.5	21.9	586040000	214560000	77494000	85624000	92589000	115780000
tr|Q8BM84|Q8BM84_MOUSE;sp|P70372|ELAV1_MOUSE;tr|Q8BW03|Q8BW03_MOUSE;tr|Q8BVF8|Q8BVF8_MOUSE;tr|Q8BTQ1|Q8BTQ1_MOUSE;tr|Q3UFF9|Q3UFF9_MOUSE;tr|Q3TT05|Q3TT05_MOUSE;tr|B1AXZ0|B1AXZ0_MOUSE;tr|Q91XI8|Q91XI8_MOUSE;tr|Q80UJ0|Q80UJ0_MOUSE;tr|Q91XI9|Q91XI9_MOUSE;tr|A2A9S3|A2A9S3_MOUSE;tr|Q3UR02|Q3UR02_MOUSE;tr|Q564D8|Q564D8_MOUSE;sp|Q60899|ELAV2_MOUSE;tr|A2A9S2|A2A9S2_MOUSE;tr|A2A9R8|A2A9R8_MOUSE;tr|Q9CXQ0|…	tr|Q8BM84|Q8BM84_MOUSE;sp|P70372|ELAV1_MOUSE;tr|Q8BW03|Q8BW03_MOUSE;tr|Q8BVF8|Q8BVF8_MOUSE;tr|Q8BTQ1|Q8BTQ1_MOUSE;tr|Q3UFF9|Q3UFF9_MOUSE;tr|Q3TT05|Q3TT05_MOUSE	>tr|Q8BM84|Q8BM84_MOUSE ELAV-like protein OS=Mus musculus GN=Elavl1 PE=2 SV=1;>sp|P70372|ELAV1_MOUSE ELAV-like protein 1 OS=Mus musculus GN=Elavl1 PE=1 SV=2;>tr|Q8BW03|Q8BW03_MOUSE ELAV-like protein OS=Mus musculus GN=Elavl1 PE=2 SV=1;>tr|Q8BVF8|Q8BVF8_MOU	539180000	120920000	330050000	443260000	180610000	106190000	2.43353e+08	0.737323	27	24	24	21	8	14	10	7	21	8	14	10	7	60.7	36.197	326	0	215.98	59.5	23.9	45.7	36.5	27.6	2561800000	1140400000	41131000	1145300000	162180000	72816000
sp|Q7TNV0|DEK_MOUSE;tr|D3YVJ6|D3YVJ6_MOUSE;tr|Q3U4W4|Q3U4W4_MOUSE;tr|E9Q8Y1|E9Q8Y1_MOUSE;tr|Q9CVL7|Q9CVL7_MOUSE;tr|Q3UR53|Q3UR53_MOUSE	sp|Q7TNV0|DEK_MOUSE;tr|D3YVJ6|D3YVJ6_MOUSE;tr|Q3U4W4|Q3U4W4_MOUSE;tr|E9Q8Y1|E9Q8Y1_MOUSE;tr|Q9CVL7|Q9CVL7_MOUSE	>sp|Q7TNV0|DEK_MOUSE Protein DEK OS=Mus musculus GN=Dek PE=1 SV=1;>tr|D3YVJ6|D3YVJ6_MOUSE Protein DEK (Fragment) OS=Mus musculus GN=Dek PE=1 SV=1;>tr|Q3U4W4|Q3U4W4_MOUSE Putative uncharacterized protein (Fragment) OS=Mus musculus GN=Dek PE=2 SV=1;>tr|E9Q8Y	1490000000	428260000	959130000	1265100000	501320000	356430000	7.07617e+08	0.737769	6	24	24	21	13	18	17	13	21	13	18	17	13	43.9	43.158	380	0	180.76	39.7	29.2	34.7	32.6	30	3615900000	1562900000	132950000	965510000	637150000	317340000
tr|Q4KL76|Q4KL76_MOUSE;sp|Q64433|CH10_MOUSE;tr|Q9JI95|Q9JI95_MOUSE	tr|Q4KL76|Q4KL76_MOUSE;sp|Q64433|CH10_MOUSE;tr|Q9JI95|Q9JI95_MOUSE	>tr|Q4KL76|Q4KL76_MOUSE Heat shock protein 1 (Chaperonin 10) OS=Mus musculus GN=Hspe1 PE=2 SV=1;>sp|Q64433|CH10_MOUSE 10 kDa heat shock protein, mitochondrial OS=Mus musculus GN=Hspe1 PE=1 SV=2;>tr|Q9JI95|Q9JI95_MOUSE CPN10-like protein OS=Mus musculus GN=	0	73887000	36943500	0	29602000	52359000	2.73203e+07	0.739517	3	7	7	0	6	0	4	5	0	6	0	4	5	52	10.963	102	0	31.246	0	47.1	0	37.3	42.2	91035000	0	33456000	0	21560000	36018000
tr|Q8VHM5|Q8VHM5_MOUSE;tr|Q3UMT8|Q3UMT8_MOUSE;tr|Q3U8W9|Q3U8W9_MOUSE;tr|Q99KG1|Q99KG1_MOUSE;tr|Q3UZI0|Q3UZI0_MOUSE;tr|Q3UKV5|Q3UKV5_MOUSE;tr|Q9CT37|Q9CT37_MOUSE;tr|F7B5B5|F7B5B5_MOUSE;tr|A2AW41|A2AW41_MOUSE;tr|Q8BL32|Q8BL32_MOUSE;tr|S4R1E9|S4R1E9_MOUSE;tr|V9GWW3|V9GWW3_MOUSE;tr|A2AW40|A2AW40_MOUSE	tr|Q8VHM5|Q8VHM5_MOUSE;tr|Q3UMT8|Q3UMT8_MOUSE;tr|Q3U8W9|Q3U8W9_MOUSE;tr|Q99KG1|Q99KG1_MOUSE;tr|Q3UZI0|Q3UZI0_MOUSE;tr|Q3UKV5|Q3UKV5_MOUSE;tr|Q9CT37|Q9CT37_MOUSE;tr|F7B5B5|F7B5B5_MOUSE;tr|A2AW41|A2AW41_MOUSE	>tr|Q8VHM5|Q8VHM5_MOUSE Heterogeneous nuclear ribonucleoprotein R OS=Mus musculus GN=Hnrnpr PE=2 SV=1;>tr|Q3UMT8|Q3UMT8_MOUSE Putative uncharacterized protein OS=Mus musculus GN=Hnrnpr PE=2 SV=1;>tr|Q3U8W9|Q3U8W9_MOUSE Putative uncharacterized protein OS=M	86300000	46455000	66377500	64485000	51261000	32462000	4.94027e+07	0.744268	13	17	13	16	11	9	10	11	12	8	5	6	7	25.8	70.887	632	0	69.121	25.8	22.6	15.2	17.4	21.8	240210000	111070000	11490000	37902000	51624000	28118000
sp|Q9DB20|ATPO_MOUSE;tr|Q3THG0|Q3THG0_MOUSE;tr|Q3TF25|Q3TF25_MOUSE;tr|F7D3P8|F7D3P8_MOUSE;tr|F6XVM5|F6XVM5_MOUSE	sp|Q9DB20|ATPO_MOUSE;tr|Q3THG0|Q3THG0_MOUSE;tr|Q3TF25|Q3TF25_MOUSE	>sp|Q9DB20|ATPO_MOUSE ATP synthase subunit O, mitochondrial OS=Mus musculus GN=Atp5o PE=1 SV=1;>tr|Q3THG0|Q3THG0_MOUSE Putative uncharacterized protein OS=Mus musculus GN=Atp5o PE=2 SV=1;>tr|Q3TF25|Q3TF25_MOUSE Putative uncharacterized protein OS=Mus muscu	155650000	162400000	159025000	107550000	100550000	148480000	118860000	0.74743	5	17	17	14	12	9	8	9	14	12	9	8	9	67.6	23.363	213	0	78.099	65.7	47.9	45.1	36.6	38	990030000	392830000	70753000	393720000	52370000	80348000
tr|Q922B8|Q922B8_MOUSE;sp|Q91VR5|DDX1_MOUSE;tr|Q3V1Z7|Q3V1Z7_MOUSE	tr|Q922B8|Q922B8_MOUSE;sp|Q91VR5|DDX1_MOUSE;tr|Q3V1Z7|Q3V1Z7_MOUSE	>tr|Q922B8|Q922B8_MOUSE DEAD (Asp-Glu-Ala-Asp) box polypeptide 1 OS=Mus musculus GN=Ddx1 PE=2 SV=1;>sp|Q91VR5|DDX1_MOUSE ATP-dependent RNA helicase DDX1 OS=Mus musculus GN=Ddx1 PE=1 SV=1;>tr|Q3V1Z7|Q3V1Z7_MOUSE Putative uncharacterized protein OS=Mus muscu	24222000	0	12111000	12084000	11086000	4068300	9.07943e+06	0.749685	3	7	7	7	1	4	4	1	7	1	4	4	1	14.2	82.612	740	0	21.042	14.2	2.8	8.8	8.1	2.8	47458000	26488000	199550	8541400	11366000	862180
sp|Q8BP40|PPA6_MOUSE	sp|Q8BP40|PPA6_MOUSE	>sp|Q8BP40|PPA6_MOUSE Lysophosphatidic acid phosphatase type 6 OS=Mus musculus GN=Acp6 PE=2 SV=1	13368000	17740000	15554000	17219000	0	17863000	11694000	0.751832	1	5	5	4	3	2	1	4	4	3	2	1	4	17.2	47.624	418	0	15.078	13.9	9.3	6	4.1	14.4	50936000	17352000	6874700	10319000	4409800	11980000
tr|Q5SUC3|Q5SUC3_MOUSE;tr|Q3TXE5|Q3TXE5_MOUSE;sp|P35564|CALX_MOUSE	tr|Q5SUC3|Q5SUC3_MOUSE;tr|Q3TXE5|Q3TXE5_MOUSE;sp|P35564|CALX_MOUSE	>tr|Q5SUC3|Q5SUC3_MOUSE Calnexin, isoform CRA_a OS=Mus musculus GN=Canx PE=2 SV=1;>tr|Q3TXE5|Q3TXE5_MOUSE Putative uncharacterized protein OS=Mus musculus GN=Canx PE=2 SV=1;>sp|P35564|CALX_MOUSE Calnexin OS=Mus musculus GN=Canx PE=1 SV=1	109580000	142210000	125895000	95683000	87473000	101970000	95042000	0.754931	3	15	15	12	12	12	9	10	12	12	12	9	10	22	67.277	591	0	65.234	15.2	15.9	17.3	12.2	18.3	382460000	125970000	65582000	46161000	36892000	107850000
sp|Q8BMF4|ODP2_MOUSE;tr|Q99LL2|Q99LL2_MOUSE	sp|Q8BMF4|ODP2_MOUSE	>sp|Q8BMF4|ODP2_MOUSE Dihydrolipoyllysine-residue acetyltransferase component of pyruvate dehydrogenase complex, mitochondrial OS=Mus musculus GN=Dlat PE=1 SV=2	15535000	17540000	16537500	9732300	13026000	14710000	1.24894e+07	0.755219	2	7	7	4	6	3	3	3	4	6	3	3	3	13.2	67.941	642	0	30.187	9	13.2	6.7	6.7	7.5	72640000	32145000	9185700	15689000	8656500	6963700
sp|Q6PDM2|SRSF1_MOUSE;tr|H7BX95|H7BX95_MOUSE;tr|F7AI47|F7AI47_MOUSE	sp|Q6PDM2|SRSF1_MOUSE;tr|H7BX95|H7BX95_MOUSE	>sp|Q6PDM2|SRSF1_MOUSE Serine/arginine-rich splicing factor 1 OS=Mus musculus GN=Srsf1 PE=1 SV=3;>tr|H7BX95|H7BX95_MOUSE Serine/arginine-rich-splicing factor 1 OS=Mus musculus GN=Srsf1 PE=1 SV=1	151770000	103140000	127455000	96004000	102800000	90551000	9.64517e+07	0.756751	3	13	12	11	8	8	8	6	10	7	7	7	5	51.2	27.744	248	0	36.686	51.2	36.3	36.3	29.8	23.4	718020000	302130000	29702000	232510000	88075000	65605000
tr|Q922Z3|Q922Z3_MOUSE;tr|Q3UPJ8|Q3UPJ8_MOUSE;tr|Q3TK29|Q3TK29_MOUSE;sp|Q9CQN1|TRAP1_MOUSE;tr|Q922R9|Q922R9_MOUSE;tr|Q3TSG8|Q3TSG8_MOUSE	tr|Q922Z3|Q922Z3_MOUSE;tr|Q3UPJ8|Q3UPJ8_MOUSE;tr|Q3TK29|Q3TK29_MOUSE;sp|Q9CQN1|TRAP1_MOUSE;tr|Q922R9|Q922R9_MOUSE;tr|Q3TSG8|Q3TSG8_MOUSE	>tr|Q922Z3|Q922Z3_MOUSE Trap1 protein (Fragment) OS=Mus musculus GN=Trap1 PE=2 SV=1;>tr|Q3UPJ8|Q3UPJ8_MOUSE Putative uncharacterized protein OS=Mus musculus GN=Trap1 PE=2 SV=1;>tr|Q3TK29|Q3TK29_MOUSE Putative uncharacterized protein OS=Mus musculus GN=Trap	157580000	154240000	155910000	125850000	102710000	127920000	1.18827e+08	0.762149	6	28	28	18	23	16	12	16	18	23	16	12	16	46.1	80.077	705	0	201.73	32.6	40.4	27.1	24.5	32.9	511450000	161830000	59915000	84083000	80263000	125360000
sp|Q9D880|TIM50_MOUSE	sp|Q9D880|TIM50_MOUSE	>sp|Q9D880|TIM50_MOUSE Mitochondrial import inner membrane translocase subunit TIM50 OS=Mus musculus GN=Timm50 PE=1 SV=1	5386400	18176000	11781200	9026300	9124800	9055000	9068700	0.76976	1	7	7	4	3	4	2	3	4	3	4	2	3	24.4	39.776	353	0	68.683	11.3	9.3	16.7	7.6	10.8	77137000	7604100	6094000	46620000	4426700	12392000
sp|Q9CXW3|CYBP_MOUSE;tr|A0A0A6YY29|A0A0A6YY29_MOUSE	sp|Q9CXW3|CYBP_MOUSE	>sp|Q9CXW3|CYBP_MOUSE Calcyclin-binding protein OS=Mus musculus GN=Cacybp PE=1 SV=1	5905000	21773000	13839000	10517000	0	21517000	10678000	0.771588	2	7	7	4	2	5	2	4	4	2	5	2	4	31.9	26.51	229	0	15.844	16.6	7.4	27.1	8.3	17	96405000	13092000	7427300	57911000	3304700	14670000
sp|O88477|IF2B1_MOUSE	sp|O88477|IF2B1_MOUSE	>sp|O88477|IF2B1_MOUSE Insulin-like growth factor 2 mRNA-binding protein 1 OS=Mus musculus GN=Igf2bp1 PE=1 SV=1	55967000	40123000	48045000	49140000	35928000	26157000	37075000	0.771672	1	17	16	10	5	8	4	5	10	4	7	3	4	30.3	63.45	577	0	71.163	18.7	9.9	16.8	8.5	9.9	169390000	63457000	8393900	46779000	29744000	21020000
tr|Q4FJX9|Q4FJX9_MOUSE;tr|Q3U8W4|Q3U8W4_MOUSE;sp|P09671|SODM_MOUSE;tr|Q3TJA2|Q3TJA2_MOUSE	tr|Q4FJX9|Q4FJX9_MOUSE;tr|Q3U8W4|Q3U8W4_MOUSE;sp|P09671|SODM_MOUSE;tr|Q3TJA2|Q3TJA2_MOUSE	>tr|Q4FJX9|Q4FJX9_MOUSE Superoxide dismutase OS=Mus musculus GN=Sod2 PE=2 SV=1;>tr|Q3U8W4|Q3U8W4_MOUSE Superoxide dismutase OS=Mus musculus GN=Sod2 PE=2 SV=1;>sp|P09671|SODM_MOUSE Superoxide dismutase [Mn], mitochondrial OS=Mus musculus GN=Sod2 PE=1 SV=3;>	20600000	23087000	21843500	14167000	15516000	20889000	1.68573e+07	0.771732	4	5	5	5	2	4	2	3	5	2	4	2	3	23	24.603	222	0	18.629	23	13.1	19.4	13.1	13.1	148910000	63160000	6050100	62206000	8264400	9225700
sp|P09055|ITB1_MOUSE;tr|Q8BUD1|Q8BUD1_MOUSE	sp|P09055|ITB1_MOUSE	>sp|P09055|ITB1_MOUSE Integrin beta-1 OS=Mus musculus GN=Itgb1 PE=1 SV=1	3846400	8956200	6401300	2771900	6354500	5707300	4.94457e+06	0.772432	2	5	5	2	5	2	2	2	2	5	2	2	2	8.9	88.231	798	0	22.918	4.6	8.9	5.1	5.1	5.1	15754000	3031200	5231400	1996800	2754300	2740500
tr|Q5RKP4|Q5RKP4_MOUSE;tr|Q8BMR3|Q8BMR3_MOUSE;sp|Q91YQ5|RPN1_MOUSE;tr|Q3U900|Q3U900_MOUSE;tr|Q99LY0|Q99LY0_MOUSE	tr|Q5RKP4|Q5RKP4_MOUSE;tr|Q8BMR3|Q8BMR3_MOUSE;sp|Q91YQ5|RPN1_MOUSE;tr|Q3U900|Q3U900_MOUSE;tr|Q99LY0|Q99LY0_MOUSE	>tr|Q5RKP4|Q5RKP4_MOUSE Dolichyl-diphosphooligosaccharide--protein glycosyltransferase subunit 1 (Fragment) OS=Mus musculus GN=Rpn1 PE=2 SV=1;>tr|Q8BMR3|Q8BMR3_MOUSE Dolichyl-diphosphooligosaccharide--protein glycosyltransferase subunit 1 OS=Mus musculus G	89262000	88397000	88829500	81579000	58695000	66050000	6.87747e+07	0.774232	5	20	20	12	13	14	8	12	12	13	14	8	12	42.2	68.396	607	0	88.911	23.2	30.5	25.5	19.4	29.3	287150000	98500000	35309000	51935000	36027000	65382000
sp|Q3U0V1|FUBP2_MOUSE	sp|Q3U0V1|FUBP2_MOUSE	>sp|Q3U0V1|FUBP2_MOUSE Far upstream element-binding protein 2 OS=Mus musculus GN=Khsrp PE=1 SV=2	87134000	89083000	88108500	58574000	92580000	53555000	6.82363e+07	0.774458	1	17	14	11	9	9	13	7	8	7	6	10	5	33.3	76.775	748	0	57.572	18.2	16.4	14.2	24.2	13.8	319490000	104790000	30482000	29625000	122080000	32515000
tr|Q91YZ2|Q91YZ2_MOUSE;tr|Q3UIX8|Q3UIX8_MOUSE;tr|Q3UGL5|Q3UGL5_MOUSE;sp|P56546|CTBP2_MOUSE;tr|E9PWQ9|E9PWQ9_MOUSE;sp|O88712|CTBP1_MOUSE;tr|E9Q0T4|E9Q0T4_MOUSE	tr|Q91YZ2|Q91YZ2_MOUSE;tr|Q3UIX8|Q3UIX8_MOUSE;tr|Q3UGL5|Q3UGL5_MOUSE;sp|P56546|CTBP2_MOUSE;tr|E9PWQ9|E9PWQ9_MOUSE;sp|O88712|CTBP1_MOUSE	>tr|Q91YZ2|Q91YZ2_MOUSE C-terminal binding protein 2, isoform CRA_b OS=Mus musculus GN=Ctbp2 PE=2 SV=1;>tr|Q3UIX8|Q3UIX8_MOUSE Putative uncharacterized protein OS=Mus musculus GN=Ctbp2 PE=2 SV=1;>tr|Q3UGL5|Q3UGL5_MOUSE C-terminal binding protein 2, isoform	0	35242000	17621000	20737000	0	20407000	1.37147e+07	0.778314	7	6	6	2	6	2	2	4	2	6	2	2	4	15.5	45.971	420	0	15.303	5.2	15.5	5.2	5.2	13.3	52278000	2618300	14433000	3932700	3772900	27521000
sp|P43275|H11_MOUSE	sp|P43275|H11_MOUSE	>sp|P43275|H11_MOUSE Histone H1.1 OS=Mus musculus GN=Hist1h1a PE=1 SV=2	0	41838000	20919000	0	29667000	19300000	1.63223e+07	0.780264	1	7	5	1	5	0	7	3	0	4	0	5	2	37.1	21.785	213	0	19.445	4.7	27.7	0	37.1	22.1	66292000	0	11769000	0	37391000	17132000
sp|Q9CPY7|AMPL_MOUSE	sp|Q9CPY7|AMPL_MOUSE	>sp|Q9CPY7|AMPL_MOUSE Cytosol aminopeptidase OS=Mus musculus GN=Lap3 PE=1 SV=3	40961000	36012000	38486500	33837000	20908000	35492000	30079000	0.781547	1	9	9	7	5	6	4	6	7	5	6	4	6	20.6	56.141	519	0	30.376	14.8	10.4	11.6	6.9	12.7	127330000	42669000	15282000	20932000	10969000	37480000
tr|Q8K2L4|Q8K2L4_MOUSE;tr|Q9CWZ5|Q9CWZ5_MOUSE;tr|Q6PCP0|Q6PCP0_MOUSE;sp|Q9JIK5|DDX21_MOUSE;tr|Q3ULC7|Q3ULC7_MOUSE	tr|Q8K2L4|Q8K2L4_MOUSE;tr|Q9CWZ5|Q9CWZ5_MOUSE;tr|Q6PCP0|Q6PCP0_MOUSE;sp|Q9JIK5|DDX21_MOUSE;tr|Q3ULC7|Q3ULC7_MOUSE	>tr|Q8K2L4|Q8K2L4_MOUSE Ddx21 protein (Fragment) OS=Mus musculus GN=Ddx21 PE=1 SV=1;>tr|Q9CWZ5|Q9CWZ5_MOUSE Putative uncharacterized protein OS=Mus musculus GN=Ddx21 PE=2 SV=2;>tr|Q6PCP0|Q6PCP0_MOUSE DEAD (Asp-Glu-Ala-Asp) box polypeptide 21 OS=Mus musculu	56181000	6309000	31245000	47825000	16682000	9418200	2.46417e+07	0.788662	5	15	15	12	2	9	5	3	12	2	9	5	3	24.2	75.855	689	0	55.62	20.6	4.8	14.7	10.4	7.5	113810000	66000000	1101300	35453000	8322900	2936300
sp|Q7TMK9|HNRPQ_MOUSE;tr|G3UZI2|G3UZI2_MOUSE;tr|G3V018|G3V018_MOUSE;tr|G3UZ48|G3UZ48_MOUSE;tr|G3UXJ6|G3UXJ6_MOUSE;tr|G3UWM1|G3UWM1_MOUSE;tr|Q3TRV3|Q3TRV3_MOUSE;tr|G3UXU5|G3UXU5_MOUSE;tr|G3XA76|G3XA76_MOUSE	sp|Q7TMK9|HNRPQ_MOUSE;tr|G3UZI2|G3UZI2_MOUSE;tr|G3V018|G3V018_MOUSE;tr|G3UZ48|G3UZ48_MOUSE;tr|G3UXJ6|G3UXJ6_MOUSE;tr|G3UWM1|G3UWM1_MOUSE	>sp|Q7TMK9|HNRPQ_MOUSE Heterogeneous nuclear ribonucleoprotein Q OS=Mus musculus GN=Syncrip PE=1 SV=2;>tr|G3UZI2|G3UZI2_MOUSE Heterogeneous nuclear ribonucleoprotein Q OS=Mus musculus GN=Syncrip PE=4 SV=1;>tr|G3V018|G3V018_MOUSE Heterogeneous nuclear ribon	290660000	157410000	224035000	244270000	162800000	123130000	1.76733e+08	0.788865	9	19	15	17	10	14	13	9	13	7	10	9	5	38.5	69.632	623	0	144.64	32.7	14.4	27.1	23.6	14.3	824080000	347420000	33387000	175460000	160300000	107510000
sp|Q8K3F7|TDH_MOUSE;tr|F6X7T7|F6X7T7_MOUSE;tr|F7AJL7|F7AJL7_MOUSE;tr|F6Y7H0|F6Y7H0_MOUSE	sp|Q8K3F7|TDH_MOUSE;tr|F6X7T7|F6X7T7_MOUSE	>sp|Q8K3F7|TDH_MOUSE L-threonine 3-dehydrogenase, mitochondrial OS=Mus musculus GN=Tdh PE=2 SV=1;>tr|F6X7T7|F6X7T7_MOUSE L-threonine 3-dehydrogenase, mitochondrial (Fragment) OS=Mus musculus GN=Tdh PE=4 SV=1	357030000	282480000	319755000	219030000	267660000	271190000	2.52627e+08	0.790063	4	18	18	18	7	12	10	12	18	7	12	10	12	66	41.461	373	0	195.18	66	31.1	50.4	44.2	47.7	2342400000	1020400000	68562000	844640000	181430000	227420000
sp|Q14C51|PTCD3_MOUSE;tr|Q3UK51|Q3UK51_MOUSE;tr|Q8BSI7|Q8BSI7_MOUSE;tr|Q6NV85|Q6NV85_MOUSE	sp|Q14C51|PTCD3_MOUSE;tr|Q3UK51|Q3UK51_MOUSE;tr|Q8BSI7|Q8BSI7_MOUSE	>sp|Q14C51|PTCD3_MOUSE Pentatricopeptide repeat domain-containing protein 3, mitochondrial OS=Mus musculus GN=Ptcd3 PE=2 SV=2;>tr|Q3UK51|Q3UK51_MOUSE Putative uncharacterized protein OS=Mus musculus GN=Ptcd3 PE=2 SV=1;>tr|Q8BSI7|Q8BSI7_MOUSE Putative uncha	27272000	15280000	21276000	22560000	14803000	13260000	1.68743e+07	0.793116	4	11	11	9	8	6	5	5	9	8	6	5	5	19.4	77.795	685	0	68.148	17.2	14.2	9.3	9.5	8.9	75109000	35796000	6018300	12209000	10130000	10955000
tr|Q544B1|Q544B1_MOUSE;tr|Q3UJW1|Q3UJW1_MOUSE;tr|Q3U9J7|Q3U9J7_MOUSE;tr|Q3U6I3|Q3U6I3_MOUSE;tr|Q3TVM2|Q3TVM2_MOUSE;sp|P47738|ALDH2_MOUSE;tr|D3YYF3|D3YYF3_MOUSE;tr|G3UWP3|G3UWP3_MOUSE;tr|B2RTL5|B2RTL5_MOUSE;sp|P24549|AL1A1_MOUSE;sp|O35945|AL1A7_MOUSE;tr|Q3UIA4|Q3UIA4_MOUSE;sp|Q9JHW9|AL1A3_MOUSE;sp|Q62148|AL1A2_MOUSE	tr|Q544B1|Q544B1_MOUSE;tr|Q3UJW1|Q3UJW1_MOUSE;tr|Q3U9J7|Q3U9J7_MOUSE;tr|Q3U6I3|Q3U6I3_MOUSE;tr|Q3TVM2|Q3TVM2_MOUSE;sp|P47738|ALDH2_MOUSE	>tr|Q544B1|Q544B1_MOUSE Aldehyde dehydrogenase 2, mitochondrial, isoform CRA_b OS=Mus musculus GN=Aldh2 PE=2 SV=1;>tr|Q3UJW1|Q3UJW1_MOUSE Putative uncharacterized protein OS=Mus musculus GN=Aldh2 PE=2 SV=1;>tr|Q3U9J7|Q3U9J7_MOUSE Putative uncharacterized p	108390000	111220000	109805000	93356000	62040000	106680000	8.73587e+07	0.79558	14	24	23	20	16	15	8	15	20	16	15	8	14	42.2	56.537	519	0	118.56	39.5	27.4	29.5	19.5	33.5	381830000	155710000	41194000	51262000	31442000	102230000
sp|Q8VIJ6|SFPQ_MOUSE;tr|Q3TZL2|Q3TZL2_MOUSE;tr|Q810V5|Q810V5_MOUSE;tr|Q9Z1Q0|Q9Z1Q0_MOUSE;tr|Q7TMH7|Q7TMH7_MOUSE	sp|Q8VIJ6|SFPQ_MOUSE;tr|Q3TZL2|Q3TZL2_MOUSE	>sp|Q8VIJ6|SFPQ_MOUSE Splicing factor, proline- and glutamine-rich OS=Mus musculus GN=Sfpq PE=1 SV=1;>tr|Q3TZL2|Q3TZL2_MOUSE Putative uncharacterized protein (Fragment) OS=Mus musculus GN=Sfpq PE=2 SV=1	344290000	474250000	409270000	349530000	338030000	291800000	3.26453e+08	0.797648	5	31	29	20	21	18	21	15	19	19	17	20	15	38.3	75.441	699	0	125.59	29.9	26.6	30.9	35.6	23.2	1336400000	336900000	184220000	203140000	333970000	278200000
sp|Q8K297|GT251_MOUSE	sp|Q8K297|GT251_MOUSE	>sp|Q8K297|GT251_MOUSE Procollagen galactosyltransferase 1 OS=Mus musculus GN=Colgalt1 PE=1 SV=2	17492000	24594000	21043000	31610000	18922000	0	16844000	0.800456	1	8	8	3	4	5	4	1	3	4	5	4	1	14.1	71.06	617	0	16.561	4.5	7	8.8	6.5	1.3	70046000	13590000	8898300	21343000	20155000	6059900
sp|Q9DC23|DJC10_MOUSE;tr|Q9CUG0|Q9CUG0_MOUSE;tr|Q9CRX9|Q9CRX9_MOUSE	sp|Q9DC23|DJC10_MOUSE	>sp|Q9DC23|DJC10_MOUSE DnaJ homolog subfamily C member 10 OS=Mus musculus GN=Dnajc10 PE=1 SV=2	11807000	20261000	16034000	10779000	12833000	14899000	12837000	0.800611	3	11	11	7	8	7	5	6	7	8	7	5	6	14.9	90.582	793	0	51.753	10.8	13.1	11.1	7.2	10.1	46558000	10981000	9837900	7702500	7339000	10697000
sp|Q9D0M3|CY1_MOUSE	sp|Q9D0M3|CY1_MOUSE	>sp|Q9D0M3|CY1_MOUSE Cytochrome c1, heme protein, mitochondrial OS=Mus musculus GN=Cyc1 PE=1 SV=1	34545000	41224000	37884500	19340000	22161000	50110000	30537000	0.806055	1	6	6	6	3	4	2	3	6	3	4	2	3	21.5	35.327	325	0	13.091	21.5	11.1	11.1	7.1	11.1	262970000	98260000	10196000	114620000	12745000	27146000
tr|Q8BVU9|Q8BVU9_MOUSE;tr|Q8BV87|Q8BV87_MOUSE;tr|Q3TWG9|Q3TWG9_MOUSE;tr|Q3TMD2|Q3TMD2_MOUSE;tr|Q3TJK3|Q3TJK3_MOUSE;sp|P19324|SERPH_MOUSE	tr|Q8BVU9|Q8BVU9_MOUSE;tr|Q8BV87|Q8BV87_MOUSE;tr|Q3TWG9|Q3TWG9_MOUSE;tr|Q3TMD2|Q3TMD2_MOUSE;tr|Q3TJK3|Q3TJK3_MOUSE;sp|P19324|SERPH_MOUSE	>tr|Q8BVU9|Q8BVU9_MOUSE Putative uncharacterized protein OS=Mus musculus GN=Serpinh1 PE=2 SV=1;>tr|Q8BV87|Q8BV87_MOUSE Putative uncharacterized protein OS=Mus musculus GN=Serpinh1 PE=2 SV=1;>tr|Q3TWG9|Q3TWG9_MOUSE Putative uncharacterized protein OS=Mus mu	6185100	0	3092550	3026600	0	4491400	2506000	0.810335	6	4	4	3	2	2	0	2	3	2	2	0	2	12.9	46.51	417	0	15.193	9.4	7.2	6.7	0	6.7	15050000	9248100	1750200	1137400	0	2914500
sp|Q3V3R1|C1TM_MOUSE	sp|Q3V3R1|C1TM_MOUSE	>sp|Q3V3R1|C1TM_MOUSE Monofunctional C1-tetrahydrofolate synthase, mitochondrial OS=Mus musculus GN=Mthfd1l PE=1 SV=2	49130000	266580000	157855000	91609000	129140000	163230000	127993000	0.810826	1	35	34	8	29	13	12	20	8	29	13	12	19	38.8	105.73	977	0	136.72	12.5	33.9	20	18.8	28.8	423860000	31179000	130170000	47512000	55500000	159500000
tr|B2RXT3|B2RXT3_MOUSE;tr|E9Q7L0|E9Q7L0_MOUSE	tr|B2RXT3|B2RXT3_MOUSE;tr|E9Q7L0|E9Q7L0_MOUSE	>tr|B2RXT3|B2RXT3_MOUSE Ogdhl protein OS=Mus musculus GN=Ogdhl PE=2 SV=1;>tr|E9Q7L0|E9Q7L0_MOUSE Protein Ogdhl OS=Mus musculus GN=Ogdhl PE=4 SV=1	30130000	30730000	30430000	31733000	19921000	22800000	24818000	0.815577	2	16	11	14	9	12	5	7	10	6	9	2	4	19.9	114.56	1010	0	66.228	17.5	10.2	14.5	7	9	100900000	39008000	11102000	27091000	10081000	13615000
tr|Q3U781|Q3U781_MOUSE;tr|Q9D6W4|Q9D6W4_MOUSE;sp|P84104|SRSF3_MOUSE;tr|A2A4X6|A2A4X6_MOUSE	tr|Q3U781|Q3U781_MOUSE;tr|Q9D6W4|Q9D6W4_MOUSE;sp|P84104|SRSF3_MOUSE	>tr|Q3U781|Q3U781_MOUSE MCG21131, isoform CRA_a OS=Mus musculus GN=Srsf3 PE=1 SV=1;>tr|Q9D6W4|Q9D6W4_MOUSE Putative uncharacterized protein OS=Mus musculus GN=Srsf3 PE=2 SV=1;>sp|P84104|SRSF3_MOUSE Serine/arginine-rich splicing factor 3 OS=Mus musculus GN=	105230000	78081000	91655500	72244000	57568000	95119000	74977000	0.818031	4	8	7	8	4	4	3	3	7	3	3	3	3	56.5	14.203	124	0	24.375	56.5	32.3	32.3	32.3	32.3	572230000	218220000	26454000	234900000	49266000	43391000
tr|A0A0A6YW80|A0A0A6YW80_MOUSE;tr|G3X8Y3|G3X8Y3_MOUSE;sp|Q80UM3|NAA15_MOUSE;tr|A0A0A6YX86|A0A0A6YX86_MOUSE;tr|A0A0A6YXF4|A0A0A6YXF4_MOUSE;tr|Q8K2S4|Q8K2S4_MOUSE;tr|E9PZ53|E9PZ53_MOUSE;sp|Q9DBB4|NAA16_MOUSE	tr|A0A0A6YW80|A0A0A6YW80_MOUSE;tr|G3X8Y3|G3X8Y3_MOUSE;sp|Q80UM3|NAA15_MOUSE;tr|A0A0A6YX86|A0A0A6YX86_MOUSE	>tr|A0A0A6YW80|A0A0A6YW80_MOUSE N-alpha-acetyltransferase 15, NatA auxiliary subunit OS=Mus musculus GN=Naa15 PE=1 SV=1;>tr|G3X8Y3|G3X8Y3_MOUSE N-alpha-acetyltransferase 15, NatA auxiliary subunit OS=Mus musculus GN=Naa15 PE=4 SV=1;>sp|Q80UM3|NAA15_MOUSE N	4836700	5770800	5303750	5908600	7119400	0	4.34267e+06	0.818792	8	6	6	3	4	2	1	2	3	4	2	1	2	9.1	95.295	815	0	19.932	4	7	2.8	1.6	2.5	19357000	7237200	4961400	1019500	2039900	4099200
sp|Q9WTP6|KAD2_MOUSE;tr|F7BP55|F7BP55_MOUSE	sp|Q9WTP6|KAD2_MOUSE	>sp|Q9WTP6|KAD2_MOUSE Adenylate kinase 2, mitochondrial OS=Mus musculus GN=Ak2 PE=1 SV=5	40579000	74987000	57783000	27878000	42691000	71674000	4.74143e+07	0.820559	2	13	13	11	7	8	3	7	11	7	8	3	7	51.5	26.468	239	0	48.757	43.1	33.1	35.1	16.3	29.3	342550000	132240000	15244000	112760000	28877000	53436000
tr|D3YVH4|D3YVH4_MOUSE;tr|Q3TZI3|Q3TZI3_MOUSE;tr|E9Q4Q2|E9Q4Q2_MOUSE;tr|D3YZC9|D3YZC9_MOUSE;tr|D3YZD0|D3YZD0_MOUSE;tr|Q3UK67|Q3UK67_MOUSE;tr|Q3UI45|Q3UI45_MOUSE;sp|Q64213|SF01_MOUSE;tr|D6RDB7|D6RDB7_MOUSE;tr|F8WHF9|F8WHF9_MOUSE	tr|D3YVH4|D3YVH4_MOUSE;tr|Q3TZI3|Q3TZI3_MOUSE;tr|E9Q4Q2|E9Q4Q2_MOUSE;tr|D3YZC9|D3YZC9_MOUSE;tr|D3YZD0|D3YZD0_MOUSE;tr|Q3UK67|Q3UK67_MOUSE;tr|Q3UI45|Q3UI45_MOUSE;sp|Q64213|SF01_MOUSE	>tr|D3YVH4|D3YVH4_MOUSE Splicing factor 1 (Fragment) OS=Mus musculus GN=Sf1 PE=1 SV=1;>tr|Q3TZI3|Q3TZI3_MOUSE Putative uncharacterized protein OS=Mus musculus GN=Sf1 PE=2 SV=1;>tr|E9Q4Q2|E9Q4Q2_MOUSE Splicing factor 1 OS=Mus musculus GN=Sf1 PE=1 SV=1;>tr|D	12766000	21083000	16924500	10815000	17759000	13144000	13906000	0.821649	10	6	6	3	4	4	5	5	3	4	4	5	5	25.8	30.125	267	0	25.896	19.5	21.7	24.3	24.3	24.3	70819000	19140000	2200500	9397600	22647000	17434000
tr|B9EKP5|B9EKP5_MOUSE;tr|Q6KAM8|Q6KAM8_MOUSE;tr|F6XC15|F6XC15_MOUSE;tr|I7HPX4|I7HPX4_MOUSE;tr|F6Z2C0|F6Z2C0_MOUSE;tr|Q4FZG4|Q4FZG4_MOUSE;tr|D3YW87|D3YW87_MOUSE;sp|Q8VHX6|FLNC_MOUSE;tr|D3Z576|D3Z576_MOUSE	tr|B9EKP5|B9EKP5_MOUSE;tr|Q6KAM8|Q6KAM8_MOUSE	>tr|B9EKP5|B9EKP5_MOUSE Filamin, alpha OS=Mus musculus GN=Flna PE=2 SV=1;>tr|Q6KAM8|Q6KAM8_MOUSE MFLJ00343 protein (Fragment) OS=Mus musculus GN=Flna PE=2 SV=1	80517000	159030000	119773500	100680000	68225000	127220000	9.87083e+07	0.824125	9	33	2	13	14	12	20	25	1	2	0	0	0	18.5	280.47	2639	0	117.02	7.1	7.2	6	11.2	14.5	438610000	78412000	44995000	42052000	80151000	193000000
tr|Q3TUA1|Q3TUA1_MOUSE;sp|P61979|HNRPK_MOUSE;tr|Q5FWJ5|Q5FWJ5_MOUSE;tr|B2M1R6|B2M1R6_MOUSE;tr|Q3TL71|Q3TL71_MOUSE;tr|Q3U9Q3|Q3U9Q3_MOUSE;tr|Q3U6X2|Q3U6X2_MOUSE;tr|Q3TJ38|Q3TJ38_MOUSE;tr|Q3TG17|Q3TG17_MOUSE;tr|H3BLL4|H3BLL4_MOUSE;tr|D3YWG1|D3YWG1_MOUSE;tr|D3Z5X4|D3Z5X4_MOUSE;tr|H3BKD0|H3BKD0_MOUSE;tr|H3BK96|H3BK96_MOUSE;tr|H3BKI8|H3BKI8_MOUSE;tr|H3BLP7|H3BLP7_MOUSE;tr|H3BJS9|H3BJS9_MOUSE;tr|Q8BT23…	tr|Q3TUA1|Q3TUA1_MOUSE;sp|P61979|HNRPK_MOUSE;tr|Q5FWJ5|Q5FWJ5_MOUSE;tr|B2M1R6|B2M1R6_MOUSE;tr|Q3TL71|Q3TL71_MOUSE;tr|Q3U9Q3|Q3U9Q3_MOUSE;tr|Q3U6X2|Q3U6X2_MOUSE;tr|Q3TJ38|Q3TJ38_MOUSE;tr|Q3TG17|Q3TG17_MOUSE;tr|H3BLL4|H3BLL4_MOUSE;tr|D3YWG1|D3YWG1_MOUSE;tr|D3Z5X4|D3Z5X4_MOUSE;tr|H3BKD0|H3BKD0_MOUSE;tr|H3BK96|H3BK96_MOUSE	>tr|Q3TUA1|Q3TUA1_MOUSE Putative uncharacterized protein OS=Mus musculus GN=Hnrnpk PE=2 SV=1;>sp|P61979|HNRPK_MOUSE Heterogeneous nuclear ribonucleoprotein K OS=Mus musculus GN=Hnrnpk PE=1 SV=1;>tr|Q5FWJ5|Q5FWJ5_MOUSE Hnrpk protein OS=Mus musculus GN=Hnrnp	1048700000	489710000	769205000	1086100000	427100000	389840000	6.34347e+08	0.824678	19	32	32	25	19	25	21	22	25	19	25	21	22	65.7	51.006	463	0	247.82	52.3	36.7	59.2	41.9	43.2	2924100000	1214200000	165410000	736310000	433800000	374410000
tr|Q3ULT2|Q3ULT2_MOUSE;sp|P57780|ACTN4_MOUSE;tr|Q3UDJ7|Q3UDJ7_MOUSE;tr|Q1A602|Q1A602_MOUSE;tr|D3Z0L8|D3Z0L8_MOUSE;tr|D3Z761|D3Z761_MOUSE;tr|Q8BP35|Q8BP35_MOUSE;tr|Q61063|Q61063_MOUSE;tr|Q61064|Q61064_MOUSE;tr|D3YY95|D3YY95_MOUSE	tr|Q3ULT2|Q3ULT2_MOUSE;sp|P57780|ACTN4_MOUSE;tr|Q3UDJ7|Q3UDJ7_MOUSE;tr|Q1A602|Q1A602_MOUSE	>tr|Q3ULT2|Q3ULT2_MOUSE Actinin alpha 4 OS=Mus musculus GN=Actn4 PE=2 SV=1;>sp|P57780|ACTN4_MOUSE Alpha-actinin-4 OS=Mus musculus GN=Actn4 PE=1 SV=1;>tr|Q3UDJ7|Q3UDJ7_MOUSE Putative uncharacterized protein OS=Mus musculus GN=Actn4 PE=2 SV=1;>tr|Q1A602|Q1A6	137790000	232720000	185255000	129340000	135460000	194320000	153040000	0.826105	10	41	14	22	28	15	20	21	8	9	4	1	7	48.2	104.98	912	0	238.52	28.2	34.1	20.1	25.3	30.2	663740000	146690000	89299000	56887000	151010000	219860000
tr|Q4KL81|Q4KL81_MOUSE;sp|P63260|ACTG_MOUSE;tr|Q3TSB7|Q3TSB7_MOUSE;tr|Q3UD81|Q3UD81_MOUSE;tr|G3UYG0|G3UYG0_MOUSE;tr|B1ATY1|B1ATY1_MOUSE	tr|Q4KL81|Q4KL81_MOUSE;sp|P63260|ACTG_MOUSE;tr|Q3TSB7|Q3TSB7_MOUSE;tr|Q3UD81|Q3UD81_MOUSE	>tr|Q4KL81|Q4KL81_MOUSE Actin, gamma, cytoplasmic 1 OS=Mus musculus GN=Actg1 PE=2 SV=1;>sp|P63260|ACTG_MOUSE Actin, cytoplasmic 2 OS=Mus musculus GN=Actg1 PE=1 SV=1;>tr|Q3TSB7|Q3TSB7_MOUSE Putative uncharacterized protein OS=Mus musculus GN=Actg1 PE=2 SV=1	2436200000	3003100000	2719650000	2263500000	1715300000	2772900000	2.25057e+09	0.827521	6	36	0	26	29	24	27	30	0	0	0	0	0	65.1	41.792	375	0	278.75	62.7	49.3	60.8	64	62.7	11278000000	2968900000	1185400000	2343200000	1859200000	2920800000
sp|Q8JZU2|TXTP_MOUSE;tr|F6VVY4|F6VVY4_MOUSE	sp|Q8JZU2|TXTP_MOUSE;tr|F6VVY4|F6VVY4_MOUSE	>sp|Q8JZU2|TXTP_MOUSE Tricarboxylate transport protein, mitochondrial OS=Mus musculus GN=Slc25a1 PE=2 SV=1;>tr|F6VVY4|F6VVY4_MOUSE Tricarboxylate transport protein, mitochondrial (Fragment) OS=Mus musculus GN=Slc25a1 PE=3 SV=1	23719000	0	11859500	14590000	5292200	9605600	9.82927e+06	0.82881	2	8	8	7	1	7	2	3	7	1	7	2	3	26.7	33.931	311	0	18.878	23.8	2.6	22.8	7.7	10.3	113530000	53249000	0	50636000	2067700	7578500
sp|Q8CH18|CCAR1_MOUSE	sp|Q8CH18|CCAR1_MOUSE	>sp|Q8CH18|CCAR1_MOUSE Cell division cycle and apoptosis regulator protein 1 OS=Mus musculus GN=Ccar1 PE=1 SV=1	0	73838000	36919000	31601000	24196000	36103000	3.06333e+07	0.829744	1	15	15	1	11	6	6	6	1	11	6	6	6	12.8	132.06	1146	0	42.812	1.6	10.3	6.5	5.9	6.5	97088000	3004000	33009000	15446000	15151000	30478000
sp|P10852|4F2_MOUSE;tr|Q8BTJ9|Q8BTJ9_MOUSE;tr|Q3TN39|Q3TN39_MOUSE;tr|Q60849|Q60849_MOUSE;tr|Q3U144|Q3U144_MOUSE;tr|Q3TIP1|Q3TIP1_MOUSE	sp|P10852|4F2_MOUSE;tr|Q8BTJ9|Q8BTJ9_MOUSE;tr|Q3TN39|Q3TN39_MOUSE;tr|Q60849|Q60849_MOUSE;tr|Q3U144|Q3U144_MOUSE	>sp|P10852|4F2_MOUSE 4F2 cell-surface antigen heavy chain OS=Mus musculus GN=Slc3a2 PE=1 SV=1;>tr|Q8BTJ9|Q8BTJ9_MOUSE Putative uncharacterized protein OS=Mus musculus GN=Slc3a2 PE=2 SV=1;>tr|Q3TN39|Q3TN39_MOUSE Putative uncharacterized protein OS=Mus muscu	20211000	46011000	33111000	26937000	27015000	28541000	2.74977e+07	0.830469	6	13	13	4	8	6	3	6	4	8	6	3	6	28.9	58.336	526	0	38.818	10.3	17.7	17.1	6.8	17.1	104550000	17620000	17025000	20331000	19114000	30464000
sp|O08547|SC22B_MOUSE;tr|Q3UZ06|Q3UZ06_MOUSE;tr|E9Q6R3|E9Q6R3_MOUSE;tr|D6RES2|D6RES2_MOUSE	sp|O08547|SC22B_MOUSE;tr|Q3UZ06|Q3UZ06_MOUSE;tr|E9Q6R3|E9Q6R3_MOUSE	>sp|O08547|SC22B_MOUSE Vesicle-trafficking protein SEC22b OS=Mus musculus GN=Sec22b PE=1 SV=3;>tr|Q3UZ06|Q3UZ06_MOUSE Putative uncharacterized protein OS=Mus musculus GN=Sec22b PE=2 SV=1;>tr|E9Q6R3|E9Q6R3_MOUSE Vesicle-trafficking protein SEC22b OS=Mus mus	12326000	19783000	16054500	5925800	13232000	21028000	1.33953e+07	0.834362	4	6	6	5	2	4	2	2	5	2	4	2	2	25.6	24.74	215	0	77.616	20.9	10.2	20.5	10.2	10.2	96748000	31554000	8403300	30133000	11337000	15321000
sp|P56480|ATPB_MOUSE	sp|P56480|ATPB_MOUSE	>sp|P56480|ATPB_MOUSE ATP synthase subunit beta, mitochondrial OS=Mus musculus GN=Atp5b PE=1 SV=2	937200000	729220000	833210000	840990000	410040000	834820000	6.95283e+08	0.834464	1	30	30	23	23	20	22	26	23	23	20	22	26	67.7	56.3	529	0	323.31	57.5	48.6	56.7	57.3	67.1	3314700000	931780000	396950000	500170000	451390000	1034400000
sp|Q8K4Z5|SF3A1_MOUSE;tr|Q3TVM1|Q3TVM1_MOUSE;tr|Q8BKK2|Q8BKK2_MOUSE	sp|Q8K4Z5|SF3A1_MOUSE;tr|Q3TVM1|Q3TVM1_MOUSE;tr|Q8BKK2|Q8BKK2_MOUSE	>sp|Q8K4Z5|SF3A1_MOUSE Splicing factor 3A subunit 1 OS=Mus musculus GN=Sf3a1 PE=1 SV=1;>tr|Q3TVM1|Q3TVM1_MOUSE Putative uncharacterized protein OS=Mus musculus GN=Sf3a1 PE=2 SV=1;>tr|Q8BKK2|Q8BKK2_MOUSE Putative uncharacterized protein OS=Mus musculus PE=2	0	31751000	15875500	0	22860000	16983000	13281000	0.836572	3	8	8	3	5	2	3	3	3	5	2	3	3	12.5	88.544	791	0	22.931	5.9	8	3.4	4.6	4	65756000	8925500	12423000	7126400	25835000	11446000
tr|Q0VGU9|Q0VGU9_MOUSE;tr|E9Q8F0|E9Q8F0_MOUSE;tr|Q3UXT6|Q3UXT6_MOUSE;tr|Q3U313|Q3U313_MOUSE;sp|Q8VH51|RBM39_MOUSE;tr|F7AA45|F7AA45_MOUSE;tr|B7ZD61|B7ZD61_MOUSE;tr|B7ZD63|B7ZD63_MOUSE	tr|Q0VGU9|Q0VGU9_MOUSE;tr|E9Q8F0|E9Q8F0_MOUSE;tr|Q3UXT6|Q3UXT6_MOUSE;tr|Q3U313|Q3U313_MOUSE;sp|Q8VH51|RBM39_MOUSE;tr|F7AA45|F7AA45_MOUSE;tr|B7ZD61|B7ZD61_MOUSE	>tr|Q0VGU9|Q0VGU9_MOUSE Rbm39 protein OS=Mus musculus GN=Rbm39 PE=2 SV=1;>tr|E9Q8F0|E9Q8F0_MOUSE RNA-binding protein 39 OS=Mus musculus GN=Rbm39 PE=1 SV=1;>tr|Q3UXT6|Q3UXT6_MOUSE Putative uncharacterized protein (Fragment) OS=Mus musculus GN=Rbm39 PE=2 SV=	7533200	20991000	14262100	8771800	16022000	11314000	1.20359e+07	0.84391	8	9	9	3	8	3	2	3	3	8	3	2	3	32.2	39.818	367	0	27.604	9.3	32.2	9.3	5.2	14.7	41666000	8527100	9692100	6303500	7535900	9607900
tr|Q5PPQ7|Q5PPQ7_MOUSE;tr|Q499X7|Q499X7_MOUSE;tr|Q3TF74|Q3TF74_MOUSE;tr|Q3TEU8|Q3TEU8_MOUSE;sp|Q9WUM4|COR1C_MOUSE;tr|Q3U8F0|Q3U8F0_MOUSE;tr|E9PX03|E9PX03_MOUSE	tr|Q5PPQ7|Q5PPQ7_MOUSE;tr|Q499X7|Q499X7_MOUSE;tr|Q3TF74|Q3TF74_MOUSE;tr|Q3TEU8|Q3TEU8_MOUSE;sp|Q9WUM4|COR1C_MOUSE	>tr|Q5PPQ7|Q5PPQ7_MOUSE Coronin OS=Mus musculus GN=Coro1c PE=2 SV=1;>tr|Q499X7|Q499X7_MOUSE Coronin OS=Mus musculus GN=Coro1c PE=2 SV=1;>tr|Q3TF74|Q3TF74_MOUSE Coronin OS=Mus musculus GN=Coro1c PE=2 SV=1;>tr|Q3TEU8|Q3TEU8_MOUSE Coronin OS=Mus musculus GN=C	21900000	21786000	21843000	21500000	13239000	20951000	1.85633e+07	0.849853	7	5	5	4	5	3	3	4	4	5	3	3	4	11.6	53.092	474	0	28.838	9.5	11.6	7.4	6.1	9.5	74008000	21293000	10255000	10518000	11216000	20726000
tr|Q3U9G2|Q3U9G2_MOUSE;sp|P20029|GRP78_MOUSE;tr|Q9DC41|Q9DC41_MOUSE;tr|Q3TWF2|Q3TWF2_MOUSE;tr|Q3TKF8|Q3TKF8_MOUSE;tr|Q3TI47|Q3TI47_MOUSE;tr|Q3U7T8|Q3U7T8_MOUSE;tr|Q3U6V3|Q3U6V3_MOUSE;tr|Q3UEM8|Q3UEM8_MOUSE;tr|Q3TUS2|Q3TUS2_MOUSE	tr|Q3U9G2|Q3U9G2_MOUSE;sp|P20029|GRP78_MOUSE;tr|Q9DC41|Q9DC41_MOUSE;tr|Q3TWF2|Q3TWF2_MOUSE;tr|Q3TKF8|Q3TKF8_MOUSE;tr|Q3TI47|Q3TI47_MOUSE;tr|Q3U7T8|Q3U7T8_MOUSE;tr|Q3U6V3|Q3U6V3_MOUSE;tr|Q3UEM8|Q3UEM8_MOUSE	>tr|Q3U9G2|Q3U9G2_MOUSE Putative uncharacterized protein OS=Mus musculus GN=Hspa5 PE=2 SV=1;>sp|P20029|GRP78_MOUSE 78 kDa glucose-regulated protein OS=Mus musculus GN=Hspa5 PE=1 SV=3;>tr|Q9DC41|Q9DC41_MOUSE Putative uncharacterized protein OS=Mus musculus	697910000	745840000	721875000	689680000	544030000	615140000	6.16283e+08	0.853726	10	44	42	30	36	31	27	28	28	34	29	25	26	59.5	72.405	655	0	323.31	51.5	52.8	52.1	48.1	44.7	2675300000	744960000	291340000	464770000	487550000	686680000
tr|Q3UBB6|Q3UBB6_MOUSE;tr|Q8CE21|Q8CE21_MOUSE;tr|Q3U6W2|Q3U6W2_MOUSE;tr|Q3UI16|Q3UI16_MOUSE;tr|Q3TKZ9|Q3TKZ9_MOUSE;tr|E9Q5C9|E9Q5C9_MOUSE;tr|Q6ZQK6|Q6ZQK6_MOUSE;tr|Q8C000|Q8C000_MOUSE;tr|B2RQA0|B2RQA0_MOUSE	tr|Q3UBB6|Q3UBB6_MOUSE;tr|Q8CE21|Q8CE21_MOUSE;tr|Q3U6W2|Q3U6W2_MOUSE;tr|Q3UI16|Q3UI16_MOUSE;tr|Q3TKZ9|Q3TKZ9_MOUSE;tr|E9Q5C9|E9Q5C9_MOUSE;tr|Q6ZQK6|Q6ZQK6_MOUSE	>tr|Q3UBB6|Q3UBB6_MOUSE Putative uncharacterized protein OS=Mus musculus GN=Nolc1 PE=2 SV=1;>tr|Q8CE21|Q8CE21_MOUSE Putative uncharacterized protein OS=Mus musculus GN=Nolc1 PE=2 SV=1;>tr|Q3U6W2|Q3U6W2_MOUSE Putative uncharacterized protein OS=Mus musculus	15630000	26268000	20949000	12803000	28323000	12562000	17896000	0.854265	9	7	7	4	3	3	7	4	4	3	3	7	4	14.5	69.006	662	0	19.187	8.2	6.2	5.1	14.5	8.9	81553000	15593000	6433500	7306900	38019000	14200000
tr|A0A075B5P4|A0A075B5P4_MOUSE;tr|A0A0A6YWR2|A0A0A6YWR2_MOUSE;tr|A0A0B6VMB2|A0A0B6VMB2_MOUSE;tr|U5LP42|U5LP42_MOUSE;tr|A0A0C6E3V3|A0A0C6E3V3_MOUSE;tr|I6L985|I6L985_MOUSE;sp|P01868|IGHG1_MOUSE;sp|P01869|IGH1M_MOUSE;tr|Q99LC4|Q99LC4_MOUSE	tr|A0A075B5P4|A0A075B5P4_MOUSE;tr|A0A0A6YWR2|A0A0A6YWR2_MOUSE;tr|A0A0B6VMB2|A0A0B6VMB2_MOUSE;tr|U5LP42|U5LP42_MOUSE;tr|A0A0C6E3V3|A0A0C6E3V3_MOUSE;tr|I6L985|I6L985_MOUSE;sp|P01868|IGHG1_MOUSE;sp|P01869|IGH1M_MOUSE;tr|Q99LC4|Q99LC4_MOUSE	>tr|A0A075B5P4|A0A075B5P4_MOUSE Ig gamma-1 chain C region secreted form (Fragment) OS=Mus musculus GN=Ighg1 PE=4 SV=1;>tr|A0A0A6YWR2|A0A0A6YWR2_MOUSE Ig gamma-1 chain C region secreted form (Fragment) OS=Mus musculus GN=Ighg1 PE=4 SV=1;>tr|A0A0B6VMB2|A0A0B	161220000	191860000	176540000	141690000	139250000	171770000	1.50903e+08	0.854783	9	8	8	5	8	5	5	5	5	8	5	5	5	28.4	35.633	324	0	104.29	25.6	28.4	17	25.6	17	665120000	198690000	69048000	81681000	136610000	179090000
tr|Q3TIJ7|Q3TIJ7_MOUSE;tr|Q3TET0|Q3TET0_MOUSE;sp|P80313|TCPH_MOUSE;tr|Q3UDB1|Q3UDB1_MOUSE;tr|Q8C5Q5|Q8C5Q5_MOUSE;tr|Q3TJN2|Q3TJN2_MOUSE;tr|Q3UIJ0|Q3UIJ0_MOUSE;tr|Q3THH8|Q3THH8_MOUSE	tr|Q3TIJ7|Q3TIJ7_MOUSE;tr|Q3TET0|Q3TET0_MOUSE;sp|P80313|TCPH_MOUSE;tr|Q3UDB1|Q3UDB1_MOUSE;tr|Q8C5Q5|Q8C5Q5_MOUSE;tr|Q3TJN2|Q3TJN2_MOUSE;tr|Q3UIJ0|Q3UIJ0_MOUSE;tr|Q3THH8|Q3THH8_MOUSE	>tr|Q3TIJ7|Q3TIJ7_MOUSE Chaperonin subunit 7 (Eta), isoform CRA_a OS=Mus musculus GN=Cct7 PE=2 SV=1;>tr|Q3TET0|Q3TET0_MOUSE Putative uncharacterized protein OS=Mus musculus GN=Cct7 PE=2 SV=1;>sp|P80313|TCPH_MOUSE T-complex protein 1 subunit eta OS=Mus musc	107950000	121270000	114610000	89410000	93305000	111270000	97995000	0.85503	8	19	19	15	14	13	12	14	15	14	13	12	14	40.6	59.652	544	0	82.329	31.8	24.8	24.8	29	34.7	420210000	133530000	47390000	51595000	68656000	119030000
tr|Q3ULL5|Q3ULL5_MOUSE;sp|Q99L45|IF2B_MOUSE;tr|E0CXJ3|E0CXJ3_MOUSE	tr|Q3ULL5|Q3ULL5_MOUSE;sp|Q99L45|IF2B_MOUSE	>tr|Q3ULL5|Q3ULL5_MOUSE Eif2s2 protein OS=Mus musculus GN=Eif2s2 PE=2 SV=1;>sp|Q99L45|IF2B_MOUSE Eukaryotic translation initiation factor 2 subunit 2 OS=Mus musculus GN=Eif2s2 PE=1 SV=1	21038000	29577000	25307500	22125000	19620000	23203000	2.16493e+07	0.855451	3	6	6	4	4	5	5	2	4	4	5	5	2	13.3	38.092	331	0	12.733	10.6	8.5	10.9	10.9	7.6	83665000	23152000	14467000	14744000	22251000	9050300
tr|Q3UG68|Q3UG68_MOUSE;tr|Q3UC51|Q3UC51_MOUSE;sp|O54734|OST48_MOUSE	tr|Q3UG68|Q3UG68_MOUSE;tr|Q3UC51|Q3UC51_MOUSE;sp|O54734|OST48_MOUSE	>tr|Q3UG68|Q3UG68_MOUSE Dolichyl-diphosphooligosaccharide--protein glycosyltransferase 48 kDa subunit OS=Mus musculus GN=Ddost PE=2 SV=1;>tr|Q3UC51|Q3UC51_MOUSE Dolichyl-diphosphooligosaccharide--protein glycosyltransferase 48 kDa subunit OS=Mus musculus G	94220000	50061000	72140500	68028000	50464000	67830000	6.21073e+07	0.860922	3	8	8	8	5	8	7	8	8	5	8	7	8	18.6	48.985	441	0	33.764	18.6	10.9	18.6	16.1	18.6	273450000	89148000	17251000	55276000	42243000	69532000
tr|Q6PDC2|Q6PDC2_MOUSE;sp|Q99KF1|TMED9_MOUSE;tr|Q9CZL0|Q9CZL0_MOUSE;tr|Q3TFU8|Q3TFU8_MOUSE;tr|Q8BLM5|Q8BLM5_MOUSE;tr|Q3U7N8|Q3U7N8_MOUSE;sp|Q8R1V4|TMED4_MOUSE	tr|Q6PDC2|Q6PDC2_MOUSE;sp|Q99KF1|TMED9_MOUSE;tr|Q9CZL0|Q9CZL0_MOUSE;tr|Q3TFU8|Q3TFU8_MOUSE;tr|Q8BLM5|Q8BLM5_MOUSE;tr|Q3U7N8|Q3U7N8_MOUSE	>tr|Q6PDC2|Q6PDC2_MOUSE Tmed9 protein OS=Mus musculus GN=Tmed9 PE=2 SV=1;>sp|Q99KF1|TMED9_MOUSE Transmembrane emp24 domain-containing protein 9 OS=Mus musculus GN=Tmed9 PE=1 SV=2;>tr|Q9CZL0|Q9CZL0_MOUSE Putative uncharacterized protein OS=Mus musculus GN=T	12815000	14403000	13609000	10473000	11093000	13792000	11786000	0.866045	7	5	5	3	1	3	1	3	3	1	3	1	3	22.6	27.127	235	0	16.027	18.3	3.8	15.3	3.8	11.1	97660000	38291000	3975100	41810000	6253400	7330300
tr|Q0P6B2|Q0P6B2_MOUSE;tr|Q3TUE1|Q3TUE1_MOUSE;sp|Q91WJ8|FUBP1_MOUSE;tr|Q3UUU2|Q3UUU2_MOUSE;tr|Q3TIS5|Q3TIS5_MOUSE	tr|Q0P6B2|Q0P6B2_MOUSE;tr|Q3TUE1|Q3TUE1_MOUSE;sp|Q91WJ8|FUBP1_MOUSE;tr|Q3UUU2|Q3UUU2_MOUSE;tr|Q3TIS5|Q3TIS5_MOUSE	>tr|Q0P6B2|Q0P6B2_MOUSE Far upstream element (FUSE) binding protein 1 OS=Mus musculus GN=Fubp1 PE=2 SV=1;>tr|Q3TUE1|Q3TUE1_MOUSE Far upstream element-binding protein 1 OS=Mus musculus GN=Fubp1 PE=2 SV=1;>sp|Q91WJ8|FUBP1_MOUSE Far upstream element-binding p	15389000	45521000	30455000	24468000	22845000	31984000	2.64323e+07	0.867914	5	15	12	9	9	9	9	9	6	7	6	6	7	25.5	67.195	640	0	28.924	14.7	15.3	13.8	14.7	15.3	97741000	8147400	19122000	15512000	21740000	33220000
CON__Q1RMK2	CON__Q1RMK2	>Q1RMK2 TREMBL:Q1RMK2 (Bos taurus) IGHM protein	3159800	2707300	2933550	2584800	2793900	2306600	2.56177e+06	0.873265	1	4	4	3	3	3	3	2	3	3	3	3	2	6.2	65.056	597	0	10.691	5.2	4.9	5.2	5.2	3.9	11365000	3817200	615750	2101000	3385500	1445100
sp|Q8BMS1|ECHA_MOUSE;tr|Q3TB39|Q3TB39_MOUSE	sp|Q8BMS1|ECHA_MOUSE;tr|Q3TB39|Q3TB39_MOUSE	>sp|Q8BMS1|ECHA_MOUSE Trifunctional enzyme subunit alpha, mitochondrial OS=Mus musculus GN=Hadha PE=1 SV=1;>tr|Q3TB39|Q3TB39_MOUSE Putative uncharacterized protein (Fragment) OS=Mus musculus GN=Hadha PE=2 SV=1	24549000	54330000	39439500	24654000	39766000	39095000	34505000	0.874884	2	21	21	11	16	10	11	10	11	16	10	11	10	34.1	82.669	763	0	99.097	16.9	26.9	16	20.6	18.2	139900000	30810000	13988000	27082000	32615000	35404000
tr|Q3TF02|Q3TF02_MOUSE;tr|Q3TDF8|Q3TDF8_MOUSE;sp|Q8BWY3|ERF1_MOUSE;tr|Q3U6V5|Q3U6V5_MOUSE;tr|Q3TL10|Q3TL10_MOUSE;tr|P70199|P70199_MOUSE	tr|Q3TF02|Q3TF02_MOUSE;tr|Q3TDF8|Q3TDF8_MOUSE;sp|Q8BWY3|ERF1_MOUSE;tr|Q3U6V5|Q3U6V5_MOUSE;tr|Q3TL10|Q3TL10_MOUSE;tr|P70199|P70199_MOUSE	>tr|Q3TF02|Q3TF02_MOUSE Putative uncharacterized protein OS=Mus musculus GN=Etf1 PE=2 SV=1;>tr|Q3TDF8|Q3TDF8_MOUSE Putative uncharacterized protein OS=Mus musculus GN=Etf1 PE=2 SV=1;>sp|Q8BWY3|ERF1_MOUSE Eukaryotic peptide chain release factor subunit 1 OS	37918000	17777000	27847500	28464000	19967000	24712000	24381000	0.875518	6	6	6	5	4	4	3	4	5	4	4	3	4	15.6	49.029	437	0	38.093	14.9	9.4	13.3	8.7	13.3	105580000	34041000	7115500	18417000	13419000	32590000
tr|Q4FZK2|Q4FZK2_MOUSE;sp|Q9D8N0|EF1G_MOUSE;tr|Q8R1N8|Q8R1N8_MOUSE	tr|Q4FZK2|Q4FZK2_MOUSE;sp|Q9D8N0|EF1G_MOUSE;tr|Q8R1N8|Q8R1N8_MOUSE	>tr|Q4FZK2|Q4FZK2_MOUSE Eukaryotic translation elongation factor 1 gamma OS=Mus musculus GN=Eef1g PE=2 SV=1;>sp|Q9D8N0|EF1G_MOUSE Elongation factor 1-gamma OS=Mus musculus GN=Eef1g PE=1 SV=3;>tr|Q8R1N8|Q8R1N8_MOUSE Eef1g protein OS=Mus musculus GN=Eef1g PE	750460000	590130000	670295000	757140000	516120000	499740000	591000000	0.881701	3	21	21	16	15	16	16	14	16	15	16	16	14	42.1	50.06	437	0	117.05	34.1	26.5	35	35.5	33	2499000000	740140000	229150000	452260000	546940000	530490000
tr|A2ALR9|A2ALR9_MOUSE;sp|Q3V0C5|UBP48_MOUSE;tr|A2ALR8|A2ALR8_MOUSE;tr|B7ZNK5|B7ZNK5_MOUSE;tr|F6TGT8|F6TGT8_MOUSE;tr|A2ALS8|A2ALS8_MOUSE;tr|A2ALS9|A2ALS9_MOUSE;tr|F6VSP0|F6VSP0_MOUSE;tr|A2BDP2|A2BDP2_MOUSE;tr|A2ALR5|A2ALR5_MOUSE	tr|A2ALR9|A2ALR9_MOUSE;sp|Q3V0C5|UBP48_MOUSE;tr|A2ALR8|A2ALR8_MOUSE	>tr|A2ALR9|A2ALR9_MOUSE Ubiquitin carboxyl-terminal hydrolase 48 OS=Mus musculus GN=Usp48 PE=4 SV=1;>sp|Q3V0C5|UBP48_MOUSE Ubiquitin carboxyl-terminal hydrolase 48 OS=Mus musculus GN=Usp48 PE=2 SV=2;>tr|A2ALR8|A2ALR8_MOUSE Ubiquitin carboxyl-terminal hydro	36120000	30601000	33360500	38460000	24769000	25016000	29415000	0.881731	10	14	14	12	6	8	6	7	12	6	8	6	7	16.5	118.77	1036	0	134.83	14.6	7.9	10.7	7.6	8.7	123780000	53678000	8712800	27508000	17136000	16741000
tr|Q544R5|Q544R5_MOUSE;sp|Q921F2|TADBP_MOUSE;tr|Q8BUM1|Q8BUM1_MOUSE;tr|A0A087WR97|A0A087WR97_MOUSE	tr|Q544R5|Q544R5_MOUSE;sp|Q921F2|TADBP_MOUSE;tr|Q8BUM1|Q8BUM1_MOUSE;tr|A0A087WR97|A0A087WR97_MOUSE	>tr|Q544R5|Q544R5_MOUSE MCG16669, isoform CRA_b OS=Mus musculus GN=Tardbp PE=2 SV=1;>sp|Q921F2|TADBP_MOUSE TAR DNA-binding protein 43 OS=Mus musculus GN=Tardbp PE=1 SV=1;>tr|Q8BUM1|Q8BUM1_MOUSE Putative uncharacterized protein OS=Mus musculus GN=Tardbp PE=	215370000	91303000	153336500	184060000	122670000	98991000	1.3524e+08	0.881984	4	14	2	9	8	10	5	5	1	2	1	1	1	35.3	44.547	414	0	123.69	31.4	18.8	29	18.1	18.1	619400000	230280000	31646000	138780000	122230000	96470000
sp|Q8C854|MYEF2_MOUSE;tr|A2ATP5|A2ATP5_MOUSE;tr|A2ATP6|A2ATP6_MOUSE;tr|G8JL68|G8JL68_MOUSE;tr|A7UQY4|A7UQY4_MOUSE;tr|F6XJA1|F6XJA1_MOUSE	sp|Q8C854|MYEF2_MOUSE;tr|A2ATP5|A2ATP5_MOUSE;tr|A2ATP6|A2ATP6_MOUSE;tr|G8JL68|G8JL68_MOUSE;tr|A7UQY4|A7UQY4_MOUSE;tr|F6XJA1|F6XJA1_MOUSE	>sp|Q8C854|MYEF2_MOUSE Myelin expression factor 2 OS=Mus musculus GN=Myef2 PE=1 SV=1;>tr|A2ATP5|A2ATP5_MOUSE Myelin expression factor 2 OS=Mus musculus GN=Myef2 PE=4 SV=1;>tr|A2ATP6|A2ATP6_MOUSE Myelin expression factor 2 OS=Mus musculus GN=Myef2 PE=4 SV=2	144250000	86564000	115407000	176900000	85470000	44315000	1.02228e+08	0.885807	6	18	18	10	9	17	8	8	10	9	17	8	8	29.3	63.294	591	0	50.922	18.3	17.3	29.1	15.4	13.9	417030000	132830000	30725000	150560000	67987000	34924000
tr|Q3THU8|Q3THU8_MOUSE;sp|Q8VEM8|MPCP_MOUSE;tr|G5E902|G5E902_MOUSE;tr|Q3UB63|Q3UB63_MOUSE;tr|Q3U995|Q3U995_MOUSE	tr|Q3THU8|Q3THU8_MOUSE;sp|Q8VEM8|MPCP_MOUSE;tr|G5E902|G5E902_MOUSE;tr|Q3UB63|Q3UB63_MOUSE;tr|Q3U995|Q3U995_MOUSE	>tr|Q3THU8|Q3THU8_MOUSE Putative uncharacterized protein OS=Mus musculus GN=Slc25a3 PE=2 SV=1;>sp|Q8VEM8|MPCP_MOUSE Phosphate carrier protein, mitochondrial OS=Mus musculus GN=Slc25a3 PE=1 SV=1;>tr|G5E902|G5E902_MOUSE MCG10343, isoform CRA_b OS=Mus musculu	223440000	190800000	207120000	202860000	140290000	208740000	1.83963e+08	0.888197	5	12	12	12	6	8	5	6	12	6	8	5	6	31.7	39.613	357	0	65.59	31.7	13.7	21.8	12.3	18.8	1159500000	485080000	70071000	372880000	92100000	139390000
tr|Z4YKT6|Z4YKT6_MOUSE;tr|I7DM66|I7DM66_MOUSE;sp|Q99J47|DRS7B_MOUSE	tr|Z4YKT6|Z4YKT6_MOUSE;tr|I7DM66|I7DM66_MOUSE;sp|Q99J47|DRS7B_MOUSE	>tr|Z4YKT6|Z4YKT6_MOUSE Dehydrogenase/reductase SDR family member 7B OS=Mus musculus GN=Dhrs7b PE=3 SV=1;>tr|I7DM66|I7DM66_MOUSE PexRAP OS=Mus musculus GN=Dhrs7b PE=2 SV=1;>sp|Q99J47|DRS7B_MOUSE Dehydrogenase/reductase SDR family member 7B OS=Mus musculus	5306800	0	2653400	7091000	0	0	2.36367e+06	0.890807	3	4	4	3	0	3	1	1	3	0	3	1	1	12	33.225	308	0	8.223	12	0	8.1	2.9	2.9	41587000	9833300	0	26545000	0	5208200
tr|Q3UAZ7|Q3UAZ7_MOUSE;tr|Q9CT19|Q9CT19_MOUSE;tr|Q3U566|Q3U566_MOUSE;sp|P30681|HMGB2_MOUSE	tr|Q3UAZ7|Q3UAZ7_MOUSE;tr|Q9CT19|Q9CT19_MOUSE;tr|Q3U566|Q3U566_MOUSE;sp|P30681|HMGB2_MOUSE	>tr|Q3UAZ7|Q3UAZ7_MOUSE Putative uncharacterized protein (Fragment) OS=Mus musculus GN=Hmgb2 PE=2 SV=1;>tr|Q9CT19|Q9CT19_MOUSE Putative uncharacterized protein (Fragment) OS=Mus musculus GN=Hmgb2 PE=2 SV=3;>tr|Q3U566|Q3U566_MOUSE MCG4647 OS=Mus musculus GN	50135000	45990000	48062500	28101000	54150000	46253000	4.28347e+07	0.891228	4	6	5	6	3	4	2	3	5	3	3	2	3	34.3	20.533	181	0	18.689	34.3	12.7	25.4	12.7	12.7	349340000	167490000	13291000	121350000	28261000	18945000
sp|Q8C2Q3|RBM14_MOUSE;tr|Q3U6A2|Q3U6A2_MOUSE;tr|E9QL13|E9QL13_MOUSE;tr|Q62019|Q62019_MOUSE;tr|J3QN51|J3QN51_MOUSE;tr|J3QPT3|J3QPT3_MOUSE;tr|B0LM42|B0LM42_MOUSE;tr|F7BGR7|F7BGR7_MOUSE	sp|Q8C2Q3|RBM14_MOUSE;tr|Q3U6A2|Q3U6A2_MOUSE;tr|E9QL13|E9QL13_MOUSE	>sp|Q8C2Q3|RBM14_MOUSE RNA-binding protein 14 OS=Mus musculus GN=Rbm14 PE=1 SV=1;>tr|Q3U6A2|Q3U6A2_MOUSE Putative uncharacterized protein OS=Mus musculus PE=2 SV=1;>tr|E9QL13|E9QL13_MOUSE MCG8382, isoform CRA_c OS=Mus musculus GN=Rbm14 PE=4 SV=2	40458000	23273000	31865500	46608000	39368000	0	2.86587e+07	0.899363	8	12	12	8	3	11	7	2	8	3	11	7	2	22.3	69.448	669	0	31.613	14.8	7	20.5	13.3	4.9	126610000	38838000	3176800	41094000	38042000	5456200
tr|Q5BL18|Q5BL18_MOUSE;tr|Q4FJT0|Q4FJT0_MOUSE;sp|Q8K310|MATR3_MOUSE;tr|Q6ZQ61|Q6ZQ61_MOUSE;tr|Q3TTX0|Q3TTX0_MOUSE;tr|Q9R0U5|Q9R0U5_MOUSE;tr|A0A087WSU2|A0A087WSU2_MOUSE;tr|Q3TZN1|Q3TZN1_MOUSE;tr|A0A087WSP7|A0A087WSP7_MOUSE;tr|A0A087WQZ1|A0A087WQZ1_MOUSE;tr|Q3UFN8|Q3UFN8_MOUSE;tr|A0A087WQD6|A0A087WQD6_MOUSE;tr|A0A087WNW7|A0A087WNW7_MOUSE;tr|A0A087WNP3|A0A087WNP3_MOUSE;tr|A0A087WPU5|A0A087WPU5_MOUSE…	tr|Q5BL18|Q5BL18_MOUSE;tr|Q4FJT0|Q4FJT0_MOUSE;sp|Q8K310|MATR3_MOUSE;tr|Q6ZQ61|Q6ZQ61_MOUSE;tr|Q3TTX0|Q3TTX0_MOUSE;tr|Q9R0U5|Q9R0U5_MOUSE;tr|A0A087WSU2|A0A087WSU2_MOUSE;tr|Q3TZN1|Q3TZN1_MOUSE	>tr|Q5BL18|Q5BL18_MOUSE Matrin 3 OS=Mus musculus GN=Matr3 PE=2 SV=1;>tr|Q4FJT0|Q4FJT0_MOUSE Matr3 protein OS=Mus musculus GN=Matr3 PE=2 SV=1;>sp|Q8K310|MATR3_MOUSE Matrin-3 OS=Mus musculus GN=Matr3 PE=1 SV=1;>tr|Q6ZQ61|Q6ZQ61_MOUSE MCG121979, isoform CRA_c	1211400000	525030000	868215000	1273800000	665750000	405190000	781580000	0.900215	19	50	50	45	26	41	26	21	45	26	41	26	21	50	94.629	846	0	226.86	44.3	34.8	41.8	36.3	30.9	3420900000	1454700000	173310000	927150000	595730000	270010000
tr|Q811L7|Q811L7_MOUSE;sp|O35737|HNRH1_MOUSE;tr|Q8C2Q7|Q8C2Q7_MOUSE;tr|Q3UR26|Q3UR26_MOUSE;tr|Q3TNG9|Q3TNG9_MOUSE	tr|Q811L7|Q811L7_MOUSE;sp|O35737|HNRH1_MOUSE;tr|Q8C2Q7|Q8C2Q7_MOUSE	>tr|Q811L7|Q811L7_MOUSE Heterogeneous nuclear ribonucleoprotein H1 OS=Mus musculus GN=Hnrnph1 PE=2 SV=2;>sp|O35737|HNRH1_MOUSE Heterogeneous nuclear ribonucleoprotein H OS=Mus musculus GN=Hnrnph1 PE=1 SV=3;>tr|Q8C2Q7|Q8C2Q7_MOUSE Heterogeneous nuclear ribo	217660000	50577000	134118500	182540000	94882000	84966000	120796000	0.900666	5	10	4	9	6	9	5	5	4	1	4	1	1	28.1	49.199	449	0	124.27	26.1	18.5	26.1	16.5	16.5	507650000	194980000	31329000	114790000	87132000	79420000
tr|Q7TND9|Q7TND9_MOUSE;sp|P53395|ODB2_MOUSE	tr|Q7TND9|Q7TND9_MOUSE;sp|P53395|ODB2_MOUSE	>tr|Q7TND9|Q7TND9_MOUSE Dihydrolipoamide branched chain transacylase E2 OS=Mus musculus GN=Dbt PE=2 SV=1;>sp|P53395|ODB2_MOUSE Lipoamide acyltransferase component of branched-chain alpha-keto acid dehydrogenase complex, mitochondrial OS=Mus musculus GN=Dbt	68336000	18251000	43293500	42679000	26321000	48260000	3.90867e+07	0.90283	2	14	14	11	6	11	6	4	11	6	11	6	4	28.4	53.26	482	0	71.17	24.1	14.1	25.3	14.5	9.5	173780000	90655000	8833100	36482000	22074000	15739000
sp|Q8VCW8|ACSF2_MOUSE	sp|Q8VCW8|ACSF2_MOUSE	>sp|Q8VCW8|ACSF2_MOUSE Acyl-CoA synthetase family member 2, mitochondrial OS=Mus musculus GN=Acsf2 PE=1 SV=1	13739000	14944000	14341500	15080000	8776700	15029000	12961900	0.903804	1	5	5	3	2	4	3	4	3	2	4	3	4	11.7	67.95	615	0	19.802	8.1	5.5	9.3	8.1	10.6	53119000	12091000	4250700	12557000	8347700	15872000
sp|Q8VC57|KCTD5_MOUSE;tr|Q6ZQH5|Q6ZQH5_MOUSE	sp|Q8VC57|KCTD5_MOUSE;tr|Q6ZQH5|Q6ZQH5_MOUSE	>sp|Q8VC57|KCTD5_MOUSE BTB/POZ domain-containing protein KCTD5 OS=Mus musculus GN=Kctd5 PE=2 SV=1;>tr|Q6ZQH5|Q6ZQH5_MOUSE MKIAA4250 protein (Fragment) OS=Mus musculus GN=Kctd5 PE=2 SV=1	1265600000	2157700000	1711650000	1438300000	1116500000	2093100000	1549300000	0.90515	2	21	11	16	9	16	9	14	8	3	7	4	7	76.9	26.163	234	0	227.22	72.2	42.7	62.8	41.5	47.9	13807000000	3633800000	832080000	7300600000	847280000	1193500000
tr|Q91VA7|Q91VA7_MOUSE;tr|V9GXV0|V9GXV0_MOUSE	tr|Q91VA7|Q91VA7_MOUSE	>tr|Q91VA7|Q91VA7_MOUSE Isocitrate dehydrogenase [NAD] subunit, mitochondrial OS=Mus musculus GN=Idh3b PE=2 SV=1	15765000	23634000	19699500	6993400	16326000	30290000	17869800	0.907119	2	9	9	6	4	3	2	4	6	4	3	2	4	20.6	42.194	384	0	41.032	18	10.4	9.9	7.6	9.9	113740000	40824000	11652000	42238000	6487300	12536000
CON__ENSEMBL:ENSBTAP00000024462;CON__ENSEMBL:ENSBTAP00000024466	CON__ENSEMBL:ENSBTAP00000024462;CON__ENSEMBL:ENSBTAP00000024466	>ENSEMBL:ENSBTAP00000024462 (Bos taurus) 47 kDa protein;>ENSEMBL:ENSBTAP00000024466 (Bos taurus) 44 kDa protein	68470000	60277000	64373500	65484000	59462000	51170000	5.87053e+07	0.911949	2	8	8	7	6	5	5	5	7	6	5	5	5	27	46.543	419	0	24.335	24.6	20.3	16.7	21.5	18.1	264650000	95041000	17252000	23884000	56798000	71675000
sp|Q60668|HNRPD_MOUSE;tr|F6ZV59|F6ZV59_MOUSE;tr|G5E8G0|G5E8G0_MOUSE;tr|G3X9W0|G3X9W0_MOUSE;tr|E9Q5B6|E9Q5B6_MOUSE;tr|Q3UXC8|Q3UXC8_MOUSE;tr|F6SHF3|F6SHF3_MOUSE;tr|F7A465|F7A465_MOUSE;tr|Q9D3U4|Q9D3U4_MOUSE	sp|Q60668|HNRPD_MOUSE;tr|F6ZV59|F6ZV59_MOUSE;tr|G5E8G0|G5E8G0_MOUSE;tr|G3X9W0|G3X9W0_MOUSE;tr|E9Q5B6|E9Q5B6_MOUSE;tr|Q3UXC8|Q3UXC8_MOUSE	>sp|Q60668|HNRPD_MOUSE Heterogeneous nuclear ribonucleoprotein D0 OS=Mus musculus GN=Hnrnpd PE=1 SV=2;>tr|F6ZV59|F6ZV59_MOUSE Heterogeneous nuclear ribonucleoprotein D0 (Fragment) OS=Mus musculus GN=Hnrnpd PE=1 SV=1;>tr|G5E8G0|G5E8G0_MOUSE Heterogeneous nu	427050000	221280000	324165000	384540000	256670000	247130000	2.96113e+08	0.913465	9	21	19	19	9	18	11	10	17	7	16	9	8	45.4	38.354	355	0	150.78	45.1	22.3	43.7	34.1	29.6	1474700000	558320000	68789000	408630000	241830000	197090000
sp|Q9QZE5|COPG1_MOUSE;tr|Q7TNQ1|Q7TNQ1_MOUSE	sp|Q9QZE5|COPG1_MOUSE	>sp|Q9QZE5|COPG1_MOUSE Coatomer subunit gamma-1 OS=Mus musculus GN=Copg1 PE=2 SV=1	48855000	15008000	31931500	32969000	26508000	28049000	2.91753e+07	0.913685	2	19	16	17	3	10	9	9	15	2	8	7	7	28.8	97.512	874	0	74.595	26.8	5	16.5	16.4	15.6	134260000	68103000	3902800	20331000	18544000	23380000
tr|Q5RKP0|Q5RKP0_MOUSE;tr|Q499X4|Q499X4_MOUSE;tr|Q3U331|Q3U331_MOUSE;tr|Q3TXD3|Q3TXD3_MOUSE;sp|Q62465|VAT1_MOUSE	tr|Q5RKP0|Q5RKP0_MOUSE;tr|Q499X4|Q499X4_MOUSE;tr|Q3U331|Q3U331_MOUSE;tr|Q3TXD3|Q3TXD3_MOUSE;sp|Q62465|VAT1_MOUSE	>tr|Q5RKP0|Q5RKP0_MOUSE Vat1 protein (Fragment) OS=Mus musculus GN=Vat1 PE=2 SV=1;>tr|Q499X4|Q499X4_MOUSE Vesicle amine transport protein 1 homolog (T californica) OS=Mus musculus GN=Vat1 PE=2 SV=1;>tr|Q3U331|Q3U331_MOUSE Putative uncharacterized protein O	0	11044000	5522000	7137100	0	8004700	5.04727e+06	0.914029	5	3	3	0	2	2	2	2	0	2	2	2	2	9.7	42.521	401	0	4.5352	0	5	5	7.5	5	21185000	0	3900100	4359900	5176000	7749300
tr|Q3UDZ8|Q3UDZ8_MOUSE;tr|Q3TZP3|Q3TZP3_MOUSE;sp|Q9R190|MTA2_MOUSE	tr|Q3UDZ8|Q3UDZ8_MOUSE;tr|Q3TZP3|Q3TZP3_MOUSE;sp|Q9R190|MTA2_MOUSE	>tr|Q3UDZ8|Q3UDZ8_MOUSE Putative uncharacterized protein (Fragment) OS=Mus musculus GN=Mta2 PE=2 SV=1;>tr|Q3TZP3|Q3TZP3_MOUSE Putative uncharacterized protein OS=Mus musculus GN=Mta2 PE=2 SV=1;>sp|Q9R190|MTA2_MOUSE Metastasis-associated protein MTA2 OS=Mus	0	26246000	13123000	0	17695000	18337000	1.20107e+07	0.915238	3	6	5	0	4	0	5	4	0	3	0	4	3	15.2	59.212	521	0	18.234	0	11.1	0	12.1	11.1	47136000	0	8556900	0	23222000	15357000
tr|B1AU25|B1AU25_MOUSE;sp|Q9Z0X1|AIFM1_MOUSE;tr|Q1L6K5|Q1L6K5_MOUSE;tr|Q2QKE3|Q2QKE3_MOUSE	tr|B1AU25|B1AU25_MOUSE;sp|Q9Z0X1|AIFM1_MOUSE;tr|Q1L6K5|Q1L6K5_MOUSE	>tr|B1AU25|B1AU25_MOUSE Apoptosis-inducing factor 1, mitochondrial OS=Mus musculus GN=Aifm1 PE=1 SV=1;>sp|Q9Z0X1|AIFM1_MOUSE Apoptosis-inducing factor 1, mitochondrial OS=Mus musculus GN=Aifm1 PE=1 SV=1;>tr|Q1L6K5|Q1L6K5_MOUSE Apoptosis-inducing factor sho	22742000	15189000	18965500	17753000	13745000	20660000	17386000	0.916717	4	11	11	6	5	3	2	8	6	5	3	2	8	25	66.113	608	0	33.139	15.1	14.8	8.6	5.4	19.2	72971000	25988000	7086500	8150000	6659600	25087000
tr|Q542D9|Q542D9_MOUSE;sp|Q62351|TFR1_MOUSE;tr|Q8C872|Q8C872_MOUSE	tr|Q542D9|Q542D9_MOUSE;sp|Q62351|TFR1_MOUSE;tr|Q8C872|Q8C872_MOUSE	>tr|Q542D9|Q542D9_MOUSE Transferrin receptor, isoform CRA_a OS=Mus musculus GN=Tfrc PE=2 SV=1;>sp|Q62351|TFR1_MOUSE Transferrin receptor protein 1 OS=Mus musculus GN=Tfrc PE=1 SV=1;>tr|Q8C872|Q8C872_MOUSE Transferrin receptor protein 1 OS=Mus musculus GN=T	3226400	3120700	3173550	3342100	2590600	2825500	2919400	0.919916	3	4	4	3	2	3	4	3	3	2	3	4	3	6.3	85.73	763	0	24.093	5	3.8	5	6.3	5	12769000	2975000	787040	2046600	4072500	2888200
sp|Q8BK67|RCC2_MOUSE;tr|A2AWQ2|A2AWQ2_MOUSE	sp|Q8BK67|RCC2_MOUSE	>sp|Q8BK67|RCC2_MOUSE Protein RCC2 OS=Mus musculus GN=Rcc2 PE=1 SV=1	75176000	73804000	74490000	78752000	54438000	73587000	6.89257e+07	0.925301	2	15	15	10	9	6	5	8	10	9	6	5	8	27.7	55.983	520	0	70.238	25	16.7	10.4	12.1	16.5	279620000	91861000	31077000	40535000	44125000	72024000
tr|Q9CSH0|Q9CSH0_MOUSE;sp|Q921F4|HNRLL_MOUSE;tr|V9GXB6|V9GXB6_MOUSE;tr|Q3TBR4|Q3TBR4_MOUSE	tr|Q9CSH0|Q9CSH0_MOUSE;sp|Q921F4|HNRLL_MOUSE	>tr|Q9CSH0|Q9CSH0_MOUSE Putative uncharacterized protein (Fragment) OS=Mus musculus GN=Hnrnpll PE=2 SV=1;>sp|Q921F4|HNRLL_MOUSE Heterogeneous nuclear ribonucleoprotein L-like OS=Mus musculus GN=Hnrnpll PE=1 SV=3	20354000	0	10177000	19517000	9102500	0	9.53983e+06	0.937392	4	5	4	4	2	4	3	1	3	1	3	2	0	10.7	63.39	588	0	18.374	8	4.3	8.5	5.8	1.7	47129000	20089000	238160	13363000	8136700	5302300
sp|Q62261|SPTB2_MOUSE;tr|A0A0A0MQG2|A0A0A0MQG2_MOUSE;tr|Q5DTR4|Q5DTR4_MOUSE;tr|Q3TZN6|Q3TZN6_MOUSE;tr|Q3TTX2|Q3TTX2_MOUSE;tr|Q8BQ35|Q8BQ35_MOUSE;tr|Q9Z2V0|Q9Z2V0_MOUSE;tr|E9Q397|E9Q397_MOUSE;tr|Q3UGY4|Q3UGY4_MOUSE;tr|Q3UGX2|Q3UGX2_MOUSE;tr|B2RX08|B2RX08_MOUSE;tr|Q68FG2|Q68FG2_MOUSE;tr|Q3UGZ4|Q3UGZ4_MOUSE;tr|P70435|P70435_MOUSE;tr|Q8C509|Q8C509_MOUSE;tr|Q6A087|Q6A087_MOUSE;sp|P15508|SPTB1_MOUSE;tr…	sp|Q62261|SPTB2_MOUSE;tr|A0A0A0MQG2|A0A0A0MQG2_MOUSE;tr|Q5DTR4|Q5DTR4_MOUSE	>sp|Q62261|SPTB2_MOUSE Spectrin beta chain, non-erythrocytic 1 OS=Mus musculus GN=Sptbn1 PE=1 SV=2;>tr|A0A0A0MQG2|A0A0A0MQG2_MOUSE Spectrin beta chain, non-erythrocytic 1 (Fragment) OS=Mus musculus GN=Sptbn1 PE=1 SV=1;>tr|Q5DTR4|Q5DTR4_MOUSE MKIAA4049 prot	117970000	207290000	162630000	143390000	114020000	200670000	1.52693e+08	0.9389	18	43	42	11	11	12	24	35	11	11	12	24	34	24.3	274.22	2363	0	162.71	6.6	6.1	6.6	14	21.1	637010000	103410000	62327000	76398000	141620000	253250000
sp|Q501J6|DDX17_MOUSE;tr|Q3U741|Q3U741_MOUSE;tr|Q3TU25|Q3TU25_MOUSE;tr|Q3U6Y5|Q3U6Y5_MOUSE;tr|Q8K392|Q8K392_MOUSE;tr|Q78W10|Q78W10_MOUSE	sp|Q501J6|DDX17_MOUSE;tr|Q3U741|Q3U741_MOUSE;tr|Q3TU25|Q3TU25_MOUSE	>sp|Q501J6|DDX17_MOUSE Probable ATP-dependent RNA helicase DDX17 OS=Mus musculus GN=Ddx17 PE=1 SV=1;>tr|Q3U741|Q3U741_MOUSE DEAD (Asp-Glu-Ala-Asp) box polypeptide 17, isoform CRA_a OS=Mus musculus GN=Ddx17 PE=2 SV=1;>tr|Q3TU25|Q3TU25_MOUSE Putative unchara	252590000	113660000	183125000	270790000	155880000	89946000	1.72205e+08	0.94037	6	32	22	30	14	27	27	18	21	11	18	18	12	42.6	72.399	650	0	137.01	42.6	19.5	40.9	40.5	29.7	726810000	281790000	33379000	173910000	158750000	78979000
sp|Q9Z204|HNRPC_MOUSE;tr|Q3U6P5|Q3U6P5_MOUSE;tr|Q8BJ85|Q8BJ85_MOUSE;sp|Q8BTF8|RALYL_MOUSE	sp|Q9Z204|HNRPC_MOUSE;tr|Q3U6P5|Q3U6P5_MOUSE	>sp|Q9Z204|HNRPC_MOUSE Heterogeneous nuclear ribonucleoproteins C1/C2 OS=Mus musculus GN=Hnrnpc PE=1 SV=1;>tr|Q3U6P5|Q3U6P5_MOUSE Putative uncharacterized protein OS=Mus musculus GN=Hnrnpc PE=2 SV=1	2261400000	698570000	1479985000	1687100000	1542800000	958720000	1.39621e+09	0.943392	4	30	30	28	16	25	21	18	28	16	25	21	18	53.7	34.384	313	0	225.76	53.7	42.5	52.1	48.6	41.5	11056000000	4279400000	215140000	4916600000	1118100000	526810000
tr|Q3ULD6|Q3ULD6_MOUSE;tr|Q3UI57|Q3UI57_MOUSE;sp|P25206|MCM3_MOUSE;tr|Q3UZH2|Q3UZH2_MOUSE	tr|Q3ULD6|Q3ULD6_MOUSE;tr|Q3UI57|Q3UI57_MOUSE;sp|P25206|MCM3_MOUSE;tr|Q3UZH2|Q3UZH2_MOUSE	>tr|Q3ULD6|Q3ULD6_MOUSE DNA helicase OS=Mus musculus GN=Mcm3 PE=2 SV=1;>tr|Q3UI57|Q3UI57_MOUSE DNA helicase OS=Mus musculus GN=Mcm3 PE=2 SV=1;>sp|P25206|MCM3_MOUSE DNA replication licensing factor MCM3 OS=Mus musculus GN=Mcm3 PE=1 SV=2;>tr|Q3UZH2|Q3UZH2_MO	223240000	298460000	260850000	231760000	250610000	260780000	2.47717e+08	0.949652	4	32	32	21	23	20	19	18	21	23	20	19	18	42.9	91.577	812	0	151.82	30.8	31	28	29.3	25.9	999450000	255070000	105390000	152140000	237080000	249780000
tr|Q8BTF0|Q8BTF0_MOUSE;sp|Q8CIE6|COPA_MOUSE;tr|F8WHL2|F8WHL2_MOUSE;tr|Q63ZW9|Q63ZW9_MOUSE;tr|Q8R393|Q8R393_MOUSE;tr|Q99JW9|Q99JW9_MOUSE;tr|Q8BTF3|Q8BTF3_MOUSE;tr|F6XJN3|F6XJN3_MOUSE;tr|D6RH55|D6RH55_MOUSE;tr|Q3TAU7|Q3TAU7_MOUSE	tr|Q8BTF0|Q8BTF0_MOUSE;sp|Q8CIE6|COPA_MOUSE;tr|F8WHL2|F8WHL2_MOUSE;tr|Q63ZW9|Q63ZW9_MOUSE	>tr|Q8BTF0|Q8BTF0_MOUSE Coatomer subunit alpha OS=Mus musculus GN=Copa PE=2 SV=1;>sp|Q8CIE6|COPA_MOUSE Coatomer subunit alpha OS=Mus musculus GN=Copa PE=1 SV=2;>tr|F8WHL2|F8WHL2_MOUSE Coatomer subunit alpha OS=Mus musculus GN=Copa PE=1 SV=1;>tr|Q63ZW9|Q63Z	104130000	13402000	58766000	90300000	35563000	42685000	5.61827e+07	0.95604	10	23	23	20	2	12	7	9	20	2	12	7	9	22.5	138.52	1224	0	66.745	21.6	2.2	11	7.5	9.6	253260000	121270000	4188600	50838000	36801000	40165000
sp|P49718|MCM5_MOUSE;tr|Q8BQ03|Q8BQ03_MOUSE;tr|Q52KC3|Q52KC3_MOUSE;tr|Q8C2I9|Q8C2I9_MOUSE	sp|P49718|MCM5_MOUSE;tr|Q8BQ03|Q8BQ03_MOUSE;tr|Q52KC3|Q52KC3_MOUSE	>sp|P49718|MCM5_MOUSE DNA replication licensing factor MCM5 OS=Mus musculus GN=Mcm5 PE=2 SV=1;>tr|Q8BQ03|Q8BQ03_MOUSE DNA helicase OS=Mus musculus GN=Mcm5 PE=2 SV=1;>tr|Q52KC3|Q52KC3_MOUSE DNA helicase OS=Mus musculus GN=Mcm5 PE=2 SV=1	178660000	171270000	174965000	167750000	162040000	172670000	1.67487e+08	0.957258	4	28	28	22	16	25	16	12	22	16	25	16	12	42.6	82.342	733	0	108.9	33.6	29.1	35.6	29.6	21	727080000	215420000	60334000	143470000	165990000	141870000
sp|Q9CZU3|SK2L2_MOUSE;tr|Q8BTX6|Q8BTX6_MOUSE;tr|Q91YT4|Q91YT4_MOUSE;tr|Q6ZQK1|Q6ZQK1_MOUSE;tr|Q8BVI7|Q8BVI7_MOUSE;tr|Q8BVK1|Q8BVK1_MOUSE	sp|Q9CZU3|SK2L2_MOUSE;tr|Q8BTX6|Q8BTX6_MOUSE;tr|Q91YT4|Q91YT4_MOUSE;tr|Q6ZQK1|Q6ZQK1_MOUSE;tr|Q8BVI7|Q8BVI7_MOUSE	>sp|Q9CZU3|SK2L2_MOUSE Superkiller viralicidic activity 2-like 2 OS=Mus musculus GN=Skiv2l2 PE=1 SV=1;>tr|Q8BTX6|Q8BTX6_MOUSE Putative uncharacterized protein (Fragment) OS=Mus musculus GN=Skiv2l2 PE=2 SV=1;>tr|Q91YT4|Q91YT4_MOUSE Skiv2l2 protein (Fragment	145280000	46779000	96029500	181420000	62764000	32184000	9.21227e+07	0.959316	6	29	29	19	6	21	9	7	19	6	21	9	7	32.1	117.64	1040	0	131.21	22.8	6.6	22.5	12.1	8.6	373450000	165740000	10584000	130240000	45982000	20907000
tr|Q4VBE7|Q4VBE7_MOUSE;tr|A2A9V9|A2A9V9_MOUSE;tr|F6SH71|F6SH71_MOUSE;sp|Q8CEZ0|KCTD2_MOUSE	tr|Q4VBE7|Q4VBE7_MOUSE;tr|A2A9V9|A2A9V9_MOUSE;tr|F6SH71|F6SH71_MOUSE	>tr|Q4VBE7|Q4VBE7_MOUSE BTB/POZ domain-containing protein KCTD2 OS=Mus musculus GN=Kctd2 PE=2 SV=1;>tr|A2A9V9|A2A9V9_MOUSE BTB/POZ domain-containing protein KCTD2 OS=Mus musculus GN=Kctd2 PE=4 SV=1;>tr|F6SH71|F6SH71_MOUSE BTB/POZ domain-containing protein	92140000	252690000	172415000	118590000	126450000	253840000	1.66293e+08	0.964495	4	12	11	8	9	10	6	10	7	9	9	6	10	64.6	28.578	263	0	81.613	49.4	43.7	59.7	31.9	52.5	997530000	149020000	104470000	419200000	128350000	196480000
sp|O88986|KBL_MOUSE;tr|E9PWY6|E9PWY6_MOUSE;tr|Q9CZ08|Q9CZ08_MOUSE	sp|O88986|KBL_MOUSE;tr|E9PWY6|E9PWY6_MOUSE;tr|Q9CZ08|Q9CZ08_MOUSE	>sp|O88986|KBL_MOUSE 2-amino-3-ketobutyrate coenzyme A ligase, mitochondrial OS=Mus musculus GN=Gcat PE=1 SV=2;>tr|E9PWY6|E9PWY6_MOUSE 2-amino-3-ketobutyrate coenzyme A ligase, mitochondrial OS=Mus musculus GN=Gcat PE=3 SV=1;>tr|Q9CZ08|Q9CZ08_MOUSE Putativ	2442100	0	1221050	920090	0	2649600	1.1899e+06	0.974486	3	5	5	4	1	4	1	3	4	1	4	1	3	20.7	44.93	416	0	27.919	15.6	5	17.8	5	12.7	11285000	3421500	402910	4699900	1164300	1596900
tr|H3BKL5|H3BKL5_MOUSE;sp|Q921H8|THIKA_MOUSE;tr|H3BJZ9|H3BJZ9_MOUSE;tr|Q3UPU8|Q3UPU8_MOUSE;tr|Q3TUU3|Q3TUU3_MOUSE;tr|Q3UKM0|Q3UKM0_MOUSE;sp|Q8VCH0|THIKB_MOUSE;tr|H3BKA1|H3BKA1_MOUSE;tr|Q8BLD7|Q8BLD7_MOUSE;tr|Q8R343|Q8R343_MOUSE;tr|H3BJC1|H3BJC1_MOUSE	tr|H3BKL5|H3BKL5_MOUSE;sp|Q921H8|THIKA_MOUSE;tr|H3BJZ9|H3BJZ9_MOUSE;tr|Q3UPU8|Q3UPU8_MOUSE;tr|Q3TUU3|Q3TUU3_MOUSE;tr|Q3UKM0|Q3UKM0_MOUSE;sp|Q8VCH0|THIKB_MOUSE	>tr|H3BKL5|H3BKL5_MOUSE 3-ketoacyl-CoA thiolase A, peroxisomal OS=Mus musculus GN=Acaa1a PE=1 SV=1;>sp|Q921H8|THIKA_MOUSE 3-ketoacyl-CoA thiolase A, peroxisomal OS=Mus musculus GN=Acaa1a PE=1 SV=1;>tr|H3BJZ9|H3BJZ9_MOUSE 3-ketoacyl-CoA thiolase A, peroxiso	8027100	10643000	9335050	5469400	7250800	14605000	9108400	0.975721	11	7	7	6	2	3	2	4	6	2	3	2	4	29	38.361	373	0	19.695	25.5	9.7	10.7	10.2	14.2	57275000	13042000	7203800	23170000	3087500	10773000
tr|Q542I2|Q542I2_MOUSE;tr|Q3UC10|Q3UC10_MOUSE;sp|P97311|MCM6_MOUSE;tr|Q3ULG5|Q3ULG5_MOUSE;tr|Q8C5L1|Q8C5L1_MOUSE	tr|Q542I2|Q542I2_MOUSE;tr|Q3UC10|Q3UC10_MOUSE;sp|P97311|MCM6_MOUSE;tr|Q3ULG5|Q3ULG5_MOUSE;tr|Q8C5L1|Q8C5L1_MOUSE	>tr|Q542I2|Q542I2_MOUSE DNA helicase OS=Mus musculus GN=Mcm6 PE=2 SV=1;>tr|Q3UC10|Q3UC10_MOUSE DNA helicase OS=Mus musculus GN=Mcm6 PE=2 SV=1;>sp|P97311|MCM6_MOUSE DNA replication licensing factor MCM6 OS=Mus musculus GN=Mcm6 PE=1 SV=1;>tr|Q3ULG5|Q3ULG5_MO	166680000	235230000	200955000	172640000	202530000	223360000	199510000	0.992809	5	31	31	17	24	20	21	20	17	24	20	21	20	35.9	92.866	821	0	156.08	24.8	28.1	26.9	28.3	28.4	759940000	149310000	101270000	107450000	196120000	205790000
sp|Q6P2K6|P4R3A_MOUSE;tr|E9Q481|E9Q481_MOUSE	sp|Q6P2K6|P4R3A_MOUSE;tr|E9Q481|E9Q481_MOUSE	>sp|Q6P2K6|P4R3A_MOUSE Serine/threonine-protein phosphatase 4 regulatory subunit 3A OS=Mus musculus GN=Smek1 PE=1 SV=1;>tr|E9Q481|E9Q481_MOUSE Serine/threonine-protein phosphatase 4 regulatory subunit 3A OS=Mus musculus GN=Smek1 PE=1 SV=1	938210	3310700	2124455	0	3223600	3107400	2.11033e+06	0.993353	2	3	3	2	3	1	2	3	2	3	1	2	3	5.6	93.841	820	0	6.9293	3.4	5.6	1.1	3.4	5.6	10350000	941610	1206400	1375500	3166300	3659800
sp|Q9D0L8|MCES_MOUSE;tr|D3Z478|D3Z478_MOUSE;tr|D3YYS7|D3YYS7_MOUSE	sp|Q9D0L8|MCES_MOUSE;tr|D3Z478|D3Z478_MOUSE;tr|D3YYS7|D3YYS7_MOUSE	>sp|Q9D0L8|MCES_MOUSE mRNA cap guanine-N7 methyltransferase OS=Mus musculus GN=Rnmt PE=1 SV=1;>tr|D3Z478|D3Z478_MOUSE mRNA cap guanine-N7 methyltransferase (Fragment) OS=Mus musculus GN=Rnmt PE=1 SV=1;>tr|D3YYS7|D3YYS7_MOUSE mRNA cap guanine-N7 methyltrans	4829200	0	2414600	4201700	2997000	0	2.39957e+06	0.993774	3	4	4	2	2	3	2	1	2	2	3	2	1	11	53.291	465	0	23.708	6.2	5.4	7.7	6.2	4.1	14636000	4679600	2892200	3132200	2529300	1402500
tr|Q3UNN4|Q3UNN4_MOUSE;tr|Q3UPK0|Q3UPK0_MOUSE;sp|P97496|SMRC1_MOUSE;tr|Q3UMX0|Q3UMX0_MOUSE;tr|Q3UZD0|Q3UZD0_MOUSE;tr|Q3UID0|Q3UID0_MOUSE;sp|Q6PDG5|SMRC2_MOUSE	tr|Q3UNN4|Q3UNN4_MOUSE;tr|Q3UPK0|Q3UPK0_MOUSE;sp|P97496|SMRC1_MOUSE;tr|Q3UMX0|Q3UMX0_MOUSE	>tr|Q3UNN4|Q3UNN4_MOUSE Putative uncharacterized protein OS=Mus musculus GN=Smarcc1 PE=2 SV=1;>tr|Q3UPK0|Q3UPK0_MOUSE Putative uncharacterized protein OS=Mus musculus GN=Smarcc1 PE=2 SV=1;>sp|P97496|SMRC1_MOUSE SWI/SNF complex subunit SMARCC1 OS=Mus muscul	19202000	32236000	25719000	22456000	28069000	26224000	25583000	0.994712	7	8	8	2	2	5	5	6	2	2	5	5	6	10.3	122.78	1098	0	47.62	1.7	1.7	5.6	4.5	9.2	111940000	9585300	5478000	18526000	39043000	39312000
sp|Q99MR6|SRRT_MOUSE	sp|Q99MR6|SRRT_MOUSE	>sp|Q99MR6|SRRT_MOUSE Serrate RNA effector molecule homolog OS=Mus musculus GN=Srrt PE=1 SV=1	62315000	73772000	68043500	64785000	81930000	56377000	6.76973e+07	0.994913	1	18	18	13	12	10	12	10	13	12	10	12	10	20.8	100.45	875	0	69.632	17.6	16.3	13.7	14.9	13.8	280130000	71686000	26426000	25482000	98664000	57871000
tr|G5E866|G5E866_MOUSE;sp|Q99NB9|SF3B1_MOUSE;tr|Q3US00|Q3US00_MOUSE;tr|A0JLN0|A0JLN0_MOUSE;tr|Q3UIB4|Q3UIB4_MOUSE	tr|G5E866|G5E866_MOUSE;sp|Q99NB9|SF3B1_MOUSE;tr|Q3US00|Q3US00_MOUSE	>tr|G5E866|G5E866_MOUSE Splicing factor 3B subunit 1 OS=Mus musculus GN=Sf3b1 PE=4 SV=1;>sp|Q99NB9|SF3B1_MOUSE Splicing factor 3B subunit 1 OS=Mus musculus GN=Sf3b1 PE=1 SV=1;>tr|Q3US00|Q3US00_MOUSE Putative uncharacterized protein (Fragment) OS=Mus muscul	29837000	68495000	49166000	43644000	51778000	54241000	4.98877e+07	1.01468	5	21	21	8	15	12	15	13	8	15	12	15	13	22.3	145.83	1304	0	86.796	8.1	16.6	11.8	15	12	183970000	20787000	29204000	24172000	53895000	55915000
tr|Q545A2|Q545A2_MOUSE;sp|P51881|ADT2_MOUSE;tr|B2RTC8|B2RTC8_MOUSE;sp|Q3V132|ADT4_MOUSE;tr|B0LAB5|B0LAB5_MOUSE	tr|Q545A2|Q545A2_MOUSE;sp|P51881|ADT2_MOUSE	>tr|Q545A2|Q545A2_MOUSE MCG11560 OS=Mus musculus GN=Slc25a5 PE=2 SV=1;>sp|P51881|ADT2_MOUSE ADP/ATP translocase 2 OS=Mus musculus GN=Slc25a5 PE=1 SV=3	692900000	553310000	623105000	573840000	624340000	698580000	6.32253e+08	1.01468	5	34	21	30	17	23	17	20	18	9	12	12	13	73.5	32.931	298	0	203.94	71.8	42.3	54	43.6	46.3	4363100000	1645300000	168450000	1765600000	346550000	437230000
sp|Q99JY0|ECHB_MOUSE;tr|D3YXU1|D3YXU1_MOUSE	sp|Q99JY0|ECHB_MOUSE;tr|D3YXU1|D3YXU1_MOUSE	>sp|Q99JY0|ECHB_MOUSE Trifunctional enzyme subunit beta, mitochondrial OS=Mus musculus GN=Hadhb PE=1 SV=1;>tr|D3YXU1|D3YXU1_MOUSE Trifunctional enzyme subunit beta, mitochondrial (Fragment) OS=Mus musculus GN=Hadhb PE=1 SV=1	19428000	0	9714000	14837000	0	14781000	9.87267e+06	1.01633	2	5	5	3	2	3	1	1	3	2	3	1	1	12	51.386	475	0	8.5537	5.7	3.8	8.2	1.9	1.9	54848000	19928000	6476200	11217000	4840000	12387000
tr|Q58E49|Q58E49_MOUSE;tr|D3YYI8|D3YYI8_MOUSE;sp|O09106|HDAC1_MOUSE;tr|Q8BQ10|Q8BQ10_MOUSE;tr|Q3TMT1|Q3TMT1_MOUSE;sp|O88895|HDAC3_MOUSE;tr|Q9JM08|Q9JM08_MOUSE;tr|Q9JLX5|Q9JLX5_MOUSE;tr|Q3UM33|Q3UM33_MOUSE	tr|Q58E49|Q58E49_MOUSE;tr|D3YYI8|D3YYI8_MOUSE;sp|O09106|HDAC1_MOUSE;tr|Q8BQ10|Q8BQ10_MOUSE	>tr|Q58E49|Q58E49_MOUSE Histone deacetylase OS=Mus musculus GN=Hdac1 PE=2 SV=1;>tr|D3YYI8|D3YYI8_MOUSE Histone deacetylase OS=Mus musculus GN=Gm10093 PE=3 SV=1;>sp|O09106|HDAC1_MOUSE Histone deacetylase 1 OS=Mus musculus GN=Hdac1 PE=1 SV=1;>tr|Q8BQ10|Q8BQ1	22685000	24532000	23608500	24182000	17747000	31186000	2.43717e+07	1.03233	9	8	4	5	4	5	4	5	2	2	1	0	1	20.3	55.074	482	0	20.681	11.8	8.5	12.9	9.3	13.3	110240000	24103000	7113700	12103000	25498000	41423000
tr|Q14A95|Q14A95_MOUSE;sp|Q9CQT2|RBM7_MOUSE;tr|Q3U5M9|Q3U5M9_MOUSE	tr|Q14A95|Q14A95_MOUSE;sp|Q9CQT2|RBM7_MOUSE;tr|Q3U5M9|Q3U5M9_MOUSE	>tr|Q14A95|Q14A95_MOUSE MCG9666, isoform CRA_d OS=Mus musculus GN=Rbm7 PE=2 SV=1;>sp|Q9CQT2|RBM7_MOUSE RNA-binding protein 7 OS=Mus musculus GN=Rbm7 PE=2 SV=1;>tr|Q3U5M9|Q3U5M9_MOUSE Putative uncharacterized protein OS=Mus musculus GN=Rbm7 PE=2 SV=1	17187000	0	8593500	13794000	12885000	0	8893000	1.03485	3	6	6	3	1	6	2	1	3	1	6	2	1	30.6	30.148	265	0	28.609	12.8	3.8	30.6	9.1	5.3	104810000	19032000	731670	73110000	10918000	1021500
tr|Q3THA6|Q3THA6_MOUSE;sp|Q8BL97|SRSF7_MOUSE	tr|Q3THA6|Q3THA6_MOUSE;sp|Q8BL97|SRSF7_MOUSE	>tr|Q3THA6|Q3THA6_MOUSE MCG17902, isoform CRA_a OS=Mus musculus GN=Srsf7 PE=2 SV=1;>sp|Q8BL97|SRSF7_MOUSE Serine/arginine-rich splicing factor 7 OS=Mus musculus GN=Srsf7 PE=1 SV=1	29510000	29455000	29482500	29700000	32684000	29266000	30550000	1.03621	2	6	5	5	4	5	4	2	4	3	4	4	2	27.3	27.377	238	0	13.083	23.5	16.4	23.5	23.5	16	153110000	26701000	6104200	40486000	48910000	30905000
tr|Q3ULW0|Q3ULW0_MOUSE;sp|P62827|RAN_MOUSE;tr|Q14AA6|Q14AA6_MOUSE;tr|A6H622|A6H622_MOUSE;sp|Q61820|RANT_MOUSE	tr|Q3ULW0|Q3ULW0_MOUSE;sp|P62827|RAN_MOUSE;tr|Q14AA6|Q14AA6_MOUSE	>tr|Q3ULW0|Q3ULW0_MOUSE Putative uncharacterized protein OS=Mus musculus GN=Ran PE=2 SV=1;>sp|P62827|RAN_MOUSE GTP-binding nuclear protein Ran OS=Mus musculus GN=Ran PE=1 SV=3;>tr|Q14AA6|Q14AA6_MOUSE MCG49183 OS=Mus musculus GN=1700009N14Rik PE=2 SV=1	83147000	70619000	76883000	108390000	57583000	74492000	80155000	1.04256	5	9	9	7	6	9	4	6	7	6	9	4	6	41.2	24.351	216	0	48.516	32.9	27.3	41.2	21.3	29.2	787300000	205250000	20507000	473890000	36446000	51201000
tr|Q059T9|Q059T9_MOUSE;sp|Q9DAW6|PRP4_MOUSE;tr|Q8BTJ0|Q8BTJ0_MOUSE;tr|Q80WA7|Q80WA7_MOUSE	tr|Q059T9|Q059T9_MOUSE;sp|Q9DAW6|PRP4_MOUSE;tr|Q8BTJ0|Q8BTJ0_MOUSE;tr|Q80WA7|Q80WA7_MOUSE	>tr|Q059T9|Q059T9_MOUSE PRP4 pre-mRNA processing factor 4 homolog (Yeast) OS=Mus musculus GN=Prpf4 PE=2 SV=1;>sp|Q9DAW6|PRP4_MOUSE U4/U6 small nuclear ribonucleoprotein Prp4 OS=Mus musculus GN=Prpf4 PE=1 SV=1;>tr|Q8BTJ0|Q8BTJ0_MOUSE Putative uncharacterize	12626000	42701000	27663500	18624000	27871000	40135000	2.88767e+07	1.04385	4	10	10	2	7	5	4	8	2	7	5	4	8	22.3	58.369	521	0	25.233	3.8	14.6	10.9	9	18.2	107780000	5376800	16339000	8394700	25157000	52507000
sp|Q9JIF7|COPB_MOUSE	sp|Q9JIF7|COPB_MOUSE	>sp|Q9JIF7|COPB_MOUSE Coatomer subunit beta OS=Mus musculus GN=Copb1 PE=1 SV=1	94515000	26309000	60412000	74311000	54253000	61130000	6.32313e+07	1.04667	1	21	21	21	7	14	11	11	21	7	14	11	11	29.6	107.06	953	0	99.091	29.6	9.4	20.5	17.1	16.8	278770000	126940000	5848800	55545000	38617000	51820000
tr|Q3TLF7|Q3TLF7_MOUSE;tr|Q3TQU6|Q3TQU6_MOUSE;tr|Q3TQU2|Q3TQU2_MOUSE;sp|Q61142|SPIN1_MOUSE;tr|Q3UWM7|Q3UWM7_MOUSE;tr|Q3UX91|Q3UX91_MOUSE	tr|Q3TLF7|Q3TLF7_MOUSE;tr|Q3TQU6|Q3TQU6_MOUSE;tr|Q3TQU2|Q3TQU2_MOUSE;sp|Q61142|SPIN1_MOUSE;tr|Q3UWM7|Q3UWM7_MOUSE;tr|Q3UX91|Q3UX91_MOUSE	>tr|Q3TLF7|Q3TLF7_MOUSE Putative uncharacterized protein OS=Mus musculus GN=Spin1 PE=2 SV=1;>tr|Q3TQU6|Q3TQU6_MOUSE Putative uncharacterized protein OS=Mus musculus GN=Spin1 PE=2 SV=1;>tr|Q3TQU2|Q3TQU2_MOUSE Putative uncharacterized protein OS=Mus musculus	0	55728000	27864000	16258000	19354000	52241000	2.92843e+07	1.05097	6	6	6	1	3	5	4	5	1	3	5	4	5	27.4	24.361	215	0	16.042	6	13	27	13.5	19.5	167240000	2345700	20803000	83428000	15429000	45232000
tr|Q5FW97|Q5FW97_MOUSE;sp|P17182|ENOA_MOUSE;tr|Q6PHC1|Q6PHC1_MOUSE;tr|Q8CF78|Q8CF78_MOUSE;tr|B1ARR7|B1ARR7_MOUSE;tr|B0QZL1|B0QZL1_MOUSE;tr|B1ARR6|B1ARR6_MOUSE;tr|D3YVD3|D3YVD3_MOUSE;tr|D3Z2S4|D3Z2S4_MOUSE;tr|D3Z6E4|D3Z6E4_MOUSE;tr|Q922A0|Q922A0_MOUSE;tr|Q545V3|Q545V3_MOUSE;tr|Q3UJ20|Q3UJ20_MOUSE;sp|P17183|ENOG_MOUSE;tr|Q5SX61|Q5SX61_MOUSE;tr|Q5SX60|Q5SX60_MOUSE;tr|Q5SX59|Q5SX59_MOUSE;tr|Q4FK59|Q4…	tr|Q5FW97|Q5FW97_MOUSE;sp|P17182|ENOA_MOUSE;tr|Q6PHC1|Q6PHC1_MOUSE	>tr|Q5FW97|Q5FW97_MOUSE Enolase 1, alpha non-neuron OS=Mus musculus GN=EG433182 PE=2 SV=1;>sp|P17182|ENOA_MOUSE Alpha-enolase OS=Mus musculus GN=Eno1 PE=1 SV=3;>tr|Q6PHC1|Q6PHC1_MOUSE Alpha-enolase OS=Mus musculus GN=Eno1 PE=2 SV=1	92584000	121880000	107232000	45460000	76395000	216240000	1.12698e+08	1.05098	19	20	20	11	8	6	10	17	11	8	6	10	17	52.8	47.14	434	0	104.63	38.7	18	19.1	33.2	49.3	498680000	125980000	37998000	24432000	97915000	212360000
sp|Q9Z1X4|ILF3_MOUSE;tr|Q45VK5|Q45VK5_MOUSE	sp|Q9Z1X4|ILF3_MOUSE;tr|Q45VK5|Q45VK5_MOUSE	>sp|Q9Z1X4|ILF3_MOUSE Interleukin enhancer-binding factor 3 OS=Mus musculus GN=Ilf3 PE=1 SV=2;>tr|Q45VK5|Q45VK5_MOUSE Interleukin enhancer-binding factor 3 OS=Mus musculus GN=Ilf3 PE=2 SV=1	486140000	236730000	361435000	627890000	285970000	232580000	3.82147e+08	1.0573	2	33	3	27	14	27	24	17	2	1	2	1	2	37.9	96.02	898	0	180.23	27.4	18.4	31.2	25.9	22	1575900000	559200000	70975000	373840000	360260000	211660000
tr|Q3THB3|Q3THB3_MOUSE;sp|Q9D0E1|HNRPM_MOUSE;tr|Q3TW40|Q3TW40_MOUSE;tr|Q570Z0|Q570Z0_MOUSE;tr|B8JK33|B8JK33_MOUSE;tr|B8JK32|B8JK32_MOUSE;tr|Q3TL61|Q3TL61_MOUSE;tr|Q3TQ66|Q3TQ66_MOUSE;tr|F6W322|F6W322_MOUSE;tr|Q3UCL9|Q3UCL9_MOUSE;tr|F7C9U3|F7C9U3_MOUSE;tr|G3X924|G3X924_MOUSE;sp|Q91VC4|PLVAP_MOUSE	tr|Q3THB3|Q3THB3_MOUSE;sp|Q9D0E1|HNRPM_MOUSE;tr|Q3TW40|Q3TW40_MOUSE;tr|Q570Z0|Q570Z0_MOUSE;tr|B8JK33|B8JK33_MOUSE;tr|B8JK32|B8JK32_MOUSE;tr|Q3TL61|Q3TL61_MOUSE;tr|Q3TQ66|Q3TQ66_MOUSE	>tr|Q3THB3|Q3THB3_MOUSE Putative uncharacterized protein OS=Mus musculus GN=Hnrnpm PE=1 SV=1;>sp|Q9D0E1|HNRPM_MOUSE Heterogeneous nuclear ribonucleoprotein M OS=Mus musculus GN=Hnrnpm PE=1 SV=3;>tr|Q3TW40|Q3TW40_MOUSE Putative uncharacterized protein OS=Mu	1630000000	650990000	1140495000	2003800000	985280000	651420000	1213500000	1.06401	13	57	57	42	33	45	35	27	42	33	45	35	27	71.2	73.74	690	0	248.01	61.3	50.7	61.6	55.9	45.4	5539100000	1944300000	249040000	1705000000	1054100000	586630000
tr|J3QP71|J3QP71_MOUSE;tr|K3W4Q8|K3W4Q8_MOUSE;tr|O55108|O55108_MOUSE;tr|O55107|O55107_MOUSE;sp|P18572|BASI_MOUSE	tr|J3QP71|J3QP71_MOUSE;tr|K3W4Q8|K3W4Q8_MOUSE;tr|O55108|O55108_MOUSE;tr|O55107|O55107_MOUSE;sp|P18572|BASI_MOUSE	>tr|J3QP71|J3QP71_MOUSE Basigin (Fragment) OS=Mus musculus GN=Bsg PE=4 SV=1;>tr|K3W4Q8|K3W4Q8_MOUSE Basigin OS=Mus musculus GN=Bsg PE=4 SV=1;>tr|O55108|O55108_MOUSE Basigin (Fragment) OS=Mus musculus GN=Bsg PE=1 SV=1;>tr|O55107|O55107_MOUSE Basigin (Fragme	29578000	0	14789000	20885000	0	26458000	15781000	1.06708	5	5	5	2	3	2	1	3	2	3	2	1	3	25.4	21.602	197	0	13.327	11.7	12.7	11.7	6.6	19.3	90836000	30782000	11788000	12688000	6993400	28585000
sp|Q01853|TERA_MOUSE;tr|Q8BNF8|Q8BNF8_MOUSE	sp|Q01853|TERA_MOUSE;tr|Q8BNF8|Q8BNF8_MOUSE	>sp|Q01853|TERA_MOUSE Transitional endoplasmic reticulum ATPase OS=Mus musculus GN=Vcp PE=1 SV=4;>tr|Q8BNF8|Q8BNF8_MOUSE Putative uncharacterized protein OS=Mus musculus GN=Vcp PE=2 SV=1	131420000	275410000	203415000	131560000	245770000	276690000	2.18007e+08	1.07173	2	41	41	29	35	26	33	32	29	35	26	33	32	48.1	89.321	806	0	303.38	37.3	43.5	36.6	40.8	40.9	866780000	132060000	108190000	67839000	293270000	265420000
tr|Q3UK39|Q3UK39_MOUSE;sp|P97310|MCM2_MOUSE;tr|Q3UJN1|Q3UJN1_MOUSE	tr|Q3UK39|Q3UK39_MOUSE;sp|P97310|MCM2_MOUSE;tr|Q3UJN1|Q3UJN1_MOUSE	>tr|Q3UK39|Q3UK39_MOUSE DNA helicase OS=Mus musculus GN=Mcm2 PE=2 SV=1;>sp|P97310|MCM2_MOUSE DNA replication licensing factor MCM2 OS=Mus musculus GN=Mcm2 PE=1 SV=3;>tr|Q3UJN1|Q3UJN1_MOUSE DNA helicase OS=Mus musculus GN=Mcm2 PE=2 SV=1	169600000	219390000	194495000	193690000	204770000	227430000	208630000	1.07268	3	33	33	19	23	19	19	18	19	23	19	19	18	38.9	101.93	904	0	147.21	24	27.4	20.9	22.8	21.9	791680000	188640000	104370000	113330000	195370000	189980000
tr|Q542J9|Q542J9_MOUSE;sp|P17918|PCNA_MOUSE;tr|Q91ZH2|Q91ZH2_MOUSE;tr|Q9CZD6|Q9CZD6_MOUSE	tr|Q542J9|Q542J9_MOUSE;sp|P17918|PCNA_MOUSE;tr|Q91ZH2|Q91ZH2_MOUSE;tr|Q9CZD6|Q9CZD6_MOUSE	>tr|Q542J9|Q542J9_MOUSE Proliferating cell nuclear antigen OS=Mus musculus GN=Pcna PE=2 SV=1;>sp|P17918|PCNA_MOUSE Proliferating cell nuclear antigen OS=Mus musculus GN=Pcna PE=1 SV=2;>tr|Q91ZH2|Q91ZH2_MOUSE Proliferating cell nuclear antigen OS=Mus muscul	23004000	22897000	22950500	30395000	16176000	27395000	2.46553e+07	1.07428	4	9	9	8	2	7	3	3	8	2	7	3	3	44.8	28.785	261	0	54.653	39.8	7.7	31	14.9	14.9	230560000	47903000	5883800	132240000	17111000	27424000
tr|Q5SZA3|Q5SZA3_MOUSE;sp|P15864|H12_MOUSE;tr|Q3UXH2|Q3UXH2_MOUSE;sp|Q07133|H1T_MOUSE;tr|I7HFT9|I7HFT9_MOUSE	tr|Q5SZA3|Q5SZA3_MOUSE;sp|P15864|H12_MOUSE	>tr|Q5SZA3|Q5SZA3_MOUSE Histone cluster 1, H1c OS=Mus musculus GN=Hist1h1c PE=2 SV=1;>sp|P15864|H12_MOUSE Histone H1.2 OS=Mus musculus GN=Hist1h1c PE=1 SV=2	8681200	131790000	70235600	0	155290000	71701000	7.56637e+07	1.07728	5	8	1	2	6	0	7	5	0	1	0	1	1	34	21.266	212	0	25.12	11.8	28.3	0	34	28.3	288530000	6038200	46067000	0	172940000	63489000
tr|Q545R0|Q545R0_MOUSE;tr|Q3TGQ3|Q3TGQ3_MOUSE;sp|P26231|CTNA1_MOUSE;tr|Q6NV50|Q6NV50_MOUSE;REV__sp|Q9JMB1|THEG_MOUSE	tr|Q545R0|Q545R0_MOUSE;tr|Q3TGQ3|Q3TGQ3_MOUSE;sp|P26231|CTNA1_MOUSE;tr|Q6NV50|Q6NV50_MOUSE	>tr|Q545R0|Q545R0_MOUSE Catenin (Cadherin associated protein), alpha 1 OS=Mus musculus GN=Ctnna1 PE=2 SV=1;>tr|Q3TGQ3|Q3TGQ3_MOUSE Putative uncharacterized protein OS=Mus musculus GN=Ctnna1 PE=2 SV=1;>sp|P26231|CTNA1_MOUSE Catenin alpha-1 OS=Mus musculus G	38215000	57878000	48046500	44641000	56491000	54793000	51975000	1.08176	5	26	22	7	13	13	15	16	7	11	10	13	14	40.8	100.11	906	0	117.22	14	20	19.6	24.4	24.2	198750000	28098000	24896000	26202000	47291000	72263000
tr|Q8BLF7|Q8BLF7_MOUSE;tr|Q4FJP8|Q4FJP8_MOUSE;tr|Q3TPL8|Q3TPL8_MOUSE;sp|P32037|GTR3_MOUSE;tr|Q61607|Q61607_MOUSE	tr|Q8BLF7|Q8BLF7_MOUSE;tr|Q4FJP8|Q4FJP8_MOUSE;tr|Q3TPL8|Q3TPL8_MOUSE;sp|P32037|GTR3_MOUSE	>tr|Q8BLF7|Q8BLF7_MOUSE Putative uncharacterized protein OS=Mus musculus GN=Slc2a3 PE=2 SV=1;>tr|Q4FJP8|Q4FJP8_MOUSE Slc2a3 protein OS=Mus musculus GN=Slc2a3 PE=2 SV=1;>tr|Q3TPL8|Q3TPL8_MOUSE Solute carrier family 2 (Facilitated glucose transporter), membe	46778000	56595000	51686500	67193000	41642000	60083000	56306000	1.08938	5	6	6	5	6	5	4	4	5	6	5	4	4	12	53.451	493	0	27.055	11	12	11	11	11	216220000	51973000	23109000	42264000	41674000	57202000
tr|Q9WVS5|Q9WVS5_MOUSE;tr|Q3UL22|Q3UL22_MOUSE;tr|Q3UKQ2|Q3UKQ2_MOUSE;sp|P42932|TCPQ_MOUSE;tr|Q6A0F1|Q6A0F1_MOUSE;tr|H3BL49|H3BL49_MOUSE;tr|Q8BVY8|Q8BVY8_MOUSE;tr|Q9CS06|Q9CS06_MOUSE;tr|H3BJB6|H3BJB6_MOUSE;tr|Q9CRW7|Q9CRW7_MOUSE;tr|H3BLL1|H3BLL1_MOUSE;tr|H3BKG2|H3BKG2_MOUSE;tr|H3BKR8|H3BKR8_MOUSE	tr|Q9WVS5|Q9WVS5_MOUSE;tr|Q3UL22|Q3UL22_MOUSE;tr|Q3UKQ2|Q3UKQ2_MOUSE;sp|P42932|TCPQ_MOUSE;tr|Q6A0F1|Q6A0F1_MOUSE;tr|H3BL49|H3BL49_MOUSE;tr|Q8BVY8|Q8BVY8_MOUSE;tr|Q9CS06|Q9CS06_MOUSE	>tr|Q9WVS5|Q9WVS5_MOUSE Chaperonin containing TCP-1 theta subunit OS=Mus musculus GN=Cctq PE=3 SV=1;>tr|Q3UL22|Q3UL22_MOUSE Chaperonin subunit 8 (Theta), isoform CRA_a OS=Mus musculus GN=Cct8 PE=2 SV=1;>tr|Q3UKQ2|Q3UKQ2_MOUSE Putative uncharacterized prote	95181000	108140000	101660500	103810000	105380000	123780000	110990000	1.09177	13	19	19	13	9	11	14	13	13	9	11	14	13	37.8	59.568	547	0	83.698	28.7	15.4	24.3	30.3	30	450160000	83742000	32693000	63423000	107660000	162640000
tr|Q8BGJ5|Q8BGJ5_MOUSE;tr|Q3UBR5|Q3UBR5_MOUSE;tr|Q3T984|Q3T984_MOUSE;tr|Q922I7|Q922I7_MOUSE;tr|Q80T07|Q80T07_MOUSE;tr|Q6NZB8|Q6NZB8_MOUSE;tr|Q5RJV5|Q5RJV5_MOUSE;tr|Q8K144|Q8K144_MOUSE;tr|Q3TQW3|Q3TQW3_MOUSE;tr|Q3U5I2|Q3U5I2_MOUSE;tr|Q8CB58|Q8CB58_MOUSE;tr|Q8R509|Q8R509_MOUSE;sp|P17225|PTBP1_MOUSE;tr|Q8C2R5|Q8C2R5_MOUSE;tr|E9QMW9|E9QMW9_MOUSE;tr|Q923A7|Q923A7_MOUSE;tr|E9Q0W3|E9Q0W3_MOUSE;tr|E9Q279…	tr|Q8BGJ5|Q8BGJ5_MOUSE;tr|Q3UBR5|Q3UBR5_MOUSE;tr|Q3T984|Q3T984_MOUSE;tr|Q922I7|Q922I7_MOUSE;tr|Q80T07|Q80T07_MOUSE;tr|Q6NZB8|Q6NZB8_MOUSE;tr|Q5RJV5|Q5RJV5_MOUSE;tr|Q8K144|Q8K144_MOUSE;tr|Q3TQW3|Q3TQW3_MOUSE;tr|Q3U5I2|Q3U5I2_MOUSE;tr|Q8CB58|Q8CB58_MOUSE;tr|Q8R509|Q8R509_MOUSE;sp|P17225|PTBP1_MOUSE	>tr|Q8BGJ5|Q8BGJ5_MOUSE MCG13402, isoform CRA_a OS=Mus musculus GN=Ptbp1 PE=2 SV=1;>tr|Q3UBR5|Q3UBR5_MOUSE Putative uncharacterized protein OS=Mus musculus GN=Ptbp1 PE=2 SV=1;>tr|Q3T984|Q3T984_MOUSE Putative uncharacterized protein OS=Mus musculus GN=Ptbp1	298460000	111880000	205170000	333910000	185210000	157160000	2.25427e+08	1.09873	21	21	19	17	13	17	11	11	15	12	15	9	9	49.1	56.891	529	0	138.94	37.8	27.4	38.2	29.1	32.7	942520000	339960000	61218000	262420000	166960000	111960000
tr|Q3UE51|Q3UE51_MOUSE;tr|G3UVV4|G3UVV4_MOUSE;tr|Q6GQU1|Q6GQU1_MOUSE;tr|Q3TJE3|Q3TJE3_MOUSE;sp|P17710|HXK1_MOUSE;tr|Q3UPC4|Q3UPC4_MOUSE;tr|Q3TTB4|Q3TTB4_MOUSE;tr|D3YYR4|D3YYR4_MOUSE;tr|D3Z365|D3Z365_MOUSE;tr|B4YB29|B4YB29_MOUSE;sp|Q91W97|HKDC1_MOUSE	tr|Q3UE51|Q3UE51_MOUSE;tr|G3UVV4|G3UVV4_MOUSE;tr|Q6GQU1|Q6GQU1_MOUSE;tr|Q3TJE3|Q3TJE3_MOUSE;sp|P17710|HXK1_MOUSE;tr|Q3UPC4|Q3UPC4_MOUSE;tr|Q3TTB4|Q3TTB4_MOUSE	>tr|Q3UE51|Q3UE51_MOUSE Hexokinase (Fragment) OS=Mus musculus GN=Hk1 PE=2 SV=1;>tr|G3UVV4|G3UVV4_MOUSE Hexokinase OS=Mus musculus GN=Hk1 PE=3 SV=1;>tr|Q6GQU1|Q6GQU1_MOUSE Hexokinase OS=Mus musculus GN=Hk1 PE=2 SV=1;>tr|Q3TJE3|Q3TJE3_MOUSE Hexokinase OS=Mus	1439600	3384700	2412150	2021600	2754700	3200200	2.65883e+06	1.10227	11	5	4	2	5	3	2	3	2	4	3	2	3	8.8	96.425	864	0	27.575	3.1	8.8	5	3.1	5	8580600	452240	1646900	1881000	1033400	3567100
sp|Q8VDP4|CCAR2_MOUSE	sp|Q8VDP4|CCAR2_MOUSE	>sp|Q8VDP4|CCAR2_MOUSE Cell cycle and apoptosis regulator protein 2 OS=Mus musculus GN=Ccar2 PE=1 SV=2	26614000	10669000	18641500	26603000	19435000	15667000	2.05683e+07	1.10336	1	10	10	8	3	7	4	5	8	3	7	4	5	14.8	103	922	0	39.887	12.3	3.7	9.2	5	7.8	84294000	34900000	2832500	18518000	11491000	16552000
tr|Q7TPT7|Q7TPT7_MOUSE;tr|Q790I0|Q790I0_MOUSE;tr|Q3U3D3|Q3U3D3_MOUSE;sp|Q9Z1Q9|SYVC_MOUSE;tr|G3UY93|G3UY93_MOUSE;tr|Q3TII4|Q3TII4_MOUSE;tr|G3UZ22|G3UZ22_MOUSE;tr|G3UYW2|G3UYW2_MOUSE	tr|Q7TPT7|Q7TPT7_MOUSE;tr|Q790I0|Q790I0_MOUSE;tr|Q3U3D3|Q3U3D3_MOUSE;sp|Q9Z1Q9|SYVC_MOUSE;tr|G3UY93|G3UY93_MOUSE;tr|Q3TII4|Q3TII4_MOUSE	>tr|Q7TPT7|Q7TPT7_MOUSE Valyl-tRNA synthetase OS=Mus musculus GN=Vars PE=2 SV=1;>tr|Q790I0|Q790I0_MOUSE Valyl-tRNA synthetase 2, isoform CRA_b OS=Mus musculus GN=Vars PE=3 SV=1;>tr|Q3U3D3|Q3U3D3_MOUSE Putative uncharacterized protein OS=Mus musculus GN=Var	14943000	13736000	14339500	18515000	13671000	15690000	1.59587e+07	1.11292	8	15	15	7	3	9	5	5	7	3	9	5	5	15.4	140.23	1263	0	28.759	6.6	3.2	8.6	6.1	5.9	60350000	20007000	2915100	19948000	5857500	11622000
tr|Q6PEE6|Q6PEE6_MOUSE;tr|Q3U7X9|Q3U7X9_MOUSE;sp|P17427|AP2A2_MOUSE;tr|Q69ZW4|Q69ZW4_MOUSE	tr|Q6PEE6|Q6PEE6_MOUSE;tr|Q3U7X9|Q3U7X9_MOUSE;sp|P17427|AP2A2_MOUSE;tr|Q69ZW4|Q69ZW4_MOUSE	>tr|Q6PEE6|Q6PEE6_MOUSE Adaptor protein complex AP-2, alpha 2 subunit OS=Mus musculus GN=Ap2a2 PE=2 SV=1;>tr|Q3U7X9|Q3U7X9_MOUSE Putative uncharacterized protein OS=Mus musculus GN=Ap2a2 PE=2 SV=1;>sp|P17427|AP2A2_MOUSE AP-2 complex subunit alpha-2 OS=Mus	8330600	16735000	12532800	6519500	16516000	18943000	1.39928e+07	1.1165	4	10	4	4	5	3	6	6	2	2	1	1	2	12.7	104	938	0	32.395	6.9	7.5	6	9.3	9.1	54611000	3744000	7216500	1358000	9915700	32377000
tr|Q3UZT7|Q3UZT7_MOUSE;sp|Q02248|CTNB1_MOUSE;tr|E9Q6A9|E9Q6A9_MOUSE;tr|Q80VE7|Q80VE7_MOUSE;tr|F6QZ47|F6QZ47_MOUSE;tr|F7BAC9|F7BAC9_MOUSE;tr|F7CRC6|F7CRC6_MOUSE;tr|D3YUH4|D3YUH4_MOUSE	tr|Q3UZT7|Q3UZT7_MOUSE;sp|Q02248|CTNB1_MOUSE;tr|E9Q6A9|E9Q6A9_MOUSE;tr|Q80VE7|Q80VE7_MOUSE	>tr|Q3UZT7|Q3UZT7_MOUSE Putative uncharacterized protein OS=Mus musculus GN=Ctnnb1 PE=2 SV=1;>sp|Q02248|CTNB1_MOUSE Catenin beta-1 OS=Mus musculus GN=Ctnnb1 PE=1 SV=1;>tr|E9Q6A9|E9Q6A9_MOUSE Catenin beta-1 OS=Mus musculus GN=Ctnnb1 PE=1 SV=1;>tr|Q80VE7|Q80	53848000	59570000	56709000	75505000	53071000	61807000	63461000	1.11906	8	14	13	10	8	12	11	8	10	8	11	10	8	21.8	85.496	781	0	98.448	15.6	11.7	17.9	17.3	12.8	241950000	63500000	16178000	59347000	55929000	46996000
sp|Q3U1J4|DDB1_MOUSE;tr|Q3ULS8|Q3ULS8_MOUSE	sp|Q3U1J4|DDB1_MOUSE;tr|Q3ULS8|Q3ULS8_MOUSE	>sp|Q3U1J4|DDB1_MOUSE DNA damage-binding protein 1 OS=Mus musculus GN=Ddb1 PE=1 SV=2;>tr|Q3ULS8|Q3ULS8_MOUSE Putative uncharacterized protein (Fragment) OS=Mus musculus GN=Ddb1 PE=2 SV=1	95043000	47953000	71498000	79947000	75804000	84644000	8.01317e+07	1.12075	2	28	10	21	9	18	14	17	7	5	7	3	7	31.3	126.85	1140	0	95.683	23.6	11.6	20.3	15.1	20	355350000	135410000	8418700	53351000	74967000	83194000
tr|Q91X76|Q91X76_MOUSE;tr|Q9CY30|Q9CY30_MOUSE	tr|Q91X76|Q91X76_MOUSE;tr|Q9CY30|Q9CY30_MOUSE	>tr|Q91X76|Q91X76_MOUSE 5-nucleotidase domain containing 2 OS=Mus musculus GN=Nt5dc2 PE=2 SV=1;>tr|Q9CY30|Q9CY30_MOUSE Putative uncharacterized protein OS=Mus musculus GN=Nt5dc2 PE=2 SV=1	5373700	0	2686850	3509800	2404300	3140100	3.01807e+06	1.12327	2	6	6	6	0	4	3	2	6	0	4	3	2	21.3	46.034	390	0	30.335	21.3	0	12.6	9.2	6.2	13039000	7546100	0	2712800	1480800	1299300
tr|Q3U2W2|Q3U2W2_MOUSE;sp|Q7TPV4|MBB1A_MOUSE;tr|A0JLT5|A0JLT5_MOUSE;tr|Q3TLF6|Q3TLF6_MOUSE	tr|Q3U2W2|Q3U2W2_MOUSE;sp|Q7TPV4|MBB1A_MOUSE;tr|A0JLT5|A0JLT5_MOUSE;tr|Q3TLF6|Q3TLF6_MOUSE	>tr|Q3U2W2|Q3U2W2_MOUSE MYB binding protein (P160) 1a, isoform CRA_b OS=Mus musculus GN=Mybbp1a PE=2 SV=1;>sp|Q7TPV4|MBB1A_MOUSE Myb-binding protein 1A OS=Mus musculus GN=Mybbp1a PE=1 SV=2;>tr|A0JLT5|A0JLT5_MOUSE Mybbp1a protein (Fragment) OS=Mus musculus	83924000	47808000	65866000	67259000	79939000	75850000	7.43493e+07	1.1288	4	26	26	20	6	13	19	15	20	6	13	19	15	24	152.04	1344	0	141.45	16.9	6.5	12.8	18.9	14.4	322750000	99333000	11810000	35834000	92180000	83597000
sp|P97807|FUMH_MOUSE;tr|H3BKG7|H3BKG7_MOUSE	sp|P97807|FUMH_MOUSE	>sp|P97807|FUMH_MOUSE Fumarate hydratase, mitochondrial OS=Mus musculus GN=Fh PE=1 SV=3	27464000	0	13732000	16116000	6669200	23878000	15554400	1.13271	2	11	11	9	3	6	3	6	9	3	6	3	6	30	54.356	507	0	52.344	24.1	8.7	16.8	8.3	15	80280000	47547000	5555000	7346400	2557500	17274000
tr|Q9CR32|Q9CR32_MOUSE;tr|A2RS68|A2RS68_MOUSE;sp|Q62376|RU17_MOUSE;tr|Q6ZWP0|Q6ZWP0_MOUSE;tr|Q7TT81|Q7TT81_MOUSE	tr|Q9CR32|Q9CR32_MOUSE;tr|A2RS68|A2RS68_MOUSE;sp|Q62376|RU17_MOUSE;tr|Q6ZWP0|Q6ZWP0_MOUSE;tr|Q7TT81|Q7TT81_MOUSE	>tr|Q9CR32|Q9CR32_MOUSE Putative uncharacterized protein (Fragment) OS=Mus musculus GN=Snrnp70 PE=2 SV=3;>tr|A2RS68|A2RS68_MOUSE Small nuclear ribonucleoprotein 70 (U1) OS=Mus musculus GN=Snrnp70 PE=2 SV=1;>sp|Q62376|RU17_MOUSE U1 small nuclear ribonucleop	73732000	65100000	69416000	81776000	92718000	61831000	78775000	1.13482	5	17	17	8	8	10	10	6	8	8	10	10	6	55.6	29.421	248	0	41.854	31	25.8	36.7	41.9	25.8	292470000	72967000	23713000	70467000	85144000	40174000
tr|Q3UXP2|Q3UXP2_MOUSE;tr|Q3TXT7|Q3TXT7_MOUSE;sp|Q9WTM5|RUVB2_MOUSE;tr|D3YXQ8|D3YXQ8_MOUSE	tr|Q3UXP2|Q3UXP2_MOUSE;tr|Q3TXT7|Q3TXT7_MOUSE;sp|Q9WTM5|RUVB2_MOUSE;tr|D3YXQ8|D3YXQ8_MOUSE	>tr|Q3UXP2|Q3UXP2_MOUSE Putative uncharacterized protein OS=Mus musculus GN=Ruvbl2 PE=2 SV=1;>tr|Q3TXT7|Q3TXT7_MOUSE RuvB-like protein 2 OS=Mus musculus GN=Ruvbl2 PE=2 SV=1;>sp|Q9WTM5|RUVB2_MOUSE RuvB-like 2 OS=Mus musculus GN=Ruvbl2 PE=2 SV=3;>tr|D3YXQ8|D	20103000	25488000	22795500	26126000	23167000	28445000	2.59127e+07	1.13674	4	12	12	8	4	6	8	9	8	4	6	8	9	29.8	51.143	463	0	51.946	18.8	10.8	16.4	22.9	25.1	105050000	21160000	7115500	14109000	26382000	36282000
tr|B9EKE9|B9EKE9_MOUSE;tr|Q3TQX5|Q3TQX5_MOUSE;sp|Q62167|DDX3X_MOUSE;tr|B7ZWF1|B7ZWF1_MOUSE;sp|Q61496|DDX4_MOUSE;tr|Q3V086|Q3V086_MOUSE	tr|B9EKE9|B9EKE9_MOUSE;tr|Q3TQX5|Q3TQX5_MOUSE;sp|Q62167|DDX3X_MOUSE;tr|B7ZWF1|B7ZWF1_MOUSE	>tr|B9EKE9|B9EKE9_MOUSE Ddx3x protein OS=Mus musculus GN=Ddx3x PE=2 SV=1;>tr|Q3TQX5|Q3TQX5_MOUSE Putative uncharacterized protein OS=Mus musculus GN=Ddx3x PE=2 SV=1;>sp|Q62167|DDX3X_MOUSE ATP-dependent RNA helicase DDX3X OS=Mus musculus GN=Ddx3x PE=1 SV=3;	274580000	146860000	210720000	362450000	282470000	76044000	2.40321e+08	1.14048	6	35	6	27	18	30	20	10	5	2	6	4	2	57.2	73.013	661	0	163.81	44.3	31.2	51.1	34.9	20.3	896060000	313290000	50979000	265200000	224890000	41693000
sp|P11983|TCPA_MOUSE;tr|W0TYI4|W0TYI4_MOUSE;tr|F2Z483|F2Z483_MOUSE;tr|Q9QZ34|Q9QZ34_MOUSE;tr|Q6LBL9|Q6LBL9_MOUSE;tr|Q62289|Q62289_MOUSE;tr|Q9QZ36|Q9QZ36_MOUSE;tr|Q9QZ35|Q9QZ35_MOUSE;tr|Q62290|Q62290_MOUSE;tr|Q9QZ33|Q9QZ33_MOUSE	sp|P11983|TCPA_MOUSE	>sp|P11983|TCPA_MOUSE T-complex protein 1 subunit alpha OS=Mus musculus GN=Tcp1 PE=1 SV=3	55108000	59450000	57279000	56956000	59220000	79992000	6.53893e+07	1.14159	10	15	15	8	10	8	7	10	8	10	8	7	10	29	60.448	556	0	57.517	16.2	21.4	17.8	16.5	23.4	262350000	69594000	18046000	48099000	44149000	82467000
tr|Q497W9|Q497W9_MOUSE;tr|Q3UKJ6|Q3UKJ6_MOUSE;tr|Q3TFE5|Q3TFE5_MOUSE;sp|O35286|DHX15_MOUSE;tr|Q3UDX4|Q3UDX4_MOUSE;tr|Q3THD5|Q3THD5_MOUSE	tr|Q497W9|Q497W9_MOUSE;tr|Q3UKJ6|Q3UKJ6_MOUSE;tr|Q3TFE5|Q3TFE5_MOUSE;sp|O35286|DHX15_MOUSE;tr|Q3UDX4|Q3UDX4_MOUSE	>tr|Q497W9|Q497W9_MOUSE DEAH (Asp-Glu-Ala-His) box polypeptide 15 OS=Mus musculus GN=Dhx15 PE=2 SV=1;>tr|Q3UKJ6|Q3UKJ6_MOUSE DEAH (Asp-Glu-Ala-His) box polypeptide 15, isoform CRA_a OS=Mus musculus GN=Dhx15 PE=2 SV=1;>tr|Q3TFE5|Q3TFE5_MOUSE Putative unchar	22495000	29943000	26219000	40240000	23993000	25635000	29956000	1.14253	6	13	13	5	5	10	5	7	5	5	10	5	7	19.2	79.97	703	0	58.129	7.5	8.1	15.4	7.4	10.1	112670000	21497000	7903000	32525000	24036000	26713000
sp|P68510|1433F_MOUSE;tr|Q8BJH3|Q8BJH3_MOUSE	sp|P68510|1433F_MOUSE	>sp|P68510|1433F_MOUSE 14-3-3 protein eta OS=Mus musculus GN=Ywhah PE=1 SV=2	9506300	0	4753150	16310000	0	0	5.43667e+06	1.1438	2	9	5	6	4	7	2	6	3	1	4	1	2	31.7	28.211	246	0	26.421	26.8	13.4	26.8	9.3	18.3	132480000	17130000	4178500	68056000	18375000	24744000
tr|Q5FWB7|Q5FWB7_MOUSE;sp|P05064|ALDOA_MOUSE;tr|Q6NY00|Q6NY00_MOUSE;tr|A6ZI44|A6ZI44_MOUSE;tr|D3YWI1|D3YWI1_MOUSE;tr|Q9CPQ9|Q9CPQ9_MOUSE;tr|A6ZI46|A6ZI46_MOUSE;tr|D3Z510|D3Z510_MOUSE;tr|D3YV98|D3YV98_MOUSE;tr|A6ZI47|A6ZI47_MOUSE;sp|P05063|ALDOC_MOUSE;tr|Q3UER1|Q3UER1_MOUSE;tr|Q3TJ66|Q3TJ66_MOUSE;sp|Q91Y97|ALDOB_MOUSE	tr|Q5FWB7|Q5FWB7_MOUSE;sp|P05064|ALDOA_MOUSE;tr|Q6NY00|Q6NY00_MOUSE;tr|A6ZI44|A6ZI44_MOUSE;tr|D3YWI1|D3YWI1_MOUSE;tr|Q9CPQ9|Q9CPQ9_MOUSE;tr|A6ZI46|A6ZI46_MOUSE;tr|D3Z510|D3Z510_MOUSE;tr|D3YV98|D3YV98_MOUSE	>tr|Q5FWB7|Q5FWB7_MOUSE Fructose-bisphosphate aldolase OS=Mus musculus GN=Aldoa PE=2 SV=1;>sp|P05064|ALDOA_MOUSE Fructose-bisphosphate aldolase A OS=Mus musculus GN=Aldoa PE=1 SV=2;>tr|Q6NY00|Q6NY00_MOUSE Fructose-bisphosphate aldolase OS=Mus musculus GN=A	148020000	181670000	164845000	124730000	163470000	278770000	188990000	1.14647	14	21	21	12	9	17	10	11	12	9	17	10	11	47.5	39.355	364	0	72.313	33.2	27.5	44.5	26.4	29.7	1418500000	166370000	62232000	800400000	149860000	239630000
tr|Q3UGF0|Q3UGF0_MOUSE;sp|Q8BH04|PCKGM_MOUSE;tr|Q8R3X7|Q8R3X7_MOUSE;tr|Q3TDE6|Q3TDE6_MOUSE;tr|Q3UQD8|Q3UQD8_MOUSE;tr|A0PJG3|A0PJG3_MOUSE;tr|Q8CI37|Q8CI37_MOUSE;tr|Q8BSX3|Q8BSX3_MOUSE;sp|Q9Z2V4|PCKGC_MOUSE	tr|Q3UGF0|Q3UGF0_MOUSE;sp|Q8BH04|PCKGM_MOUSE;tr|Q8R3X7|Q8R3X7_MOUSE;tr|Q3TDE6|Q3TDE6_MOUSE;tr|Q3UQD8|Q3UQD8_MOUSE	>tr|Q3UGF0|Q3UGF0_MOUSE Putative uncharacterized protein (Fragment) OS=Mus musculus GN=Pck2 PE=2 SV=1;>sp|Q8BH04|PCKGM_MOUSE Phosphoenolpyruvate carboxykinase [GTP], mitochondrial OS=Mus musculus GN=Pck2 PE=1 SV=1;>tr|Q8R3X7|Q8R3X7_MOUSE Pck2 protein (Frag	3078700	2434100	2756400	2740200	2678200	4081200	3.16653e+06	1.14879	9	5	5	4	3	3	3	3	4	3	3	3	3	10.9	69.442	633	0	16.82	7.7	7.9	5.8	6	6	11970000	3531700	1084600	1994000	2092300	3266900
tr|Q3UDI8|Q3UDI8_MOUSE;tr|Q3U4T8|Q3U4T8_MOUSE;sp|Q61881|MCM7_MOUSE;tr|Q3V122|Q3V122_MOUSE;tr|D3Z6N3|D3Z6N3_MOUSE;tr|D3Z2K9|D3Z2K9_MOUSE;tr|D3Z0J6|D3Z0J6_MOUSE;tr|D3Z335|D3Z335_MOUSE	tr|Q3UDI8|Q3UDI8_MOUSE;tr|Q3U4T8|Q3U4T8_MOUSE;sp|Q61881|MCM7_MOUSE;tr|Q3V122|Q3V122_MOUSE	>tr|Q3UDI8|Q3UDI8_MOUSE DNA helicase OS=Mus musculus GN=Mcm7 PE=2 SV=1;>tr|Q3U4T8|Q3U4T8_MOUSE DNA helicase OS=Mus musculus GN=Mcm7 PE=2 SV=1;>sp|Q61881|MCM7_MOUSE DNA replication licensing factor MCM7 OS=Mus musculus GN=Mcm7 PE=1 SV=1;>tr|Q3V122|Q3V122_MO	157880000	235920000	196900000	162350000	241710000	279840000	2.27967e+08	1.15778	8	35	35	22	26	21	25	26	22	26	21	25	26	61.2	81.196	719	0	185.6	41.7	46.9	37.1	43.1	50.8	883210000	158470000	89927000	108200000	227780000	298840000
tr|Q4KML7|Q4KML7_MOUSE;tr|Q3UXR4|Q3UXR4_MOUSE;tr|Q3UL48|Q3UL48_MOUSE;tr|Q3TCP5|Q3TCP5_MOUSE;sp|P26040|EZRI_MOUSE;tr|Q8CBU4|Q8CBU4_MOUSE	tr|Q4KML7|Q4KML7_MOUSE;tr|Q3UXR4|Q3UXR4_MOUSE;tr|Q3UL48|Q3UL48_MOUSE;tr|Q3TCP5|Q3TCP5_MOUSE;sp|P26040|EZRI_MOUSE;tr|Q8CBU4|Q8CBU4_MOUSE	>tr|Q4KML7|Q4KML7_MOUSE Ezrin OS=Mus musculus GN=Ezr PE=2 SV=1;>tr|Q3UXR4|Q3UXR4_MOUSE Putative uncharacterized protein OS=Mus musculus GN=Ezr PE=2 SV=1;>tr|Q3UL48|Q3UL48_MOUSE Putative uncharacterized protein OS=Mus musculus GN=Ezr PE=2 SV=1;>tr|Q3TCP5|Q3	25134000	44926000	35030000	29110000	40935000	51829000	4.06247e+07	1.15971	6	12	5	5	9	5	7	8	1	3	0	2	4	17.9	69.406	586	0	24.242	7.3	14.2	8	11.1	12.8	144690000	15339000	21765000	20871000	39613000	47101000
sp|Q02257|PLAK_MOUSE	sp|Q02257|PLAK_MOUSE	>sp|Q02257|PLAK_MOUSE Junction plakoglobin OS=Mus musculus GN=Jup PE=1 SV=3	0	7254700	3627350	0	6492800	6364100	4.28563e+06	1.18148	1	10	9	4	6	4	4	2	4	6	3	3	2	15.6	81.8	745	0	19.074	7.4	9.9	5.5	5.5	3.4	24374000	3381800	3620500	7801600	4662700	4906900
sp|Q9EQK5|MVP_MOUSE;tr|Q3THX5|Q3THX5_MOUSE;tr|E9Q3X0|E9Q3X0_MOUSE;tr|Q8C2S9|Q8C2S9_MOUSE;tr|Q3U7S9|Q3U7S9_MOUSE;tr|D3Z2N7|D3Z2N7_MOUSE	sp|Q9EQK5|MVP_MOUSE;tr|Q3THX5|Q3THX5_MOUSE;tr|E9Q3X0|E9Q3X0_MOUSE;tr|Q8C2S9|Q8C2S9_MOUSE;tr|Q3U7S9|Q3U7S9_MOUSE	>sp|Q9EQK5|MVP_MOUSE Major vault protein OS=Mus musculus GN=Mvp PE=1 SV=4;>tr|Q3THX5|Q3THX5_MOUSE Putative uncharacterized protein OS=Mus musculus GN=Mvp PE=2 SV=1;>tr|E9Q3X0|E9Q3X0_MOUSE Major vault protein OS=Mus musculus GN=Mvp PE=4 SV=1;>tr|Q8C2S9|Q8C2	56861000	156260000	106560500	84508000	152040000	141520000	1.26023e+08	1.18264	6	36	36	11	17	17	27	22	11	17	17	27	22	51	95.923	861	0	144.45	19.3	27.4	28.8	39.6	33.3	511910000	40243000	35301000	58983000	215450000	161930000
sp|Q925I1|ATAD3_MOUSE;tr|H3BK90|H3BK90_MOUSE;tr|H3BKI6|H3BKI6_MOUSE;tr|V9GWS5|V9GWS5_MOUSE;tr|V9GWS6|V9GWS6_MOUSE	sp|Q925I1|ATAD3_MOUSE	>sp|Q925I1|ATAD3_MOUSE ATPase family AAA domain-containing protein 3 OS=Mus musculus GN=Atad3 PE=1 SV=1	39828000	28736000	34282000	43760000	34050000	43826000	4.05453e+07	1.1827	5	19	19	8	8	8	12	11	8	8	8	12	11	30.6	66.741	591	0	55.433	15.4	14.2	16.4	19.8	16.8	161970000	35705000	9669500	26848000	40762000	48983000
tr|E9QN08|E9QN08_MOUSE;tr|Q80T06|Q80T06_MOUSE;sp|P57776|EF1D_MOUSE;tr|Q91VK2|Q91VK2_MOUSE;tr|D3YUQ9|D3YUQ9_MOUSE;tr|D3YZT9|D3YZT9_MOUSE;tr|D3YY68|D3YY68_MOUSE;tr|Q8BW50|Q8BW50_MOUSE	tr|E9QN08|E9QN08_MOUSE;tr|Q80T06|Q80T06_MOUSE;sp|P57776|EF1D_MOUSE;tr|Q91VK2|Q91VK2_MOUSE;tr|D3YUQ9|D3YUQ9_MOUSE;tr|D3YZT9|D3YZT9_MOUSE	>tr|E9QN08|E9QN08_MOUSE Elongation factor 1-delta (Fragment) OS=Mus musculus GN=Eef1d PE=1 SV=1;>tr|Q80T06|Q80T06_MOUSE Elongation factor 1-delta OS=Mus musculus GN=Eef1d PE=2 SV=1;>sp|P57776|EF1D_MOUSE Elongation factor 1-delta OS=Mus musculus GN=Eef1d PE	63587000	130190000	96888500	100900000	116450000	130820000	1.16057e+08	1.19784	8	11	2	7	5	9	8	6	2	1	1	1	1	44.9	27.217	245	0	117.47	39.6	28.6	39.2	39.2	30.2	947190000	107750000	37853000	581480000	121250000	98859000
CON__P50448	CON__P50448	>P50448 SWISS-PROT:P50448 (Bos taurus) Factor XIIa inhibitor precursor	13034000	6764700	9899350	9680100	12329000	13588000	11865700	1.19863	1	3	3	2	3	2	1	2	2	3	2	1	2	7.3	51.723	468	0	34.997	5.3	7.3	5.3	3.4	5.3	42646000	12351000	5579500	7564200	4463400	12687000
sp|P60335|PCBP1_MOUSE	sp|P60335|PCBP1_MOUSE	>sp|P60335|PCBP1_MOUSE Poly(rC)-binding protein 1 OS=Mus musculus GN=Pcbp1 PE=1 SV=1	30135000	34043000	32089000	24482000	42791000	48349000	3.85407e+07	1.20106	1	8	5	4	4	7	5	7	2	3	4	3	5	31.7	37.497	356	0	65.051	15.2	13.2	27.8	19.1	28.7	292000000	38819000	9341000	144190000	40614000	59044000
sp|Q8CFI7|RPB2_MOUSE;tr|B2WTN8|B2WTN8_MOUSE	sp|Q8CFI7|RPB2_MOUSE	>sp|Q8CFI7|RPB2_MOUSE DNA-directed RNA polymerase II subunit RPB2 OS=Mus musculus GN=Polr2b PE=2 SV=2	24917000	0	12458500	36491000	8763500	0	1.50848e+07	1.21081	2	12	12	7	2	8	3	0	7	2	8	3	0	12.3	133.91	1174	0	32.218	6.7	1.9	9	3.4	0	57482000	27746000	1175100	23835000	4726400	0
tr|Q9CPX4|Q9CPX4_MOUSE;tr|Q3ULW5|Q3ULW5_MOUSE;tr|Q3UCL5|Q3UCL5_MOUSE;tr|Q3TJJ6|Q3TJJ6_MOUSE;tr|Q3THE6|Q3THE6_MOUSE;sp|P29391|FRIL1_MOUSE;tr|H3BKD3|H3BKD3_MOUSE;tr|Q9CZE7|Q9CZE7_MOUSE;sp|P49945|FRIL2_MOUSE	tr|Q9CPX4|Q9CPX4_MOUSE;tr|Q3ULW5|Q3ULW5_MOUSE;tr|Q3UCL5|Q3UCL5_MOUSE;tr|Q3TJJ6|Q3TJJ6_MOUSE;tr|Q3THE6|Q3THE6_MOUSE;sp|P29391|FRIL1_MOUSE;tr|H3BKD3|H3BKD3_MOUSE;tr|Q9CZE7|Q9CZE7_MOUSE;sp|P49945|FRIL2_MOUSE	>tr|Q9CPX4|Q9CPX4_MOUSE Ferritin OS=Mus musculus GN=Ftl1 PE=2 SV=1;>tr|Q3ULW5|Q3ULW5_MOUSE Ferritin OS=Mus musculus GN=Ftl1 PE=2 SV=1;>tr|Q3UCL5|Q3UCL5_MOUSE Ferritin OS=Mus musculus PE=2 SV=1;>tr|Q3TJJ6|Q3TJJ6_MOUSE Ferritin OS=Mus musculus PE=2 SV=1;>tr|	0	18241000	9120500	0	12880000	20263000	1.10477e+07	1.2113	9	2	2	0	2	1	2	2	0	2	1	2	2	14.8	20.772	183	0	3.9163	0	14.8	8.7	14.8	14.8	40949000	0	8923900	8792800	10966000	12266000
sp|O88291|ZN326_MOUSE;tr|D3YXQ7|D3YXQ7_MOUSE	sp|O88291|ZN326_MOUSE	>sp|O88291|ZN326_MOUSE DBIRD complex subunit ZNF326 OS=Mus musculus GN=Znf326 PE=2 SV=1	18565000	0	9282500	21920000	12008000	0	1.13093e+07	1.21835	2	8	8	7	1	6	1	1	7	1	6	1	1	16	65.225	580	0	38.929	14.7	2.8	12.9	2.8	2.8	48103000	28551000	617440	12128000	4938600	1867900
tr|Q3TNH0|Q3TNH0_MOUSE;tr|Q3UR33|Q3UR33_MOUSE;sp|Q61029|LAP2B_MOUSE;tr|Q3U7B3|Q3U7B3_MOUSE;tr|Q3U955|Q3U955_MOUSE;tr|Q78WP6|Q78WP6_MOUSE;tr|Q3TXQ1|Q3TXQ1_MOUSE	tr|Q3TNH0|Q3TNH0_MOUSE;tr|Q3UR33|Q3UR33_MOUSE;sp|Q61029|LAP2B_MOUSE;tr|Q3U7B3|Q3U7B3_MOUSE;tr|Q3U955|Q3U955_MOUSE;tr|Q78WP6|Q78WP6_MOUSE	>tr|Q3TNH0|Q3TNH0_MOUSE Putative uncharacterized protein OS=Mus musculus GN=Tmpo PE=2 SV=1;>tr|Q3UR33|Q3UR33_MOUSE Putative uncharacterized protein OS=Mus musculus GN=Tmpo PE=2 SV=1;>sp|Q61029|LAP2B_MOUSE Lamina-associated polypeptide 2, isoforms beta/delt	24784000	35309000	30046500	36316000	29460000	44386000	3.67207e+07	1.22213	7	8	4	5	7	6	4	6	3	4	3	2	2	32.5	46.049	412	0	44.023	20.1	26.9	23.3	13.8	26.7	129480000	12836000	15818000	23051000	28354000	49426000
sp|Q9CZD3|SYG_MOUSE	sp|Q9CZD3|SYG_MOUSE	>sp|Q9CZD3|SYG_MOUSE Glycine--tRNA ligase OS=Mus musculus GN=Gars PE=1 SV=1	6435000	6145600	6290300	0	7284100	15785000	7689700	1.22247	1	8	8	4	4	1	3	5	4	4	1	3	5	17	81.877	729	0	22.2	8.9	7	1.8	8	12.5	32475000	6956500	2469100	78834	6674200	16297000
tr|G3UXT7|G3UXT7_MOUSE;tr|Q8CFQ9|Q8CFQ9_MOUSE;tr|Q564D0|Q564D0_MOUSE;tr|Q3USY4|Q3USY4_MOUSE;tr|Q3UK30|Q3UK30_MOUSE;sp|P56959|FUS_MOUSE;tr|G3UZD2|G3UZD2_MOUSE;tr|Q91VQ2|Q91VQ2_MOUSE	tr|G3UXT7|G3UXT7_MOUSE;tr|Q8CFQ9|Q8CFQ9_MOUSE;tr|Q564D0|Q564D0_MOUSE;tr|Q3USY4|Q3USY4_MOUSE;tr|Q3UK30|Q3UK30_MOUSE;sp|P56959|FUS_MOUSE	>tr|G3UXT7|G3UXT7_MOUSE RNA-binding protein FUS (Fragment) OS=Mus musculus GN=Fus PE=4 SV=1;>tr|Q8CFQ9|Q8CFQ9_MOUSE Fusion, derived from t(1216) malignant liposarcoma (Human) OS=Mus musculus GN=Fus PE=2 SV=1;>tr|Q564D0|Q564D0_MOUSE Fusion, derived from t(1	61236000	39688000	50462000	68231000	88138000	29267000	6.18787e+07	1.22624	8	7	5	5	3	5	7	3	5	2	3	5	2	60.8	13.897	130	0	32.149	60.8	25.4	37.7	60.8	25.4	248130000	67664000	11663000	47810000	88195000	32803000
tr|Q3UQJ1|Q3UQJ1_MOUSE;tr|Q3TRJ1|Q3TRJ1_MOUSE;tr|Q3TKU6|Q3TKU6_MOUSE;tr|Q3TJ43|Q3TJ43_MOUSE;sp|Q9EQH3|VPS35_MOUSE;tr|Q3TUV7|Q3TUV7_MOUSE	tr|Q3UQJ1|Q3UQJ1_MOUSE;tr|Q3TRJ1|Q3TRJ1_MOUSE;tr|Q3TKU6|Q3TKU6_MOUSE;tr|Q3TJ43|Q3TJ43_MOUSE;sp|Q9EQH3|VPS35_MOUSE	>tr|Q3UQJ1|Q3UQJ1_MOUSE Putative uncharacterized protein (Fragment) OS=Mus musculus GN=Vps35 PE=2 SV=1;>tr|Q3TRJ1|Q3TRJ1_MOUSE Vacuolar protein sorting 35, isoform CRA_a OS=Mus musculus GN=Vps35 PE=2 SV=1;>tr|Q3TKU6|Q3TKU6_MOUSE Putative uncharacterized pr	5020300	12650000	8835150	7179700	12150000	13200000	1.08432e+07	1.22728	6	7	7	2	5	2	5	5	2	5	2	5	5	12.7	83.957	730	0	43.394	3.6	10.4	4.5	8.1	7.3	36897000	5718000	7096800	351240	8893100	14838000
sp|P40142|TKT_MOUSE;tr|O55021|O55021_MOUSE;tr|E0CY51|E0CY51_MOUSE;tr|Q9Z2L5|Q9Z2L5_MOUSE	sp|P40142|TKT_MOUSE	>sp|P40142|TKT_MOUSE Transketolase OS=Mus musculus GN=Tkt PE=1 SV=1	31219000	30456000	30837500	14311000	43375000	57116000	3.82673e+07	1.24094	4	16	16	8	4	3	9	12	8	4	3	9	12	32.9	67.63	623	0	48.504	16.5	9	7.1	18.1	26.2	160870000	37378000	9808800	6492100	40178000	67009000
tr|Q3UNQ3|Q3UNQ3_MOUSE;sp|P61965|WDR5_MOUSE	tr|Q3UNQ3|Q3UNQ3_MOUSE;sp|P61965|WDR5_MOUSE	>tr|Q3UNQ3|Q3UNQ3_MOUSE Putative uncharacterized protein OS=Mus musculus GN=Wdr5 PE=2 SV=1;>sp|P61965|WDR5_MOUSE WD repeat-containing protein 5 OS=Mus musculus GN=Wdr5 PE=1 SV=1	3664500	11112000	7388250	13544000	9763600	4237900	9.18183e+06	1.24276	2	4	4	1	1	3	1	3	1	1	3	1	3	15.9	36.574	334	0	11.366	3.9	3.9	10.5	3.9	13.5	91689000	5431800	3263600	70807000	6253200	5933000
sp|P50516|VATA_MOUSE;tr|D3Z1B9|D3Z1B9_MOUSE;tr|D3YWH3|D3YWH3_MOUSE	sp|P50516|VATA_MOUSE;tr|D3Z1B9|D3Z1B9_MOUSE	>sp|P50516|VATA_MOUSE V-type proton ATPase catalytic subunit A OS=Mus musculus GN=Atp6v1a PE=1 SV=2;>tr|D3Z1B9|D3Z1B9_MOUSE V-type proton ATPase catalytic subunit A (Fragment) OS=Mus musculus GN=Atp6v1a PE=4 SV=1	0	5748800	2874400	0	5088400	5640500	3576300	1.24419	3	6	6	0	4	0	4	4	0	4	0	4	4	12.6	68.325	617	0	18.02	0	7.6	0	8.3	8.3	14992000	0	1215400	0	8286200	5489900
tr|Q564F4|Q564F4_MOUSE;tr|Q3UJZ8|Q3UJZ8_MOUSE;tr|Q3TII0|Q3TII0_MOUSE;sp|P80315|TCPD_MOUSE;tr|G5E839|G5E839_MOUSE;tr|G3UYW5|G3UYW5_MOUSE;tr|G3UXF3|G3UXF3_MOUSE;tr|G3UXG2|G3UXG2_MOUSE	tr|Q564F4|Q564F4_MOUSE;tr|Q3UJZ8|Q3UJZ8_MOUSE;tr|Q3TII0|Q3TII0_MOUSE;sp|P80315|TCPD_MOUSE;tr|G5E839|G5E839_MOUSE	>tr|Q564F4|Q564F4_MOUSE T-complex protein 1 subunit delta OS=Mus musculus GN=Cct4 PE=2 SV=1;>tr|Q3UJZ8|Q3UJZ8_MOUSE T-complex protein 1 subunit delta OS=Mus musculus GN=Cct4 PE=2 SV=1;>tr|Q3TII0|Q3TII0_MOUSE T-complex protein 1 subunit delta OS=Mus musculu	53553000	55146000	54349500	59882000	64938000	79883000	6.82343e+07	1.25547	8	13	13	11	8	9	9	9	11	8	9	9	9	31.7	58.066	539	0	62.96	26.5	18.6	23.2	23.7	25.2	269070000	71666000	17676000	39986000	54789000	84951000
tr|Q3TXV1|Q3TXV1_MOUSE;tr|Q3TWL6|Q3TWL6_MOUSE;tr|Q3TW71|Q3TW71_MOUSE;tr|Q3TKV1|Q3TKV1_MOUSE;tr|Q3TIP0|Q3TIP0_MOUSE;tr|Q3TI61|Q3TI61_MOUSE;sp|Q8VDM4|PSMD2_MOUSE;tr|Q3U9Y8|Q3U9Y8_MOUSE;tr|Q80V77|Q80V77_MOUSE;tr|J3KMQ2|J3KMQ2_MOUSE;tr|Q99JX8|Q99JX8_MOUSE;tr|Q9CRK7|Q9CRK7_MOUSE;tr|E9Q2S8|E9Q2S8_MOUSE	tr|Q3TXV1|Q3TXV1_MOUSE;tr|Q3TWL6|Q3TWL6_MOUSE;tr|Q3TW71|Q3TW71_MOUSE;tr|Q3TKV1|Q3TKV1_MOUSE;tr|Q3TIP0|Q3TIP0_MOUSE;tr|Q3TI61|Q3TI61_MOUSE;sp|Q8VDM4|PSMD2_MOUSE;tr|Q3U9Y8|Q3U9Y8_MOUSE;tr|Q80V77|Q80V77_MOUSE;tr|J3KMQ2|J3KMQ2_MOUSE	>tr|Q3TXV1|Q3TXV1_MOUSE Putative uncharacterized protein OS=Mus musculus GN=Psmd2 PE=2 SV=1;>tr|Q3TWL6|Q3TWL6_MOUSE Putative uncharacterized protein OS=Mus musculus GN=Psmd2 PE=2 SV=1;>tr|Q3TW71|Q3TW71_MOUSE Putative uncharacterized protein OS=Mus musculus	39068000	70588000	54828000	53623000	70007000	83613000	69081000	1.25996	13	17	17	8	8	7	13	13	8	8	7	13	13	24.1	100.14	908	0	54.978	11.7	11.2	8.9	17.4	20.2	267590000	36472000	25548000	17489000	88119000	99959000
sp|Q922D4|PP6R3_MOUSE;tr|G5E8R4|G5E8R4_MOUSE	sp|Q922D4|PP6R3_MOUSE;tr|G5E8R4|G5E8R4_MOUSE	>sp|Q922D4|PP6R3_MOUSE Serine/threonine-protein phosphatase 6 regulatory subunit 3 OS=Mus musculus GN=Ppp6r3 PE=1 SV=1;>tr|G5E8R4|G5E8R4_MOUSE SAPS domain family, member 3, isoform CRA_c OS=Mus musculus GN=Ppp6r3 PE=4 SV=1	18220000	24496000	21358000	10708000	42888000	27283000	2.69597e+07	1.26227	2	14	14	2	4	3	11	9	2	4	3	11	9	16.7	94.652	844	0	55.368	2.4	4.9	3.2	13.4	12.9	112670000	13845000	6863900	4780000	52370000	34816000
tr|Q921D5|Q921D5_MOUSE;tr|Q542F4|Q542F4_MOUSE;sp|P49717|MCM4_MOUSE;tr|Q9D077|Q9D077_MOUSE;tr|Q3UA65|Q3UA65_MOUSE;tr|Q8C1Z0|Q8C1Z0_MOUSE;tr|Q5DTS8|Q5DTS8_MOUSE;tr|Q3UXG9|Q3UXG9_MOUSE;tr|Q76NI2|Q76NI2_MOUSE;sp|Q9CWV1|MCM8_MOUSE	tr|Q921D5|Q921D5_MOUSE;tr|Q542F4|Q542F4_MOUSE;sp|P49717|MCM4_MOUSE;tr|Q9D077|Q9D077_MOUSE;tr|Q3UA65|Q3UA65_MOUSE;tr|Q8C1Z0|Q8C1Z0_MOUSE;tr|Q5DTS8|Q5DTS8_MOUSE	>tr|Q921D5|Q921D5_MOUSE Minichromosome maintenance deficient 4 homolog (S. cerevisiae) OS=Mus musculus GN=Mcm4 PE=2 SV=1;>tr|Q542F4|Q542F4_MOUSE Minichromosome maintenance deficient 4 homolog (S. cerevisiae) OS=Mus musculus GN=Mcm4 PE=2 SV=1;>sp|P49717|MCM	78244000	141840000	110042000	101110000	148270000	168400000	139260000	1.26552	10	31	31	16	20	14	19	23	16	20	14	19	23	40.6	96.719	862	0	165.47	23.2	29.5	21.5	25.1	35.6	531600000	91949000	55908000	48832000	143860000	191050000
sp|Q61656|DDX5_MOUSE;tr|Q8BTS0|Q8BTS0_MOUSE;tr|A1L333|A1L333_MOUSE;tr|Q5U222|Q5U222_MOUSE;tr|Q3V0Z8|Q3V0Z8_MOUSE;tr|Q3UXW3|Q3UXW3_MOUSE;tr|S4R1I6|S4R1I6_MOUSE;tr|Q9CSD9|Q9CSD9_MOUSE;tr|B1ARB9|B1ARB9_MOUSE;tr|B1ARC0|B1ARC0_MOUSE;tr|O35662|O35662_MOUSE;tr|S4R1E3|S4R1E3_MOUSE;tr|Q921Y3|Q921Y3_MOUSE	sp|Q61656|DDX5_MOUSE;tr|Q8BTS0|Q8BTS0_MOUSE;tr|A1L333|A1L333_MOUSE;tr|Q5U222|Q5U222_MOUSE;tr|Q3V0Z8|Q3V0Z8_MOUSE;tr|Q3UXW3|Q3UXW3_MOUSE;tr|S4R1I6|S4R1I6_MOUSE	>sp|Q61656|DDX5_MOUSE Probable ATP-dependent RNA helicase DDX5 OS=Mus musculus GN=Ddx5 PE=1 SV=2;>tr|Q8BTS0|Q8BTS0_MOUSE DEAD (Asp-Glu-Ala-Asp) box polypeptide 5 OS=Mus musculus GN=Ddx5 PE=2 SV=1;>tr|A1L333|A1L333_MOUSE DEAD (Asp-Glu-Ala-Asp) box polypepti	918920000	280050000	599485000	1236700000	676080000	365560000	7.59447e+08	1.26683	13	46	36	38	18	41	32	24	29	15	32	23	18	55.9	69.289	614	0	218.21	53.4	22	49.8	47.2	36	3053100000	1046400000	72151000	787100000	795090000	352350000
tr|Q58E64|Q58E64_MOUSE;tr|Q3UA81|Q3UA81_MOUSE;sp|P10126|EF1A1_MOUSE;tr|Q3TII3|Q3TII3_MOUSE;tr|Q3UZQ3|Q3UZQ3_MOUSE;tr|D3YZ68|D3YZ68_MOUSE;tr|D3Z3I8|D3Z3I8_MOUSE;tr|Q4FZE5|Q4FZE5_MOUSE	tr|Q58E64|Q58E64_MOUSE;tr|Q3UA81|Q3UA81_MOUSE;sp|P10126|EF1A1_MOUSE;tr|Q3TII3|Q3TII3_MOUSE;tr|Q3UZQ3|Q3UZQ3_MOUSE;tr|D3YZ68|D3YZ68_MOUSE;tr|D3Z3I8|D3Z3I8_MOUSE	>tr|Q58E64|Q58E64_MOUSE Elongation factor 1-alpha OS=Mus musculus GN=Eef1a1 PE=2 SV=1;>tr|Q3UA81|Q3UA81_MOUSE Elongation factor 1-alpha OS=Mus musculus GN=Eef1a1 PE=2 SV=1;>sp|P10126|EF1A1_MOUSE Elongation factor 1-alpha 1 OS=Mus musculus GN=Eef1a1 PE=1 SV	1079600000	716770000	898185000	1331200000	1065100000	1020200000	1.13883e+09	1.26793	8	31	17	22	23	20	22	21	12	12	9	10	11	63.4	50.113	462	0	168.43	43.1	33.5	40	53.7	53.9	4720400000	1171700000	348980000	921370000	1172400000	1105900000
tr|Q3UBU9|Q3UBU9_MOUSE;sp|Q62446|FKBP3_MOUSE	tr|Q3UBU9|Q3UBU9_MOUSE;sp|Q62446|FKBP3_MOUSE	>tr|Q3UBU9|Q3UBU9_MOUSE Peptidyl-prolyl cis-trans isomerase OS=Mus musculus GN=Fkbp3 PE=2 SV=1;>sp|Q62446|FKBP3_MOUSE Peptidyl-prolyl cis-trans isomerase FKBP3 OS=Mus musculus GN=Fkbp3 PE=1 SV=2	7103600	0	3551800	6335000	0	7175900	4.50363e+06	1.26799	2	4	4	4	1	3	0	2	4	1	3	0	2	20.5	25.147	224	0	13.964	20.5	4	14.3	0	10.3	44681000	15518000	1047400	24594000	0	3521300
tr|Q3UXI9|Q3UXI9_MOUSE;sp|Q9CXY6|ILF2_MOUSE	tr|Q3UXI9|Q3UXI9_MOUSE;sp|Q9CXY6|ILF2_MOUSE	>tr|Q3UXI9|Q3UXI9_MOUSE Putative uncharacterized protein OS=Mus musculus GN=Ilf2 PE=2 SV=1;>sp|Q9CXY6|ILF2_MOUSE Interleukin enhancer-binding factor 2 OS=Mus musculus GN=Ilf2 PE=1 SV=1	279020000	64899000	171959500	397460000	138610000	118480000	2.18183e+08	1.26881	2	18	18	16	6	15	10	11	16	6	15	10	11	51.8	43.01	390	0	103.12	51.5	21.3	51.5	35.9	32.1	818200000	277710000	25232000	281610000	145080000	88577000
tr|Q3TIA9|Q3TIA9_MOUSE;sp|Q61024|ASNS_MOUSE;tr|Q3TV20|Q3TV20_MOUSE;tr|D3Z0C2|D3Z0C2_MOUSE;tr|D3Z028|D3Z028_MOUSE;tr|D3YYR0|D3YYR0_MOUSE	tr|Q3TIA9|Q3TIA9_MOUSE;sp|Q61024|ASNS_MOUSE;tr|Q3TV20|Q3TV20_MOUSE	>tr|Q3TIA9|Q3TIA9_MOUSE Putative uncharacterized protein OS=Mus musculus GN=Asns PE=2 SV=1;>sp|Q61024|ASNS_MOUSE Asparagine synthetase [glutamine-hydrolyzing] OS=Mus musculus GN=Asns PE=2 SV=3;>tr|Q3TV20|Q3TV20_MOUSE Putative uncharacterized protein OS=Mus	13836000	7828700	10832350	5210000	18612000	17415000	1.37457e+07	1.26895	6	9	9	9	3	3	5	4	9	3	3	5	4	15.5	64.417	561	0	23.351	15.5	6.6	4.6	10.3	8	64315000	24793000	2095400	1229600	16563000	19634000
sp|Q9R0E1|PLOD3_MOUSE;tr|F6W3Q8|F6W3Q8_MOUSE	sp|Q9R0E1|PLOD3_MOUSE	>sp|Q9R0E1|PLOD3_MOUSE Procollagen-lysine,2-oxoglutarate 5-dioxygenase 3 OS=Mus musculus GN=Plod3 PE=1 SV=1	1418000	3180800	2299400	2115500	4764800	1883700	2.92133e+06	1.27048	2	5	5	2	4	2	4	2	2	4	2	4	2	10.5	84.921	741	0	16.306	4.7	8.4	4	8.6	3.9	9186900	1031900	1716900	1484000	4291600	662540
tr|Q8BXN0|Q8BXN0_MOUSE;tr|Q8BJG2|Q8BJG2_MOUSE;tr|E9PWY9|E9PWY9_MOUSE;sp|Q8C0C7|SYFA_MOUSE;tr|D6RIJ2|D6RIJ2_MOUSE;tr|Q3U0Y9|Q3U0Y9_MOUSE;tr|Q4FJQ2|Q4FJQ2_MOUSE	tr|Q8BXN0|Q8BXN0_MOUSE;tr|Q8BJG2|Q8BJG2_MOUSE;tr|E9PWY9|E9PWY9_MOUSE;sp|Q8C0C7|SYFA_MOUSE;tr|D6RIJ2|D6RIJ2_MOUSE;tr|Q3U0Y9|Q3U0Y9_MOUSE;tr|Q4FJQ2|Q4FJQ2_MOUSE	>tr|Q8BXN0|Q8BXN0_MOUSE Putative uncharacterized protein OS=Mus musculus GN=Farsa PE=2 SV=1;>tr|Q8BJG2|Q8BJG2_MOUSE Putative uncharacterized protein OS=Mus musculus GN=Farsa PE=2 SV=1;>tr|E9PWY9|E9PWY9_MOUSE Phenylalanine--tRNA ligase alpha subunit OS=Mus	1007400	0	503700	1398200	0	527700	641967	1.2745	7	4	4	2	2	2	2	4	2	2	2	2	4	13.5	31.908	282	0	13.9	8.9	8.2	8.9	8.9	13.5	4861800	672160	1681700	583610	456070	1468200
tr|Q8BM29|Q8BM29_MOUSE;tr|Q05DT0|Q05DT0_MOUSE;tr|Q8BJH2|Q8BJH2_MOUSE;tr|Q3UNK1|Q3UNK1_MOUSE;tr|Q05C56|Q05C56_MOUSE;sp|Q9QYB5|ADDG_MOUSE;tr|Q9JLE2|Q9JLE2_MOUSE	tr|Q8BM29|Q8BM29_MOUSE;tr|Q05DT0|Q05DT0_MOUSE;tr|Q8BJH2|Q8BJH2_MOUSE;tr|Q3UNK1|Q3UNK1_MOUSE;tr|Q05C56|Q05C56_MOUSE;sp|Q9QYB5|ADDG_MOUSE	>tr|Q8BM29|Q8BM29_MOUSE Putative uncharacterized protein (Fragment) OS=Mus musculus GN=Add3 PE=2 SV=1;>tr|Q05DT0|Q05DT0_MOUSE Add3 protein (Fragment) OS=Mus musculus GN=Add3 PE=2 SV=1;>tr|Q8BJH2|Q8BJH2_MOUSE Putative uncharacterized protein OS=Mus musculus	0	9052100	4526050	0	6084300	11348000	5.81077e+06	1.28385	7	7	7	0	3	0	2	6	0	3	0	2	6	13.5	72.604	651	0	22.548	0	5.1	0	4.5	11.4	20083000	0	4125100	0	2041800	13916000
tr|Q3TKH5|Q3TKH5_MOUSE;sp|Q9CYA6|ZCHC8_MOUSE	tr|Q3TKH5|Q3TKH5_MOUSE;sp|Q9CYA6|ZCHC8_MOUSE	>tr|Q3TKH5|Q3TKH5_MOUSE Putative uncharacterized protein (Fragment) OS=Mus musculus GN=Zcchc8 PE=2 SV=1;>sp|Q9CYA6|ZCHC8_MOUSE Zinc finger CCHC domain-containing protein 8 OS=Mus musculus GN=Zcchc8 PE=2 SV=3	27214000	8652800	17933400	31233000	22728000	15590000	2.31837e+07	1.29276	2	12	12	9	4	11	7	5	9	4	11	7	5	26.7	77.065	701	0	42.053	22.1	10.8	22.5	19	14.6	87829000	34346000	2109500	25339000	19273000	6760400
tr|Q8BN32|Q8BN32_MOUSE;tr|Q3U8U8|Q3U8U8_MOUSE;sp|P29341|PABP1_MOUSE;tr|Q99KL3|Q99KL3_MOUSE;tr|Q9D4E6|Q9D4E6_MOUSE;tr|Q9DBE3|Q9DBE3_MOUSE;tr|Q05DT1|Q05DT1_MOUSE;tr|F6ZAX1|F6ZAX1_MOUSE;tr|Q792Y0|Q792Y0_MOUSE;tr|Q62029|Q62029_MOUSE;tr|Q921B8|Q921B8_MOUSE;tr|V9GXG3|V9GXG3_MOUSE;tr|Q3TSA5|Q3TSA5_MOUSE;tr|Q3TUS5|Q3TUS5_MOUSE;tr|Q3V2M1|Q3V2M1_MOUSE;tr|Q8C7D3|Q8C7D3_MOUSE;tr|B2RXY9|B2RXY9_MOUSE;tr|A2A5N3…	tr|Q8BN32|Q8BN32_MOUSE;tr|Q3U8U8|Q3U8U8_MOUSE;sp|P29341|PABP1_MOUSE;tr|Q99KL3|Q99KL3_MOUSE;tr|Q9D4E6|Q9D4E6_MOUSE	>tr|Q8BN32|Q8BN32_MOUSE Polyadenylate-binding protein OS=Mus musculus GN=Pabpc1 PE=2 SV=1;>tr|Q3U8U8|Q3U8U8_MOUSE Polyadenylate-binding protein OS=Mus musculus GN=Pabpc1 PE=2 SV=1;>sp|P29341|PABP1_MOUSE Polyadenylate-binding protein 1 OS=Mus musculus GN=Pa	60207000	57214000	58710500	80609000	92910000	55006000	76175000	1.29747	18	13	10	6	6	10	11	6	5	5	8	8	4	25.9	70.669	636	0	93.106	10.1	11.2	17.8	22.2	11.6	298790000	55816000	9906900	65519000	119390000	48154000
CON__P35908;sp|Q6IFZ9|K2C74_MOUSE;sp|Q9R0H5|K2C71_MOUSE;CON__Q9R0H5;sp|Q6NXH9|K2C73_MOUSE;CON__Q6NXH9	CON__P35908	>P35908 SWISS-PROT:P35908 Tax_Id=9606 Gene_Symbol=KRT2 Keratin, type II cytoskeletal 2 epidermal	125330000	80226000	102778000	242290000	119760000	39253000	1.33768e+08	1.30152	6	27	17	15	9	25	14	8	7	5	15	7	4	55.3	65.865	645	0	171.59	26.2	17.2	49.8	29	17.4	1222100000	108760000	13705000	1002900000	75282000	21401000
tr|Q542I9|Q542I9_MOUSE;sp|P62192|PRS4_MOUSE	tr|Q542I9|Q542I9_MOUSE;sp|P62192|PRS4_MOUSE	>tr|Q542I9|Q542I9_MOUSE MCG122657 OS=Mus musculus GN=Psmc1 PE=2 SV=1;>sp|P62192|PRS4_MOUSE 26S protease regulatory subunit 4 OS=Mus musculus GN=Psmc1 PE=1 SV=1	14393000	18493000	16443000	7833200	20955000	35447000	2.14117e+07	1.30218	2	11	11	4	4	5	10	8	4	4	5	10	8	24.8	49.184	440	0	55.253	9.3	10.7	14.3	21.8	20	94340000	11666000	3608800	7156100	41500000	30410000
tr|A1L3B8|A1L3B8_MOUSE;sp|P26516|PSMD7_MOUSE	tr|A1L3B8|A1L3B8_MOUSE;sp|P26516|PSMD7_MOUSE	>tr|A1L3B8|A1L3B8_MOUSE Proteasome (Prosome, macropain) 26S subunit, non-ATPase, 7 OS=Mus musculus GN=Psmd7 PE=2 SV=1;>sp|P26516|PSMD7_MOUSE 26S proteasome non-ATPase regulatory subunit 7 OS=Mus musculus GN=Psmd7 PE=1 SV=2	20105000	43219000	31662000	37849000	32287000	54504000	4.15467e+07	1.31219	2	9	9	3	4	8	5	6	3	4	8	5	6	42.1	36.539	321	0	51.274	13.7	13.4	37.4	20.9	28	351430000	21790000	13745000	229150000	35803000	50937000
tr|Q3ULG4|Q3ULG4_MOUSE;tr|Q9CY29|Q9CY29_MOUSE;sp|O35226|PSMD4_MOUSE;tr|F7AI87|F7AI87_MOUSE	tr|Q3ULG4|Q3ULG4_MOUSE;tr|Q9CY29|Q9CY29_MOUSE;sp|O35226|PSMD4_MOUSE;tr|F7AI87|F7AI87_MOUSE	>tr|Q3ULG4|Q3ULG4_MOUSE Putative uncharacterized protein OS=Mus musculus GN=Psmd4 PE=2 SV=1;>tr|Q9CY29|Q9CY29_MOUSE Putative uncharacterized protein OS=Mus musculus GN=Psmd4 PE=2 SV=1;>sp|O35226|PSMD4_MOUSE 26S proteasome non-ATPase regulatory subunit 4 OS	56000000	31883000	43941500	48532000	46910000	78528000	57990000	1.31971	4	5	5	2	4	3	2	3	2	4	3	2	3	23.2	41.046	379	0	21.737	7.9	19.3	11.9	7.9	11.9	234460000	45984000	11237000	27413000	52776000	97045000
sp|P80316|TCPE_MOUSE;tr|E0CZA1|E0CZA1_MOUSE	sp|P80316|TCPE_MOUSE	>sp|P80316|TCPE_MOUSE T-complex protein 1 subunit epsilon OS=Mus musculus GN=Cct5 PE=1 SV=1	35911000	35360000	35635500	39864000	40035000	61207000	4.70353e+07	1.3199	2	17	17	8	4	11	13	16	8	4	11	13	16	38.4	59.623	541	0	74.279	18.3	8.7	21.1	31.1	37	188930000	34593000	7228400	29171000	49507000	68432000
tr|E0CYQ0|E0CYQ0_MOUSE;tr|F6SYN4|F6SYN4_MOUSE;tr|E0CYD2|E0CYD2_MOUSE;tr|F7B6A4|F7B6A4_MOUSE;tr|E0CZ97|E0CZ97_MOUSE;tr|A6H697|A6H697_MOUSE;tr|F7C1U0|F7C1U0_MOUSE	tr|E0CYQ0|E0CYQ0_MOUSE;tr|F6SYN4|F6SYN4_MOUSE;tr|E0CYD2|E0CYD2_MOUSE;tr|F7B6A4|F7B6A4_MOUSE;tr|E0CZ97|E0CZ97_MOUSE;tr|A6H697|A6H697_MOUSE;tr|F7C1U0|F7C1U0_MOUSE	>tr|E0CYQ0|E0CYQ0_MOUSE MCG13350, isoform CRA_b OS=Mus musculus GN=Kctd17 PE=4 SV=1;>tr|F6SYN4|F6SYN4_MOUSE Protein Kctd17 OS=Mus musculus GN=Kctd17 PE=4 SV=1;>tr|E0CYD2|E0CYD2_MOUSE Protein Kctd17 OS=Mus musculus GN=Kctd17 PE=4 SV=1;>tr|F7B6A4|F7B6A4_MOUS	66564000	97884000	82224000	139560000	83491000	102820000	1.08624e+08	1.32107	7	14	14	9	7	13	6	10	9	7	13	6	10	50.7	33.342	296	0	77.843	42.2	32.1	49.3	30.1	39.9	1148600000	111090000	45664000	848130000	64099000	79629000
tr|Q52KG9|Q52KG9_MOUSE;tr|Q3TIX8|Q3TIX8_MOUSE;tr|Q3TI05|Q3TI05_MOUSE;sp|P80317|TCPZ_MOUSE;tr|Q3TW97|Q3TW97_MOUSE;tr|Q3TI62|Q3TI62_MOUSE;tr|E9QPA6|E9QPA6_MOUSE;tr|Q8VEI1|Q8VEI1_MOUSE;tr|Q497N0|Q497N0_MOUSE;sp|Q61390|TCPW_MOUSE;tr|Q8BVT1|Q8BVT1_MOUSE;tr|B1AT05|B1AT05_MOUSE	tr|Q52KG9|Q52KG9_MOUSE;tr|Q3TIX8|Q3TIX8_MOUSE;tr|Q3TI05|Q3TI05_MOUSE;sp|P80317|TCPZ_MOUSE;tr|Q3TW97|Q3TW97_MOUSE;tr|Q3TI62|Q3TI62_MOUSE;tr|E9QPA6|E9QPA6_MOUSE;tr|Q8VEI1|Q8VEI1_MOUSE	>tr|Q52KG9|Q52KG9_MOUSE Chaperonin containing Tcp1, subunit 6a (Zeta) OS=Mus musculus GN=Cct6a PE=2 SV=1;>tr|Q3TIX8|Q3TIX8_MOUSE Putative uncharacterized protein OS=Mus musculus GN=Cct6a PE=2 SV=1;>tr|Q3TI05|Q3TI05_MOUSE Chaperonin containing Tcp1, subunit	76294000	94920000	85607000	87109000	107050000	146720000	1.13626e+08	1.3273	12	19	19	14	13	14	15	14	14	13	14	15	14	44.1	58.076	531	0	85.72	35.4	28.4	33.5	38	36.5	431120000	97886000	27922000	67779000	83845000	153690000
sp|Q99LP6|GRPE1_MOUSE;tr|Q3UTB8|Q3UTB8_MOUSE	sp|Q99LP6|GRPE1_MOUSE;tr|Q3UTB8|Q3UTB8_MOUSE	>sp|Q99LP6|GRPE1_MOUSE GrpE protein homolog 1, mitochondrial OS=Mus musculus GN=Grpel1 PE=1 SV=1;>tr|Q3UTB8|Q3UTB8_MOUSE GrpE protein homolog OS=Mus musculus GN=Grpel1 PE=2 SV=1	17194000	0	8597000	12866000	0	21404000	1.14233e+07	1.32876	2	6	6	5	1	3	0	2	5	1	3	0	2	24.4	24.307	217	0	11.983	23.5	5.1	11.1	0	14.3	97138000	45851000	3862100	38854000	0	8570700
CON__P04264	CON__P04264	>P04264 SWISS-PROT:P04264 Tax_Id=9606 Gene_Symbol=KRT1 Keratin, type II cytoskeletal 1	878730000	350800000	614765000	1830500000	439240000	182080000	8.17273e+08	1.32941	1	35	24	24	19	34	19	13	14	11	23	10	7	48.8	66.017	644	0	323.31	30.7	28.6	48.8	25.9	24.8	7149600000	843930000	102340000	5776300000	344650000	82393000
sp|Q60972|RBBP4_MOUSE;tr|A2AFI9|A2AFI9_MOUSE;tr|Q3UX53|Q3UX53_MOUSE;tr|A2AFJ1|A2AFJ1_MOUSE;tr|Q8C5H3|Q8C5H3_MOUSE;sp|Q60973|RBBP7_MOUSE;tr|Q3UJI2|Q3UJI2_MOUSE;tr|F6U539|F6U539_MOUSE;tr|F6ZLC6|F6ZLC6_MOUSE	sp|Q60972|RBBP4_MOUSE;tr|A2AFI9|A2AFI9_MOUSE;tr|Q3UX53|Q3UX53_MOUSE;tr|A2AFJ1|A2AFJ1_MOUSE;tr|Q8C5H3|Q8C5H3_MOUSE;sp|Q60973|RBBP7_MOUSE;tr|Q3UJI2|Q3UJI2_MOUSE	>sp|Q60972|RBBP4_MOUSE Histone-binding protein RBBP4 OS=Mus musculus GN=Rbbp4 PE=1 SV=5;>tr|A2AFI9|A2AFI9_MOUSE Histone-binding protein RBBP7 OS=Mus musculus GN=Rbbp7 PE=1 SV=1;>tr|Q3UX53|Q3UX53_MOUSE Putative uncharacterized protein OS=Mus musculus GN=Rbb	31976000	40420000	36198000	51412000	39705000	53727000	4.82813e+07	1.33381	9	7	7	5	6	4	5	6	5	6	4	5	6	18.4	47.655	425	0	36.707	11.8	15.3	8.7	10.4	16.7	178850000	22392000	17547000	18758000	48999000	71155000
tr|E9QPI5|E9QPI5_MOUSE;sp|Q6A026|PDS5A_MOUSE;tr|Q8VDS0|Q8VDS0_MOUSE	tr|E9QPI5|E9QPI5_MOUSE;sp|Q6A026|PDS5A_MOUSE;tr|Q8VDS0|Q8VDS0_MOUSE	>tr|E9QPI5|E9QPI5_MOUSE Sister chromatid cohesion protein PDS5 homolog A OS=Mus musculus GN=Pds5a PE=1 SV=1;>sp|Q6A026|PDS5A_MOUSE Sister chromatid cohesion protein PDS5 homolog A OS=Mus musculus GN=Pds5a PE=1 SV=3;>tr|Q8VDS0|Q8VDS0_MOUSE Pds5a protein OS=	0	9861000	4930500	0	7750900	11992000	6.58097e+06	1.33475	3	7	7	1	5	1	3	5	1	5	1	3	5	7.9	150.22	1332	0	38.189	1.1	5	1.1	3	5.9	23005000	346850	4159400	287070	3694100	14518000
sp|P16546|SPTN1_MOUSE;tr|B9EKJ1|B9EKJ1_MOUSE;tr|B2RXX6|B2RXX6_MOUSE;tr|A3KGU7|A3KGU7_MOUSE;tr|B7ZWK3|B7ZWK3_MOUSE;tr|Q3V1V5|Q3V1V5_MOUSE;tr|Q3URW8|Q3URW8_MOUSE;tr|Q3TYI8|Q3TYI8_MOUSE;tr|A3KGU9|A3KGU9_MOUSE;tr|Q6PA04|Q6PA04_MOUSE;tr|Q58ES7|Q58ES7_MOUSE;tr|A3KGU4|A3KGU4_MOUSE;tr|Q3TNY2|Q3TNY2_MOUSE	sp|P16546|SPTN1_MOUSE;tr|B9EKJ1|B9EKJ1_MOUSE;tr|B2RXX6|B2RXX6_MOUSE;tr|A3KGU7|A3KGU7_MOUSE;tr|B7ZWK3|B7ZWK3_MOUSE	>sp|P16546|SPTN1_MOUSE Spectrin alpha chain, non-erythrocytic 1 OS=Mus musculus GN=Sptan1 PE=1 SV=4;>tr|B9EKJ1|B9EKJ1_MOUSE Spna2 protein OS=Mus musculus GN=Sptan1 PE=2 SV=1;>tr|B2RXX6|B2RXX6_MOUSE Spna2 protein OS=Mus musculus GN=Sptan1 PE=2 SV=1;>tr|A3KG	70825000	123630000	97227500	70839000	116220000	203000000	1.3002e+08	1.33727	13	43	2	11	18	12	24	38	0	1	0	0	1	21.1	284.59	2472	0	219.64	4.8	8.4	6.4	11.1	19.1	520890000	50089000	45941000	30495000	118370000	275990000
sp|Q9DBN5|LONP2_MOUSE;tr|Q8BK80|Q8BK80_MOUSE;REV__sp|A8C756|THADA_MOUSE	sp|Q9DBN5|LONP2_MOUSE	>sp|Q9DBN5|LONP2_MOUSE Lon protease homolog 2, peroxisomal OS=Mus musculus GN=Lonp2 PE=2 SV=1	3758100	7473700	5615900	5954000	10582000	6069200	7.53507e+06	1.34174	3	8	8	2	5	4	5	2	2	5	4	5	2	10	94.525	852	0	21.713	3.6	8.1	5.4	7.5	3.6	27168000	2933500	2688200	3877500	12631000	5037500
sp|Q99JI4|PSMD6_MOUSE;tr|Q8C1T2|Q8C1T2_MOUSE	sp|Q99JI4|PSMD6_MOUSE;tr|Q8C1T2|Q8C1T2_MOUSE	>sp|Q99JI4|PSMD6_MOUSE 26S proteasome non-ATPase regulatory subunit 6 OS=Mus musculus GN=Psmd6 PE=1 SV=1;>tr|Q8C1T2|Q8C1T2_MOUSE Putative uncharacterized protein OS=Mus musculus GN=Psmd6 PE=2 SV=1	13217000	23396000	18306500	21581000	22905000	29578000	24688000	1.34859	2	7	7	5	2	3	5	4	5	2	3	5	4	21.3	45.536	389	0	39.558	15.9	6.7	8.2	15.9	12.9	99371000	18160000	4335500	12466000	30230000	34179000
sp|Q60848|HELLS_MOUSE;tr|D3Z414|D3Z414_MOUSE	sp|Q60848|HELLS_MOUSE	>sp|Q60848|HELLS_MOUSE Lymphocyte-specific helicase OS=Mus musculus GN=Hells PE=1 SV=2	15794000	18484000	17139000	16387000	31438000	21575000	2.31333e+07	1.34975	2	11	11	8	3	4	10	8	8	3	4	10	8	15.5	95.125	821	0	44.166	12.2	6.7	6.3	13.5	12.2	103990000	24141000	1162000	9006200	45131000	24550000
CON__P13645;tr|A2A513|A2A513_MOUSE;sp|P02535|K1C10_MOUSE;CON__P02535-1;sp|P08730|K1C13_MOUSE;CON__P08730-1;CON__Q7Z3Y7;CON__Q148H6;sp|P05784|K1C18_MOUSE;CON__P05784;CON__Q7Z3Z0;CON__Q7Z3Y8;sp|A6BLY7|K1C28_MOUSE;CON__Q99456;CON__Q2M2I5;tr|Q9CV17|Q9CV17_MOUSE;tr|D0V735|D0V735_MOUSE;sp|Q61897|KT33B_MOUSE;CON__Q14525;sp|Q62168|K1H2_MOUSE;sp|Q61765|K1H1_MOUSE;CON__Q9UE12;CON__Q15323;CON__A2A5Y0;CON__Q…	CON__P13645	>P13645 SWISS-PROT:P13645 Tax_Id=9606 Gene_Symbol=KRT10 Keratin, type I cytoskeletal 10	797790000	210430000	504110000	1572800000	303980000	166860000	6.81213e+08	1.35132	41	37	29	22	10	35	16	14	18	9	27	13	11	57.5	59.51	593	0	239.09	44	21.2	52.4	36.4	31.4	6757700000	658840000	32495000	5759900000	190720000	115750000
sp|Q61598|GDIB_MOUSE;tr|Q3UC72|Q3UC72_MOUSE;tr|Q3UPA3|Q3UPA3_MOUSE;tr|Q3UUX9|Q3UUX9_MOUSE;tr|Q3TIY6|Q3TIY6_MOUSE;tr|Q9CZ18|Q9CZ18_MOUSE;sp|P50396|GDIA_MOUSE;tr|D6RI86|D6RI86_MOUSE	sp|Q61598|GDIB_MOUSE;tr|Q3UC72|Q3UC72_MOUSE;tr|Q3UPA3|Q3UPA3_MOUSE;tr|Q3UUX9|Q3UUX9_MOUSE;tr|Q3TIY6|Q3TIY6_MOUSE;tr|Q9CZ18|Q9CZ18_MOUSE	>sp|Q61598|GDIB_MOUSE Rab GDP dissociation inhibitor beta OS=Mus musculus GN=Gdi2 PE=1 SV=1;>tr|Q3UC72|Q3UC72_MOUSE Putative uncharacterized protein (Fragment) OS=Mus musculus GN=Gdi2 PE=2 SV=1;>tr|Q3UPA3|Q3UPA3_MOUSE Putative uncharacterized protein (Frag	28002000	27438000	27720000	26996000	39590000	46342000	3.76427e+07	1.35796	8	16	16	11	7	8	8	9	11	7	8	8	9	39.6	50.537	445	0	65.68	31.5	18	20.7	22.2	22.7	146500000	33464000	11235000	22914000	40270000	38621000
sp|Q93092|TALDO_MOUSE	sp|Q93092|TALDO_MOUSE	>sp|Q93092|TALDO_MOUSE Transaldolase OS=Mus musculus GN=Taldo1 PE=1 SV=2	8442800	10390000	9416400	13949000	9549700	15262000	1.29202e+07	1.3721	1	7	7	4	2	5	2	3	4	2	5	2	3	23.4	37.387	337	0	13.108	13.6	6.2	18.1	6.5	9.8	109060000	9384500	2948300	67109000	9978200	19638000
tr|A8IP69|A8IP69_MOUSE;sp|P61982|1433G_MOUSE;tr|Q3V453|Q3V453_MOUSE	tr|A8IP69|A8IP69_MOUSE;sp|P61982|1433G_MOUSE	>tr|A8IP69|A8IP69_MOUSE 14-3-3 protein gamma subtype OS=Mus musculus GN=Ywhag PE=2 SV=1;>sp|P61982|1433G_MOUSE 14-3-3 protein gamma OS=Mus musculus GN=Ywhag PE=1 SV=2	62061000	81912000	71986500	90872000	84643000	120950000	9.88217e+07	1.37278	3	15	10	7	8	12	8	12	4	4	8	6	7	41.3	28.302	247	0	93.524	27.5	30.4	40.1	31.2	41.3	680910000	78342000	36219000	388560000	79744000	98042000
tr|Q14AF6|Q14AF6_MOUSE;sp|P62317|SMD2_MOUSE;tr|D3Z5N9|D3Z5N9_MOUSE	tr|Q14AF6|Q14AF6_MOUSE;sp|P62317|SMD2_MOUSE;tr|D3Z5N9|D3Z5N9_MOUSE	>tr|Q14AF6|Q14AF6_MOUSE MCG4862 OS=Mus musculus GN=Snrpd2 PE=2 SV=1;>sp|P62317|SMD2_MOUSE Small nuclear ribonucleoprotein Sm D2 OS=Mus musculus GN=Snrpd2 PE=3 SV=1;>tr|D3Z5N9|D3Z5N9_MOUSE MCG49198 OS=Mus musculus GN=Gm5449 PE=4 SV=1	0	82241000	41120500	0	85535000	85349000	5.69613e+07	1.38523	3	3	3	0	2	0	3	2	0	2	0	3	2	30.5	13.527	118	0	7.4706	0	14.4	0	30.5	14.4	165770000	0	38210000	0	73557000	54008000
tr|Q3V3K6|Q3V3K6_MOUSE;tr|Q3V307|Q3V307_MOUSE;tr|Q3U643|Q3U643_MOUSE;sp|Q6PD26|PIGS_MOUSE;tr|Q3V397|Q3V397_MOUSE	tr|Q3V3K6|Q3V3K6_MOUSE;tr|Q3V307|Q3V307_MOUSE;tr|Q3U643|Q3U643_MOUSE;sp|Q6PD26|PIGS_MOUSE;tr|Q3V397|Q3V397_MOUSE	>tr|Q3V3K6|Q3V3K6_MOUSE Putative uncharacterized protein OS=Mus musculus GN=Pigs PE=2 SV=1;>tr|Q3V307|Q3V307_MOUSE Phosphatidylinositol glycan anchor biosynthesis, class S OS=Mus musculus GN=Pigs PE=2 SV=1;>tr|Q3U643|Q3U643_MOUSE Putative uncharacterized p	1257300	1200800	1229050	1660900	1909200	1558700	1709600	1.39099	5	3	3	2	2	2	3	2	2	2	2	3	2	8.8	61.597	555	0	9.6147	5	5.8	5	8.8	6.8	6306900	1340600	417050	1106700	2406000	1036600
tr|H3BKN0|H3BKN0_MOUSE;sp|Q1HFZ0|NSUN2_MOUSE	tr|H3BKN0|H3BKN0_MOUSE;sp|Q1HFZ0|NSUN2_MOUSE	>tr|H3BKN0|H3BKN0_MOUSE tRNA (cytosine(34)-C(5))-methyltransferase OS=Mus musculus GN=Nsun2 PE=1 SV=1;>sp|Q1HFZ0|NSUN2_MOUSE tRNA (cytosine(34)-C(5))-methyltransferase OS=Mus musculus GN=Nsun2 PE=1 SV=2	9083100	9473600	9278350	8784400	14122000	15942000	1.29495e+07	1.39566	2	13	13	8	6	4	7	8	8	6	4	7	8	24.8	81.373	722	0	47.494	17.6	10.8	7.3	13.3	17.6	52024000	10571000	2364700	5303600	15636000	18149000
sp|Q505D1|ANR28_MOUSE;tr|Q5DU34|Q5DU34_MOUSE;tr|Q8BYT6|Q8BYT6_MOUSE	sp|Q505D1|ANR28_MOUSE	>sp|Q505D1|ANR28_MOUSE Serine/threonine-protein phosphatase 6 regulatory ankyrin repeat subunit A OS=Mus musculus GN=Ankrd28 PE=1 SV=1	49067000	43858000	46462500	40202000	78340000	78753000	65765000	1.41544	3	20	19	9	8	8	15	13	8	7	7	14	12	24.9	112.9	1053	0	75.839	13.3	11.5	11.8	21.5	17.9	284640000	70746000	11667000	16855000	94520000	90851000
tr|Q61833|Q61833_MOUSE;tr|A2ACG7|A2ACG7_MOUSE;sp|Q9DBG6|RPN2_MOUSE;tr|Q3U505|Q3U505_MOUSE	tr|Q61833|Q61833_MOUSE;tr|A2ACG7|A2ACG7_MOUSE;sp|Q9DBG6|RPN2_MOUSE;tr|Q3U505|Q3U505_MOUSE	>tr|Q61833|Q61833_MOUSE Ribophorin OS=Mus musculus GN=Rpn2 PE=2 SV=1;>tr|A2ACG7|A2ACG7_MOUSE Dolichyl-diphosphooligosaccharide--protein glycosyltransferase subunit 2 OS=Mus musculus GN=Rpn2 PE=4 SV=1;>sp|Q9DBG6|RPN2_MOUSE Dolichyl-diphosphooligosaccharide-	9560700	9328600	9444650	10834000	11802000	17752000	1.34627e+07	1.42543	4	10	10	8	4	4	6	6	8	4	4	6	6	22.1	66.301	607	0	73.725	17.5	13.2	12.7	16.3	17	53693000	18478000	2075400	5787000	12469000	14883000
tr|Q3TFE8|Q3TFE8_MOUSE;tr|Q7TSZ6|Q7TSZ6_MOUSE;sp|P70168|IMB1_MOUSE;tr|Q3UHW8|Q3UHW8_MOUSE	tr|Q3TFE8|Q3TFE8_MOUSE;tr|Q7TSZ6|Q7TSZ6_MOUSE;sp|P70168|IMB1_MOUSE;tr|Q3UHW8|Q3UHW8_MOUSE	>tr|Q3TFE8|Q3TFE8_MOUSE Putative uncharacterized protein OS=Mus musculus GN=Kpnb1 PE=2 SV=1;>tr|Q7TSZ6|Q7TSZ6_MOUSE Karyopherin (Importin) beta 1 OS=Mus musculus GN=Kpnb1 PE=2 SV=1;>sp|P70168|IMB1_MOUSE Importin subunit beta-1 OS=Mus musculus GN=Kpnb1 PE=1	12877000	30653000	21765000	11201000	36989000	45328000	3.11727e+07	1.43224	4	11	11	7	6	5	8	10	7	6	5	8	10	17.1	97.112	875	0	88.672	10.9	9.5	7.3	11.9	15.8	125900000	15430000	9362200	4619500	43538000	52950000
tr|Q80V79|Q80V79_MOUSE;tr|Q3TZI5|Q3TZI5_MOUSE;sp|P43247|MSH2_MOUSE;tr|G3UXD8|G3UXD8_MOUSE;tr|G3UWZ8|G3UWZ8_MOUSE	tr|Q80V79|Q80V79_MOUSE;tr|Q3TZI5|Q3TZI5_MOUSE;sp|P43247|MSH2_MOUSE	>tr|Q80V79|Q80V79_MOUSE MutS homolog 2 (E. coli) OS=Mus musculus GN=Msh2 PE=2 SV=1;>tr|Q3TZI5|Q3TZI5_MOUSE MutS homolog 2 (E. coli) OS=Mus musculus GN=Msh2 PE=2 SV=1;>sp|P43247|MSH2_MOUSE DNA mismatch repair protein Msh2 OS=Mus musculus GN=Msh2 PE=1 SV=1	79048000	74909000	76978500	102340000	107830000	123560000	1.11243e+08	1.44512	5	29	29	21	11	19	21	24	21	11	19	21	24	36.1	104.2	935	0	183.59	28	12.9	23.1	25.6	29.6	447980000	87936000	17866000	58272000	117550000	166350000
CON__P02662	CON__P02662	>P02662 SWISS-PROT:P02662 Alpha-S1-casein - Bos taurus (Bovine).	0	7418300	3709150	2506600	6193100	7435800	5378500	1.45006	1	3	3	1	3	3	3	3	1	3	3	3	3	12.1	22.975	199	0	7.1879	5	12.1	12.1	12.1	12.1	23504000	263070	2433200	6712900	5848600	8246500
tr|Q6NXX7|Q6NXX7_MOUSE;tr|Q3UHY8|Q3UHY8_MOUSE;tr|Q3TJM9|Q3TJM9_MOUSE;sp|P61222|ABCE1_MOUSE;tr|Q3TIU8|Q3TIU8_MOUSE	tr|Q6NXX7|Q6NXX7_MOUSE;tr|Q3UHY8|Q3UHY8_MOUSE;tr|Q3TJM9|Q3TJM9_MOUSE;sp|P61222|ABCE1_MOUSE;tr|Q3TIU8|Q3TIU8_MOUSE	>tr|Q6NXX7|Q6NXX7_MOUSE Abce1 protein (Fragment) OS=Mus musculus GN=Abce1 PE=2 SV=1;>tr|Q3UHY8|Q3UHY8_MOUSE ATP-binding cassette, sub-family E (OABP), member 1 OS=Mus musculus GN=Abce1 PE=2 SV=1;>tr|Q3TJM9|Q3TJM9_MOUSE Putative uncharacterized protein OS=M	0	13390000	6695000	6465900	14953000	8340800	9919900	1.48169	5	7	7	1	2	3	6	2	1	2	3	6	2	15.3	64.505	575	0	32.824	1.6	4.5	6.6	13.2	4.5	42003000	4390900	2774000	3391100	24275000	7171900
tr|Q3UJN2|Q3UJN2_MOUSE;tr|Q3U1C2|Q3U1C2_MOUSE;sp|P60122|RUVB1_MOUSE;tr|D3YW60|D3YW60_MOUSE	tr|Q3UJN2|Q3UJN2_MOUSE;tr|Q3U1C2|Q3U1C2_MOUSE;sp|P60122|RUVB1_MOUSE	>tr|Q3UJN2|Q3UJN2_MOUSE Putative uncharacterized protein OS=Mus musculus GN=Ruvbl1 PE=2 SV=1;>tr|Q3U1C2|Q3U1C2_MOUSE MCG130614 OS=Mus musculus GN=Ruvbl1 PE=2 SV=1;>sp|P60122|RUVB1_MOUSE RuvB-like 1 OS=Mus musculus GN=Ruvbl1 PE=1 SV=1	22618000	16412000	19515000	25328000	24101000	37665000	2.90313e+07	1.48764	4	10	10	5	3	9	3	8	5	3	9	3	8	30.9	50.213	456	0	39.647	13.8	7.7	28.5	8.8	25.4	108030000	28383000	5633500	18179000	12926000	42911000
tr|A2AAN2|A2AAN2_MOUSE;sp|Q8BMA6|SRP68_MOUSE;tr|Q8K258|Q8K258_MOUSE	tr|A2AAN2|A2AAN2_MOUSE;sp|Q8BMA6|SRP68_MOUSE;tr|Q8K258|Q8K258_MOUSE	>tr|A2AAN2|A2AAN2_MOUSE Signal recognition particle subunit SRP68 OS=Mus musculus GN=Srp68 PE=3 SV=1;>sp|Q8BMA6|SRP68_MOUSE Signal recognition particle subunit SRP68 OS=Mus musculus GN=Srp68 PE=2 SV=2;>tr|Q8K258|Q8K258_MOUSE Srp68 protein OS=Mus musculus G	0	3283400	1641700	0	3762600	3597300	2453300	1.49437	3	3	3	1	3	1	2	2	1	3	1	2	2	10.4	65.952	587	0	9.8658	3.4	10.4	3.4	7.5	7.5	8821900	182080	1319600	223410	3578700	3518100
tr|H3BKM0|H3BKM0_MOUSE;sp|Q9DBG3|AP2B1_MOUSE;tr|Q5SWR1|Q5SWR1_MOUSE;tr|H3BIY9|H3BIY9_MOUSE	tr|H3BKM0|H3BKM0_MOUSE;sp|Q9DBG3|AP2B1_MOUSE;tr|Q5SWR1|Q5SWR1_MOUSE;tr|H3BIY9|H3BIY9_MOUSE	>tr|H3BKM0|H3BKM0_MOUSE AP-2 complex subunit beta OS=Mus musculus GN=Ap2b1 PE=4 SV=1;>sp|Q9DBG3|AP2B1_MOUSE AP-2 complex subunit beta OS=Mus musculus GN=Ap2b1 PE=1 SV=1;>tr|Q5SWR1|Q5SWR1_MOUSE AP complex subunit beta OS=Mus musculus GN=Ap2b1 PE=2 SV=1;>tr|	7693600	8198700	7946150	0	12115000	23564000	11893000	1.4967	4	9	7	3	2	2	7	5	2	1	2	6	4	12.4	101.36	913	0	18.143	5.1	3.2	3.2	9.5	6.6	52597000	12169000	1073000	95881	20563000	18697000
tr|Q61177|Q61177_MOUSE;sp|Q60737|CSK21_MOUSE;tr|Q9D0E8|Q9D0E8_MOUSE;tr|Q8CD20|Q8CD20_MOUSE;tr|A2ANR6|A2ANR6_MOUSE;tr|Q6NSS6|Q6NSS6_MOUSE	tr|Q61177|Q61177_MOUSE;sp|Q60737|CSK21_MOUSE;tr|Q9D0E8|Q9D0E8_MOUSE;tr|Q8CD20|Q8CD20_MOUSE	>tr|Q61177|Q61177_MOUSE Casein kinase II alpha subunit OS=Mus musculus PE=1 SV=1;>sp|Q60737|CSK21_MOUSE Casein kinase II subunit alpha OS=Mus musculus GN=Csnk2a1 PE=1 SV=2;>tr|Q9D0E8|Q9D0E8_MOUSE Casein kinase II, alpha 1 polypeptide, isoform CRA_b OS=Mus	419400000	108950000	264175000	413390000	463550000	310960000	3.95967e+08	1.49888	6	21	21	19	11	19	19	13	19	11	19	19	13	57.3	45.179	391	0	193.49	56.3	39.9	56.5	57.3	49.4	1852600000	448050000	31000000	605790000	474450000	293330000
sp|Q99JB2|STML2_MOUSE;tr|A2AG41|A2AG41_MOUSE;tr|A2AG39|A2AG39_MOUSE;tr|F6WI02|F6WI02_MOUSE	sp|Q99JB2|STML2_MOUSE	>sp|Q99JB2|STML2_MOUSE Stomatin-like protein 2, mitochondrial OS=Mus musculus GN=Stoml2 PE=1 SV=1	3717800	18112000	10914900	10763000	13156000	25628000	1.65157e+07	1.51313	4	9	9	5	5	4	3	2	5	5	4	3	2	34.6	38.384	353	0	65.2	19	13.9	15	17	9.1	81956000	10766000	12418000	47936000	5746600	5088600
sp|Q6P5E4|UGGG1_MOUSE;tr|Q8BWM7|Q8BWM7_MOUSE;tr|G3UYG7|G3UYG7_MOUSE;tr|G3UY73|G3UY73_MOUSE;tr|B0LAE5|B0LAE5_MOUSE	sp|Q6P5E4|UGGG1_MOUSE	>sp|Q6P5E4|UGGG1_MOUSE UDP-glucose:glycoprotein glucosyltransferase 1 OS=Mus musculus GN=Uggt1 PE=1 SV=4	24199000	0	12099500	43707000	2928000	8388800	1.83413e+07	1.51587	5	18	18	11	1	16	2	3	11	1	16	2	3	20.9	176.43	1551	0	62.182	13.4	0.6	17.3	1.4	2.1	63274000	22023000	457140	29264000	2531900	8997700
tr|Q921K2|Q921K2_MOUSE;tr|Q3U868|Q3U868_MOUSE;tr|Q3TX36|Q3TX36_MOUSE;tr|Q3TIV3|Q3TIV3_MOUSE;tr|Q3UJ03|Q3UJ03_MOUSE;tr|Q3TF18|Q3TF18_MOUSE;tr|Q3TM68|Q3TM68_MOUSE;sp|P11103|PARP1_MOUSE;tr|Q3UX06|Q3UX06_MOUSE;tr|A0A0A6YX03|A0A0A6YX03_MOUSE;tr|A0A0A6YY63|A0A0A6YY63_MOUSE	tr|Q921K2|Q921K2_MOUSE;tr|Q3U868|Q3U868_MOUSE;tr|Q3TX36|Q3TX36_MOUSE;tr|Q3TIV3|Q3TIV3_MOUSE;tr|Q3UJ03|Q3UJ03_MOUSE;tr|Q3TF18|Q3TF18_MOUSE;tr|Q3TM68|Q3TM68_MOUSE;sp|P11103|PARP1_MOUSE	>tr|Q921K2|Q921K2_MOUSE Poly (ADP-ribose) polymerase family, member 1 OS=Mus musculus GN=Parp1 PE=2 SV=1;>tr|Q3U868|Q3U868_MOUSE Putative uncharacterized protein (Fragment) OS=Mus musculus GN=Parp1 PE=2 SV=1;>tr|Q3TX36|Q3TX36_MOUSE Putative uncharacterized	74175000	170420000	122297500	122040000	255790000	182850000	1.86893e+08	1.52819	11	30	30	7	15	14	24	17	7	15	14	24	17	39.5	112.72	1014	0	147.59	8.7	18.9	18.5	34	20.9	676760000	48704000	60235000	89369000	282610000	195840000
tr|Q641N9|Q641N9_MOUSE;tr|Q52L97|Q52L97_MOUSE;sp|P52293|IMA1_MOUSE;tr|A2A600|A2A600_MOUSE;tr|A2A601|A2A601_MOUSE;tr|A6PW68|A6PW68_MOUSE	tr|Q641N9|Q641N9_MOUSE;tr|Q52L97|Q52L97_MOUSE;sp|P52293|IMA1_MOUSE	>tr|Q641N9|Q641N9_MOUSE Importin subunit alpha OS=Mus musculus GN=Kpna2 PE=2 SV=1;>tr|Q52L97|Q52L97_MOUSE Importin subunit alpha OS=Mus musculus GN=Kpna2 PE=2 SV=1;>sp|P52293|IMA1_MOUSE Importin subunit alpha-1 OS=Mus musculus GN=Kpna2 PE=1 SV=2	7097200	5995500	6546350	7108400	11243000	11692000	1.00145e+07	1.52978	6	4	4	4	3	4	4	4	4	3	4	4	4	14.5	47.967	441	0	18.37	14.5	10	14.5	14.5	14.5	37277000	6611300	1924400	5085000	11531000	12125000
tr|Q3U484|Q3U484_MOUSE;sp|Q62095|DDX3Y_MOUSE;tr|Q3TUR4|Q3TUR4_MOUSE	tr|Q3U484|Q3U484_MOUSE;sp|Q62095|DDX3Y_MOUSE	>tr|Q3U484|Q3U484_MOUSE Putative uncharacterized protein OS=Mus musculus GN=Ddx3y PE=2 SV=1;>sp|Q62095|DDX3Y_MOUSE ATP-dependent RNA helicase DDX3Y OS=Mus musculus GN=Ddx3y PE=1 SV=2	32217000	17163000	24690000	42452000	55049000	16077000	3.78593e+07	1.53339	3	27	2	22	14	23	16	9	2	1	2	2	2	40.1	73.384	658	0	22.045	34	22.8	35.3	27.2	15	147600000	38774000	332250	34264000	52374000	21856000
sp|P11440|CDK1_MOUSE;tr|Q99JW7|Q99JW7_MOUSE;tr|Q8R4A4|Q8R4A4_MOUSE;tr|D3Z2T9|D3Z2T9_MOUSE;tr|E9Q9E4|E9Q9E4_MOUSE;tr|E9PZX7|E9PZX7_MOUSE;tr|Q543F6|Q543F6_MOUSE;sp|P49615|CDK5_MOUSE;tr|Q8BP21|Q8BP21_MOUSE;tr|Q545C3|Q545C3_MOUSE;sp|P30285|CDK4_MOUSE;tr|Q0VDL5|Q0VDL5_MOUSE;tr|Q3U4J9|Q3U4J9_MOUSE;tr|Q0VBK8|Q0VBK8_MOUSE;sp|Q64261|CDK6_MOUSE;tr|Q8C411|Q8C411_MOUSE;tr|Q8BN81|Q8BN81_MOUSE;tr|Q6NVF8|Q6NVF8…	sp|P11440|CDK1_MOUSE;tr|Q99JW7|Q99JW7_MOUSE;tr|Q8R4A4|Q8R4A4_MOUSE;tr|D3Z2T9|D3Z2T9_MOUSE	>sp|P11440|CDK1_MOUSE Cyclin-dependent kinase 1 OS=Mus musculus GN=Cdk1 PE=1 SV=3;>tr|Q99JW7|Q99JW7_MOUSE Cdc2a protein (Fragment) OS=Mus musculus GN=Cdk1 PE=2 SV=1;>tr|Q8R4A4|Q8R4A4_MOUSE Cell cycle p34 CDC2 kinase protein (Fragment) OS=Mus musculus PE=4	25433000	38534000	31983500	62230000	29511000	55888000	4.92097e+07	1.5386	33	9	8	4	3	8	6	6	3	2	7	5	5	39.1	34.106	297	0	54.366	12.1	8.8	33.7	26.9	22.2	512300000	60806000	7545200	377150000	28715000	38087000
tr|Q8C2N9|Q8C2N9_MOUSE;sp|P54276|MSH6_MOUSE;tr|Q9CRH0|Q9CRH0_MOUSE;tr|Q61061|Q61061_MOUSE	tr|Q8C2N9|Q8C2N9_MOUSE;sp|P54276|MSH6_MOUSE	>tr|Q8C2N9|Q8C2N9_MOUSE Putative uncharacterized protein OS=Mus musculus GN=Msh6 PE=2 SV=1;>sp|P54276|MSH6_MOUSE DNA mismatch repair protein Msh6 OS=Mus musculus GN=Msh6 PE=1 SV=3	65250000	18558000	41904000	112190000	41424000	44996000	6.62033e+07	1.57988	4	26	26	20	4	16	10	5	20	4	16	10	5	22.6	150.98	1358	0	90.625	18	3.4	13.8	9	4.8	242800000	87645000	3725900	65142000	42915000	43369000
tr|Q3USR8|Q3USR8_MOUSE;sp|Q61164|CTCF_MOUSE;tr|Q05CK6|Q05CK6_MOUSE;tr|Q3UYZ8|Q3UYZ8_MOUSE	tr|Q3USR8|Q3USR8_MOUSE;sp|Q61164|CTCF_MOUSE;tr|Q05CK6|Q05CK6_MOUSE	>tr|Q3USR8|Q3USR8_MOUSE Putative uncharacterized protein (Fragment) OS=Mus musculus GN=Ctcf PE=2 SV=1;>sp|Q61164|CTCF_MOUSE Transcriptional repressor CTCF OS=Mus musculus GN=Ctcf PE=1 SV=2;>tr|Q05CK6|Q05CK6_MOUSE Ctcf protein (Fragment) OS=Mus musculus GN=	10789000	0	5394500	7067100	9658600	8842800	8.52283e+06	1.57991	4	5	5	4	2	3	3	2	4	2	3	3	2	6.5	68.349	596	0	25.952	6.2	5	6.2	4.7	3.4	37163000	22298000	4020100	5984200	4577000	284430
sp|P99024|TBB5_MOUSE;tr|Q80ZV2|Q80ZV2_MOUSE;sp|A2AQ07|TBB1_MOUSE;CON__ENSEMBL:ENSBTAP00000025008;tr|G3UZR1|G3UZR1_MOUSE;tr|D5MR34|D5MR34_MOUSE	sp|P99024|TBB5_MOUSE	>sp|P99024|TBB5_MOUSE Tubulin beta-5 chain OS=Mus musculus GN=Tubb5 PE=1 SV=1	610360000	327660000	469010000	514790000	664030000	1077400000	7.52073e+08	1.60353	6	27	6	22	17	23	22	24	5	3	4	5	6	63.1	49.67	444	0	298.18	50	36.3	55	48.4	56.5	3699200000	667820000	114630000	741250000	872330000	1303200000
CON__P02769	CON__P02769	>P02769 SWISS-PROT:P02769 (Bos taurus) Bovine serum albumin precursor	410880000	1420500000	915690000	449280000	1192000000	2787300000	1.47619e+09	1.61211	1	32	28	14	22	15	24	30	12	18	12	21	26	44.5	69.293	607	0	245.22	21.1	31	22.9	37.2	42.2	5157800000	350820000	493920000	774530000	951280000	2587200000
tr|Q80W39|Q80W39_MOUSE;tr|Q3UJB0|Q3UJB0_MOUSE;tr|Q3UBH2|Q3UBH2_MOUSE;tr|Q3UAI4|Q3UAI4_MOUSE;tr|Q3UQU5|Q3UQU5_MOUSE;tr|Q8BL33|Q8BL33_MOUSE;tr|Q9CS24|Q9CS24_MOUSE	tr|Q80W39|Q80W39_MOUSE;tr|Q3UJB0|Q3UJB0_MOUSE;tr|Q3UBH2|Q3UBH2_MOUSE;tr|Q3UAI4|Q3UAI4_MOUSE;tr|Q3UQU5|Q3UQU5_MOUSE	>tr|Q80W39|Q80W39_MOUSE Splicing factor 3b, subunit 2 OS=Mus musculus GN=Sf3b2 PE=2 SV=1;>tr|Q3UJB0|Q3UJB0_MOUSE Protein Sf3b2 OS=Mus musculus GN=Sf3b2 PE=2 SV=1;>tr|Q3UBH2|Q3UBH2_MOUSE Putative uncharacterized protein OS=Mus musculus GN=Sf3b2 PE=2 SV=1;>t	0	32756000	16378000	28912000	24217000	26262000	2.64637e+07	1.61581	7	13	13	0	5	6	6	7	0	5	6	6	7	23.9	98.183	878	0	28.219	0	8.7	6.4	12	11.5	85492000	0	9078400	20212000	24183000	32018000
sp|Q9QXK3|COPG2_MOUSE;tr|Q922G9|Q922G9_MOUSE;tr|F7ARP0|F7ARP0_MOUSE;tr|E9Q783|E9Q783_MOUSE	sp|Q9QXK3|COPG2_MOUSE	>sp|Q9QXK3|COPG2_MOUSE Coatomer subunit gamma-2 OS=Mus musculus GN=Copg2 PE=2 SV=1	12140000	0	6070000	9103100	10164000	10276000	9847700	1.62236	4	13	10	10	2	7	5	8	8	1	5	3	6	20.7	97.679	871	0	40.389	17.5	2.9	11.1	8.8	14.2	37409000	16158000	591000	9789100	2460900	8410200
sp|Q9Z0U1|ZO2_MOUSE;tr|Q921G9|Q921G9_MOUSE;tr|Q3UZ47|Q3UZ47_MOUSE;sp|Q9QXY1|ZO3_MOUSE	sp|Q9Z0U1|ZO2_MOUSE	>sp|Q9Z0U1|ZO2_MOUSE Tight junction protein ZO-2 OS=Mus musculus GN=Tjp2 PE=1 SV=2	9657400	0	4828700	9220200	14519000	0	7.91307e+06	1.63876	4	5	5	3	1	2	4	1	3	1	2	4	1	4.9	131.28	1167	0	9.2151	3.2	1.5	1.8	3.9	1.1	37403000	10971000	1558200	3533700	18065000	3276200
sp|Q9WTI7|MYO1C_MOUSE	sp|Q9WTI7|MYO1C_MOUSE	>sp|Q9WTI7|MYO1C_MOUSE Unconventional myosin-Ic OS=Mus musculus GN=Myo1c PE=1 SV=2	4533500	0	2266750	0	4155900	7074300	3743400	1.65144	1	8	8	6	1	3	2	5	6	1	3	2	5	8.2	121.94	1063	0	32.187	6.6	1.4	3.4	2.4	5.3	20308000	5389400	550890	2404200	1522200	10442000
tr|Q3UBA6|Q3UBA6_MOUSE;tr|Q3TH56|Q3TH56_MOUSE;sp|P63017|HSP7C_MOUSE;tr|Q3UDS0|Q3UDS0_MOUSE;tr|Q3ULM1|Q3ULM1_MOUSE;tr|Q3TEK2|Q3TEK2_MOUSE;tr|Q3TQ13|Q3TQ13_MOUSE;tr|Q3TZJ3|Q3TZJ3_MOUSE;tr|Q3TF16|Q3TF16_MOUSE;tr|Q504P4|Q504P4_MOUSE;tr|Q3U9L2|Q3U9L2_MOUSE;tr|Q3TRH3|Q3TRH3_MOUSE;tr|Q3TB63|Q3TB63_MOUSE;tr|Q3KQJ4|Q3KQJ4_MOUSE;tr|Q3TH04|Q3TH04_MOUSE;tr|Q3UXU1|Q3UXU1_MOUSE;tr|B7U582|B7U582_MOUSE;sp|P17156…	tr|Q3UBA6|Q3UBA6_MOUSE;tr|Q3TH56|Q3TH56_MOUSE;sp|P63017|HSP7C_MOUSE;tr|Q3UDS0|Q3UDS0_MOUSE;tr|Q3ULM1|Q3ULM1_MOUSE;tr|Q3TEK2|Q3TEK2_MOUSE;tr|Q3TQ13|Q3TQ13_MOUSE;tr|Q3TZJ3|Q3TZJ3_MOUSE;tr|Q3TF16|Q3TF16_MOUSE;tr|Q504P4|Q504P4_MOUSE;tr|Q3U9L2|Q3U9L2_MOUSE;tr|Q3TRH3|Q3TRH3_MOUSE;tr|Q3TB63|Q3TB63_MOUSE;tr|Q3KQJ4|Q3KQJ4_MOUSE;tr|Q3TH04|Q3TH04_MOUSE;tr|Q3UXU1|Q3UXU1_MOUSE	>tr|Q3UBA6|Q3UBA6_MOUSE Putative uncharacterized protein OS=Mus musculus GN=Hspa8 PE=2 SV=1;>tr|Q3TH56|Q3TH56_MOUSE Putative uncharacterized protein OS=Mus musculus GN=Hspa8 PE=2 SV=1;>sp|P63017|HSP7C_MOUSE Heat shock cognate 71 kDa protein OS=Mus musculus	747740000	663930000	705835000	815560000	1298700000	1385700000	1.16665e+09	1.65287	27	38	32	25	31	27	32	29	21	26	22	27	25	54.2	70.898	646	0	295.18	43.8	43.2	43	50	46.7	4705300000	810120000	247440000	531830000	1463100000	1652900000
tr|Q3U4U6|Q3U4U6_MOUSE;sp|P80318|TCPG_MOUSE;tr|E9Q133|E9Q133_MOUSE;tr|Q3UJP4|Q3UJP4_MOUSE;tr|Q3U0I3|Q3U0I3_MOUSE;tr|F6Q609|F6Q609_MOUSE;tr|Q3TBM6|Q3TBM6_MOUSE;tr|F6ZVG8|F6ZVG8_MOUSE;tr|Q9R1U1|Q9R1U1_MOUSE	tr|Q3U4U6|Q3U4U6_MOUSE;sp|P80318|TCPG_MOUSE;tr|E9Q133|E9Q133_MOUSE;tr|Q3UJP4|Q3UJP4_MOUSE;tr|Q3U0I3|Q3U0I3_MOUSE;tr|F6Q609|F6Q609_MOUSE	>tr|Q3U4U6|Q3U4U6_MOUSE T-complex protein 1 subunit gamma OS=Mus musculus GN=Cct3 PE=2 SV=1;>sp|P80318|TCPG_MOUSE T-complex protein 1 subunit gamma OS=Mus musculus GN=Cct3 PE=1 SV=1;>tr|E9Q133|E9Q133_MOUSE T-complex protein 1 subunit gamma OS=Mus musculus	58845000	68382000	63613500	97377000	88261000	129980000	105206000	1.65383	9	20	20	10	13	12	14	11	10	13	12	14	11	40.6	60.629	545	0	85.907	22.9	23.9	28.6	31.2	25.3	372860000	51832000	32528000	54250000	112270000	121990000
sp|P05213|TBA1B_MOUSE;tr|Q99KA2|Q99KA2_MOUSE	sp|P05213|TBA1B_MOUSE;tr|Q99KA2|Q99KA2_MOUSE	>sp|P05213|TBA1B_MOUSE Tubulin alpha-1B chain OS=Mus musculus GN=Tuba1b PE=1 SV=2;>tr|Q99KA2|Q99KA2_MOUSE Tuba1b protein (Fragment) OS=Mus musculus GN=Tuba1b PE=2 SV=1	674100000	350060000	512080000	563480000	783590000	1193700000	8.46923e+08	1.65389	2	24	0	20	17	18	21	22	0	0	0	0	0	57.4	50.151	451	0	258.04	50.3	36.6	48.1	51.4	56.8	3577200000	687320000	131010000	578740000	874040000	1306100000
tr|Q3TWV4|Q3TWV4_MOUSE;tr|Q5FWI9|Q5FWI9_MOUSE;sp|P84091|AP2M1_MOUSE;tr|Q6A0C9|Q6A0C9_MOUSE;tr|Q3UCW9|Q3UCW9_MOUSE;tr|Q3TH69|Q3TH69_MOUSE	tr|Q3TWV4|Q3TWV4_MOUSE;tr|Q5FWI9|Q5FWI9_MOUSE;sp|P84091|AP2M1_MOUSE;tr|Q6A0C9|Q6A0C9_MOUSE;tr|Q3UCW9|Q3UCW9_MOUSE;tr|Q3TH69|Q3TH69_MOUSE	>tr|Q3TWV4|Q3TWV4_MOUSE AP-2 complex subunit mu OS=Mus musculus GN=Ap2m1 PE=2 SV=1;>tr|Q5FWI9|Q5FWI9_MOUSE Adaptor protein complex AP-2, mu1 OS=Mus musculus GN=Ap2m1 PE=2 SV=1;>sp|P84091|AP2M1_MOUSE AP-2 complex subunit mu OS=Mus musculus GN=Ap2m1 PE=1 SV=	5988000	0	2994000	0	7391500	7552900	4.98147e+06	1.66382	6	7	7	2	1	0	5	3	2	1	0	5	3	19.9	49.389	433	0	11.585	5.5	3.2	0	14.3	10.4	24555000	6025500	2366900	0	11372000	4790500
sp|P08752|GNAI2_MOUSE;tr|A0A0A6YWA9|A0A0A6YWA9_MOUSE;tr|Q9JJ21|Q9JJ21_MOUSE;tr|A2A610|A2A610_MOUSE;tr|A2AE31|A2AE31_MOUSE;tr|Q8C040|Q8C040_MOUSE;tr|Q9WUC0|Q9WUC0_MOUSE;tr|Q8BHK8|Q8BHK8_MOUSE;tr|A2AE32|A2AE32_MOUSE;tr|Q9D7B3|Q9D7B3_MOUSE;sp|P20612|GNAT1_MOUSE;tr|Q543S2|Q543S2_MOUSE;tr|Q3TJH1|Q3TJH1_MOUSE;tr|B2RVZ3|B2RVZ3_MOUSE;tr|A2AE33|A2AE33_MOUSE;sp|Q9DC51|GNAI3_MOUSE;sp|Q3V3I2|GNAT3_MOUSE;sp|P…	sp|P08752|GNAI2_MOUSE;tr|A0A0A6YWA9|A0A0A6YWA9_MOUSE	>sp|P08752|GNAI2_MOUSE Guanine nucleotide-binding protein G(i) subunit alpha-2 OS=Mus musculus GN=Gnai2 PE=1 SV=5;>tr|A0A0A6YWA9|A0A0A6YWA9_MOUSE Guanine nucleotide-binding protein G(i) subunit alpha-2 (Fragment) OS=Mus musculus GN=Gnai2 PE=4 SV=1	15255000	0	7627500	13659000	0	24437000	1.26987e+07	1.66485	23	3	2	2	1	2	1	3	1	1	1	1	2	11.8	40.489	355	0	13.633	7.3	4.2	7.3	4.2	11.8	115540000	27478000	1911200	59803000	3199800	23152000
tr|Q8BK46|Q8BK46_MOUSE;tr|Q3ULJ5|Q3ULJ5_MOUSE;sp|P14685|PSMD3_MOUSE;tr|Q3U5M8|Q3U5M8_MOUSE;tr|F7B7L8|F7B7L8_MOUSE	tr|Q8BK46|Q8BK46_MOUSE;tr|Q3ULJ5|Q3ULJ5_MOUSE;sp|P14685|PSMD3_MOUSE;tr|Q3U5M8|Q3U5M8_MOUSE	>tr|Q8BK46|Q8BK46_MOUSE Putative uncharacterized protein OS=Mus musculus GN=Psmd3 PE=2 SV=1;>tr|Q3ULJ5|Q3ULJ5_MOUSE Putative uncharacterized protein OS=Mus musculus GN=Psmd3 PE=2 SV=1;>sp|P14685|PSMD3_MOUSE 26S proteasome non-ATPase regulatory subunit 3 OS	26764000	20087000	23425500	25137000	44772000	47401000	3.91033e+07	1.66926	5	15	15	8	8	9	12	9	8	8	9	12	9	31.3	60.722	530	0	81.101	17.5	18.1	23	27.2	20.2	154450000	29329000	3558800	20087000	54439000	47037000
sp|Q7TMQ7|WDR91_MOUSE;tr|S4R1X1|S4R1X1_MOUSE;tr|D3Z101|D3Z101_MOUSE	sp|Q7TMQ7|WDR91_MOUSE;tr|S4R1X1|S4R1X1_MOUSE	>sp|Q7TMQ7|WDR91_MOUSE WD repeat-containing protein 91 OS=Mus musculus GN=Wdr91 PE=1 SV=1;>tr|S4R1X1|S4R1X1_MOUSE WD repeat-containing protein 91 OS=Mus musculus GN=Wdr91 PE=1 SV=1	7373200	9586800	8480000	9079500	24845000	8597100	1.41739e+07	1.67145	3	8	8	5	2	5	8	4	5	2	5	8	4	10	83.42	748	0	23.175	7.6	4	9	10	6.4	56021000	6855100	693710	8032500	33085000	7354700
tr|Q58E70|Q58E70_MOUSE;tr|Q8C7C3|Q8C7C3_MOUSE;tr|D3Z2H9|D3Z2H9_MOUSE;tr|Q3TJ53|Q3TJ53_MOUSE;tr|D3Z6I8|D3Z6I8_MOUSE;tr|E9Q7Q3|E9Q7Q3_MOUSE;tr|Q8K0Z5|Q8K0Z5_MOUSE;tr|E9Q5J9|E9Q5J9_MOUSE;sp|P21107|TPM3_MOUSE;tr|D3YVR0|D3YVR0_MOUSE;tr|G5E8R0|G5E8R0_MOUSE;tr|E9Q453|E9Q453_MOUSE;tr|G5E8R2|G5E8R2_MOUSE;tr|G5E8R1|G5E8R1_MOUSE;tr|E9Q456|E9Q456_MOUSE;tr|E9Q455|E9Q455_MOUSE;tr|E9Q452|E9Q452_MOUSE;tr|Q9D1R6|…	tr|Q58E70|Q58E70_MOUSE;tr|Q8C7C3|Q8C7C3_MOUSE;tr|D3Z2H9|D3Z2H9_MOUSE;tr|Q3TJ53|Q3TJ53_MOUSE;tr|D3Z6I8|D3Z6I8_MOUSE;tr|E9Q7Q3|E9Q7Q3_MOUSE;tr|Q8K0Z5|Q8K0Z5_MOUSE;tr|E9Q5J9|E9Q5J9_MOUSE	>tr|Q58E70|Q58E70_MOUSE Tpm3 protein OS=Mus musculus GN=Tpm3 PE=2 SV=1;>tr|Q8C7C3|Q8C7C3_MOUSE Putative uncharacterized protein OS=Mus musculus GN=Tpm3 PE=2 SV=1;>tr|D3Z2H9|D3Z2H9_MOUSE Uncharacterized protein OS=Mus musculus GN=Tpm3-rs7 PE=3 SV=1;>tr|Q3TJ	97265000	82686000	89975500	144290000	122150000	185430000	1.50623e+08	1.67405	37	20	20	11	4	16	8	8	11	4	16	8	8	72.6	29.02	248	0	91.722	47.6	15.3	60.5	36.3	34.3	1179800000	158220000	21645000	741100000	113710000	145150000
tr|Q99L75|Q99L75_MOUSE;sp|Q61316|HSP74_MOUSE;tr|Q3U2G2|Q3U2G2_MOUSE;tr|Q571M2|Q571M2_MOUSE;tr|Q8C6R3|Q8C6R3_MOUSE	tr|Q99L75|Q99L75_MOUSE;sp|Q61316|HSP74_MOUSE;tr|Q3U2G2|Q3U2G2_MOUSE;tr|Q571M2|Q571M2_MOUSE	>tr|Q99L75|Q99L75_MOUSE Heat shock protein 4 OS=Mus musculus GN=Hspa4 PE=2 SV=1;>sp|Q61316|HSP74_MOUSE Heat shock 70 kDa protein 4 OS=Mus musculus GN=Hspa4 PE=1 SV=1;>tr|Q3U2G2|Q3U2G2_MOUSE Heat shock 70 kDa protein 4 OS=Mus musculus GN=Hspa4 PE=2 SV=1;>tr	2879600	3996300	3437950	3016100	6943900	7346800	5.76893e+06	1.67802	5	7	7	5	4	2	6	4	5	4	2	6	4	11.2	94.08	841	0	29.615	6.5	5.5	2.9	8.6	8.1	22843000	2626100	1140100	653630	10937000	7485900
tr|Q5EBP9|Q5EBP9_MOUSE;sp|Q62318|TIF1B_MOUSE;tr|Q3UDN8|Q3UDN8_MOUSE	tr|Q5EBP9|Q5EBP9_MOUSE;sp|Q62318|TIF1B_MOUSE;tr|Q3UDN8|Q3UDN8_MOUSE	>tr|Q5EBP9|Q5EBP9_MOUSE Tripartite motif-containing 28 OS=Mus musculus GN=Trim28 PE=2 SV=1;>sp|Q62318|TIF1B_MOUSE Transcription intermediary factor 1-beta OS=Mus musculus GN=Trim28 PE=1 SV=3;>tr|Q3UDN8|Q3UDN8_MOUSE Putative uncharacterized protein (Fragmen	385380000	398610000	391995000	597990000	663270000	716240000	6.59167e+08	1.68157	3	38	38	27	27	29	33	28	27	27	29	33	28	39.3	88.846	834	0	275.98	33.7	32.9	34.9	36.6	36	2391500000	411500000	170610000	335880000	766870000	706580000
tr|Q9CWY6|Q9CWY6_MOUSE;sp|Q8VC52|RBPS2_MOUSE	tr|Q9CWY6|Q9CWY6_MOUSE;sp|Q8VC52|RBPS2_MOUSE	>tr|Q9CWY6|Q9CWY6_MOUSE RNA-binding protein with multiple-splicing 2 OS=Mus musculus GN=Rbpms2 PE=2 SV=1;>sp|Q8VC52|RBPS2_MOUSE RNA-binding protein with multiple splicing 2 OS=Mus musculus GN=Rbpms2 PE=1 SV=1	18964000	0	9482000	20324000	15632000	12263000	16073000	1.69511	2	4	4	3	1	3	3	2	3	1	3	3	2	31.5	18.295	168	0	15.195	31.5	6.5	17.3	17.3	17.3	133440000	46761000	0	72653000	8410600	5616400
tr|N0E4C0|N0E4C0_MOUSE;sp|P67871|CSK2B_MOUSE;tr|N0E4C5|N0E4C5_MOUSE;tr|G3UXG7|G3UXG7_MOUSE;tr|G3UZJ5|G3UZJ5_MOUSE;tr|N0E463|N0E463_MOUSE;tr|G3UZA4|G3UZA4_MOUSE;tr|N0E462|N0E462_MOUSE;tr|G3UXU2|G3UXU2_MOUSE;tr|G3UZX4|G3UZX4_MOUSE;tr|G3UWU5|G3UWU5_MOUSE;tr|N0E636|N0E636_MOUSE	tr|N0E4C0|N0E4C0_MOUSE;sp|P67871|CSK2B_MOUSE;tr|N0E4C5|N0E4C5_MOUSE;tr|G3UXG7|G3UXG7_MOUSE;tr|G3UZJ5|G3UZJ5_MOUSE;tr|N0E463|N0E463_MOUSE;tr|G3UZA4|G3UZA4_MOUSE;tr|N0E462|N0E462_MOUSE;tr|G3UXU2|G3UXU2_MOUSE;tr|G3UZX4|G3UZX4_MOUSE	>tr|N0E4C0|N0E4C0_MOUSE Casein kinase II subunit beta OS=Mus musculus GN=Csnk2b PE=2 SV=1;>sp|P67871|CSK2B_MOUSE Casein kinase II subunit beta OS=Mus musculus GN=Csnk2b PE=1 SV=1;>tr|N0E4C5|N0E4C5_MOUSE Casein kinase II subunit beta OS=Mus musculus GN=Csnk	75795000	0	37897500	62735000	94420000	39235000	6.54633e+07	1.72738	12	7	7	7	1	2	2	2	7	1	2	2	2	34	24.912	215	0	54.883	34	4.2	7.9	7.9	7.9	534890000	181270000	2886500	280790000	56089000	13852000
tr|Q8BPF9|Q8BPF9_MOUSE;tr|Q545V8|Q545V8_MOUSE;sp|O54833|CSK22_MOUSE;tr|Q8CEL6|Q8CEL6_MOUSE;tr|Q8CDH5|Q8CDH5_MOUSE	tr|Q8BPF9|Q8BPF9_MOUSE;tr|Q545V8|Q545V8_MOUSE;sp|O54833|CSK22_MOUSE	>tr|Q8BPF9|Q8BPF9_MOUSE Putative uncharacterized protein OS=Mus musculus GN=Csnk2a2 PE=2 SV=1;>tr|Q545V8|Q545V8_MOUSE Putative uncharacterized protein OS=Mus musculus GN=Csnk2a2 PE=2 SV=1;>sp|O54833|CSK22_MOUSE Casein kinase II subunit alpha OS=Mus muscul	20923000	0	10461500	21528000	22102000	10641000	1.80903e+07	1.72923	5	9	9	6	0	7	3	2	6	0	7	3	2	32.3	41.171	350	0	38.685	23.1	0	22.6	10.3	7.7	132050000	35434000	0	74516000	15567000	6536600
sp|Q8CIG8|ANM5_MOUSE;tr|F6QQQ6|F6QQQ6_MOUSE;tr|S4R295|S4R295_MOUSE	sp|Q8CIG8|ANM5_MOUSE	>sp|Q8CIG8|ANM5_MOUSE Protein arginine N-methyltransferase 5 OS=Mus musculus GN=Prmt5 PE=1 SV=3	57684000	438050000	247867000	261680000	313040000	723540000	4.32753e+08	1.74591	3	29	29	6	22	19	23	25	6	22	19	23	25	44	72.679	637	0	115.86	9.3	34.4	28.3	37.7	41	1560500000	50653000	170800000	208850000	354220000	775940000
sp|P52480|KPYM_MOUSE;tr|Q3UEH4|Q3UEH4_MOUSE;tr|E9Q509|E9Q509_MOUSE;tr|Q3UEI4|Q3UEI4_MOUSE;tr|A7MCU9|A7MCU9_MOUSE;tr|G3X925|G3X925_MOUSE;sp|P53657|KPYR_MOUSE	sp|P52480|KPYM_MOUSE	>sp|P52480|KPYM_MOUSE Pyruvate kinase PKM OS=Mus musculus GN=Pkm PE=1 SV=4	60992000	81865000	71428500	64334000	131510000	179420000	125088000	1.75123	7	27	27	10	11	12	18	24	10	11	12	18	24	56.1	57.844	531	0	145.16	29	26.2	30.9	46	53.3	486470000	40238000	30497000	43105000	157490000	215140000
sp|Q9EPU0|RENT1_MOUSE	sp|Q9EPU0|RENT1_MOUSE	>sp|Q9EPU0|RENT1_MOUSE Regulator of nonsense transcripts 1 OS=Mus musculus GN=Upf1 PE=1 SV=2	7455400	0	3727700	11096000	8535700	0	6543900	1.75548	1	6	6	4	1	4	3	1	4	1	4	3	1	6.9	123.97	1124	0	13.094	3.8	0.7	4.4	3.7	0.7	24811000	7743700	439260	8461100	6286700	1879900
tr|A5JUZ1|A5JUZ1_MOUSE;tr|A0A0A6YW67|A0A0A6YW67_MOUSE;tr|E9Q9J0|E9Q9J0_MOUSE;tr|Q66JP1|Q66JP1_MOUSE;sp|P62984|RL40_MOUSE;tr|Q8C2K3|Q8C2K3_MOUSE;tr|Q642L7|Q642L7_MOUSE;sp|P62983|RS27A_MOUSE;tr|E9Q4P0|E9Q4P0_MOUSE;tr|E9Q5F6|E9Q5F6_MOUSE;tr|Q922B0|Q922B0_MOUSE;tr|E9QNP0|E9QNP0_MOUSE;tr|Q5SX22|Q5SX22_MOUSE;tr|Q3TH47|Q3TH47_MOUSE;tr|Q78XY9|Q78XY9_MOUSE;tr|Q6NZC5|Q6NZC5_MOUSE;sp|P0CG49|UBB_MOUSE;tr|Q8R…	tr|A5JUZ1|A5JUZ1_MOUSE;tr|A0A0A6YW67|A0A0A6YW67_MOUSE;tr|E9Q9J0|E9Q9J0_MOUSE;tr|Q66JP1|Q66JP1_MOUSE;sp|P62984|RL40_MOUSE;tr|Q8C2K3|Q8C2K3_MOUSE;tr|Q642L7|Q642L7_MOUSE;sp|P62983|RS27A_MOUSE;tr|E9Q4P0|E9Q4P0_MOUSE;tr|E9Q5F6|E9Q5F6_MOUSE;tr|Q922B0|Q922B0_MOUSE;tr|E9QNP0|E9QNP0_MOUSE;tr|Q5SX22|Q5SX22_MOUSE;tr|Q3TH47|Q3TH47_MOUSE;tr|Q78XY9|Q78XY9_MOUSE;tr|Q6NZC5|Q6NZC5_MOUSE;sp|P0CG49|UBB_MOUSE;tr|Q8R…	>tr|A5JUZ1|A5JUZ1_MOUSE Ubiqutin subunit 1 (Fragment) OS=Mus musculus GN=Ubc PE=2 SV=1;>tr|A0A0A6YW67|A0A0A6YW67_MOUSE MCG23377, isoform CRA_b OS=Mus musculus GN=Gm8797 PE=4 SV=1;>tr|E9Q9J0|E9Q9J0_MOUSE Ubiquitin-60S ribosomal protein L40 (Fragment) OS=Mus	114770000	176000000	145385000	196170000	323140000	250550000	256620000	1.76511	24	10	10	7	6	8	9	10	7	6	8	9	10	86.8	8.5647	76	0	81.07	64.5	75	80.3	86.8	86.8	1349500000	175130000	49779000	589410000	307050000	228140000
sp|P09411|PGK1_MOUSE;tr|S4R2M7|S4R2M7_MOUSE;tr|B0LAA9|B0LAA9_MOUSE;sp|P09041|PGK2_MOUSE	sp|P09411|PGK1_MOUSE;tr|S4R2M7|S4R2M7_MOUSE	>sp|P09411|PGK1_MOUSE Phosphoglycerate kinase 1 OS=Mus musculus GN=Pgk1 PE=1 SV=4;>tr|S4R2M7|S4R2M7_MOUSE Phosphoglycerate kinase OS=Mus musculus GN=Pgk1 PE=1 SV=1	18379000	20354000	19366500	0	31650000	71558000	3.44027e+07	1.7764	4	10	10	5	3	1	4	9	5	3	1	4	9	29.5	44.55	417	0	21.658	15.3	11	3.6	14.6	26.9	147340000	21222000	5259200	3531900	25370000	91955000
tr|Q3UEJ8|Q3UEJ8_MOUSE;sp|Q9D826|SOX_MOUSE	tr|Q3UEJ8|Q3UEJ8_MOUSE;sp|Q9D826|SOX_MOUSE	>tr|Q3UEJ8|Q3UEJ8_MOUSE Pipecolic acid oxidase OS=Mus musculus GN=Pipox PE=2 SV=1;>sp|Q9D826|SOX_MOUSE Peroxisomal sarcosine oxidase OS=Mus musculus GN=Pipox PE=1 SV=1	4232300	0	2116150	1742700	2366500	7177000	3.76207e+06	1.77779	2	4	4	2	2	2	3	2	2	2	2	3	2	14.4	43.846	390	0	30.169	7.4	6.9	7.4	11.5	7.4	21891000	4880100	3924700	3919500	2207400	6959000
tr|Q71LX8|Q71LX8_MOUSE;sp|P11499|HS90B_MOUSE;tr|Q811H6|Q811H6_MOUSE;tr|E9Q3D6|E9Q3D6_MOUSE;tr|Q80YC2|Q80YC2_MOUSE;tr|E9Q0C3|E9Q0C3_MOUSE;tr|E9PX27|E9PX27_MOUSE;tr|D3Z1R1|D3Z1R1_MOUSE;tr|Q922F6|Q922F6_MOUSE	tr|Q71LX8|Q71LX8_MOUSE;sp|P11499|HS90B_MOUSE	>tr|Q71LX8|Q71LX8_MOUSE Heat shock protein 84b OS=Mus musculus GN=Hsp90ab1 PE=2 SV=1;>sp|P11499|HS90B_MOUSE Heat shock protein HSP 90-beta OS=Mus musculus GN=Hsp90ab1 PE=1 SV=3	526460000	522410000	524435000	522380000	1121300000	1166000000	936560000	1.78585	9	52	33	31	34	25	42	40	23	22	17	28	26	49.2	83.28	724	0	323.31	38.1	36.7	32	42.4	44.6	3631700000	571770000	180630000	348400000	1229300000	1301500000
sp|Q91VM5|RMXL1_MOUSE	sp|Q91VM5|RMXL1_MOUSE	>sp|Q91VM5|RMXL1_MOUSE RNA binding motif protein, X-linked-like-1 OS=Mus musculus GN=Rbmxl1 PE=2 SV=1	109640000	12713000	61176500	204870000	97504000	27576000	1.09983e+08	1.7978	1	15	3	13	3	13	9	4	2	0	2	1	0	32	42.161	388	0	78.756	32	8	26.3	19.8	10.1	384350000	110920000	3261300	144600000	109480000	16100000
tr|B1AXW5|B1AXW5_MOUSE;tr|B1AXW6|B1AXW6_MOUSE;sp|P35700|PRDX1_MOUSE;tr|Q3U9J9|Q3U9J9_MOUSE;tr|B1AXW4|B1AXW4_MOUSE	tr|B1AXW5|B1AXW5_MOUSE;tr|B1AXW6|B1AXW6_MOUSE;sp|P35700|PRDX1_MOUSE;tr|Q3U9J9|Q3U9J9_MOUSE;tr|B1AXW4|B1AXW4_MOUSE	>tr|B1AXW5|B1AXW5_MOUSE Peroxiredoxin-1 (Fragment) OS=Mus musculus GN=Prdx1 PE=1 SV=4;>tr|B1AXW6|B1AXW6_MOUSE Peroxiredoxin-1 (Fragment) OS=Mus musculus GN=Prdx1 PE=1 SV=1;>sp|P35700|PRDX1_MOUSE Peroxiredoxin-1 OS=Mus musculus GN=Prdx1 PE=1 SV=1;>tr|Q3U9J9	37404000	44961000	41182500	83714000	65052000	75130000	74632000	1.81223	5	10	10	6	4	8	6	6	6	4	8	6	6	44.4	18.87	169	0	40.472	37.3	25.4	39.1	33.1	32.5	643320000	102410000	15973000	430720000	56065000	38151000
sp|P68372|TBB4B_MOUSE;tr|Q9CVR0|Q9CVR0_MOUSE;tr|Q9DCR1|Q9DCR1_MOUSE;sp|Q9D6F9|TBB4A_MOUSE	sp|P68372|TBB4B_MOUSE;tr|Q9CVR0|Q9CVR0_MOUSE;tr|Q9DCR1|Q9DCR1_MOUSE;sp|Q9D6F9|TBB4A_MOUSE	>sp|P68372|TBB4B_MOUSE Tubulin beta-4B chain OS=Mus musculus GN=Tubb4b PE=1 SV=1;>tr|Q9CVR0|Q9CVR0_MOUSE Putative uncharacterized protein (Fragment) OS=Mus musculus GN=Tubb4b PE=2 SV=2;>tr|Q9DCR1|Q9DCR1_MOUSE Putative uncharacterized protein (Fragment) OS=	55106000	26545000	40825500	45299000	82523000	95517000	7.44463e+07	1.82353	4	27	5	23	18	23	21	24	5	3	3	3	5	61.1	49.83	445	0	46.542	54.2	43.6	55.7	48.3	54.6	366010000	71204000	7996200	38490000	98634000	149690000
sp|Q6ZQ38|CAND1_MOUSE;tr|Q3UMI9|Q3UMI9_MOUSE	sp|Q6ZQ38|CAND1_MOUSE;tr|Q3UMI9|Q3UMI9_MOUSE	>sp|Q6ZQ38|CAND1_MOUSE Cullin-associated NEDD8-dissociated protein 1 OS=Mus musculus GN=Cand1 PE=2 SV=2;>tr|Q3UMI9|Q3UMI9_MOUSE Putative uncharacterized protein (Fragment) OS=Mus musculus GN=Cand1 PE=2 SV=1	5398500	5420200	5409350	2610400	12061000	15206000	9.95913e+06	1.8411	2	11	11	3	4	3	6	9	3	4	3	6	9	11.6	136.33	1230	0	39.598	3.1	4.2	3.8	7.2	9.5	41546000	661090	913050	1043000	10664000	28265000
tr|Q3UAT9|Q3UAT9_MOUSE;tr|Q3U9N8|Q3U9N8_MOUSE;sp|P24547|IMDH2_MOUSE;tr|Q3UPJ2|Q3UPJ2_MOUSE;tr|A0A0A6YY72|A0A0A6YY72_MOUSE;tr|A0A0A6YXS4|A0A0A6YXS4_MOUSE;tr|O89058|O89058_MOUSE	tr|Q3UAT9|Q3UAT9_MOUSE;tr|Q3U9N8|Q3U9N8_MOUSE;sp|P24547|IMDH2_MOUSE;tr|Q3UPJ2|Q3UPJ2_MOUSE	>tr|Q3UAT9|Q3UAT9_MOUSE Inosine-5-monophosphate dehydrogenase OS=Mus musculus GN=Impdh2 PE=2 SV=1;>tr|Q3U9N8|Q3U9N8_MOUSE Inosine-5-monophosphate dehydrogenase OS=Mus musculus GN=Impdh2 PE=2 SV=1;>sp|P24547|IMDH2_MOUSE Inosine-5-monophosphate dehydrogen	37202000	34434000	35818000	57526000	66594000	74101000	6.60737e+07	1.84471	7	13	12	7	5	6	10	10	6	5	6	10	10	27.6	55.814	514	0	42.597	15.2	11.7	16	21.4	22.2	243430000	24896000	10047000	32087000	82093000	94307000
tr|B9EHN0|B9EHN0_MOUSE;sp|Q02053|UBA1_MOUSE;sp|P31254|UBA1Y_MOUSE;tr|Q61341|Q61341_MOUSE	tr|B9EHN0|B9EHN0_MOUSE;sp|Q02053|UBA1_MOUSE	>tr|B9EHN0|B9EHN0_MOUSE Ubiquitin-activating enzyme E1, Chr X OS=Mus musculus GN=Uba1 PE=2 SV=1;>sp|Q02053|UBA1_MOUSE Ubiquitin-like modifier-activating enzyme 1 OS=Mus musculus GN=Uba1 PE=1 SV=1	8059900	29757000	18908450	6296900	41831000	56788000	3.4972e+07	1.84954	4	16	16	4	7	3	11	13	4	7	3	11	13	21.8	117.81	1058	0	91.293	7	10.7	4.8	17.8	19.3	137660000	5254200	6367700	3143300	51452000	71447000
tr|Q8CD23|Q8CD23_MOUSE;tr|Q3TL52|Q3TL52_MOUSE;sp|P09405|NUCL_MOUSE;tr|Q8CE30|Q8CE30_MOUSE;tr|Q3TT41|Q3TT41_MOUSE;tr|Q3TGR3|Q3TGR3_MOUSE;tr|Q9CT46|Q9CT46_MOUSE	tr|Q8CD23|Q8CD23_MOUSE;tr|Q3TL52|Q3TL52_MOUSE;sp|P09405|NUCL_MOUSE;tr|Q8CE30|Q8CE30_MOUSE;tr|Q3TT41|Q3TT41_MOUSE;tr|Q3TGR3|Q3TGR3_MOUSE	>tr|Q8CD23|Q8CD23_MOUSE Putative uncharacterized protein OS=Mus musculus GN=Ncl PE=2 SV=1;>tr|Q3TL52|Q3TL52_MOUSE Putative uncharacterized protein OS=Mus musculus GN=Ncl PE=2 SV=1;>sp|P09405|NUCL_MOUSE Nucleolin OS=Mus musculus GN=Ncl PE=1 SV=2;>tr|Q8CE30|	1181600000	1661400000	1421500000	1564900000	4051200000	2289800000	2635300000	1.85389	7	55	55	38	46	42	47	40	38	46	42	47	40	48.9	76.864	707	0	323.31	39.5	47.1	41.3	43.3	40.9	9167000000	1208900000	777260000	1112300000	4106800000	1961800000
tr|Q9QZ83|Q9QZ83_MOUSE	tr|Q9QZ83|Q9QZ83_MOUSE	>tr|Q9QZ83|Q9QZ83_MOUSE Gamma actin-like protein OS=Mus musculus GN=Actg1 PE=2 SV=1	17635000	8896500	13265750	15682000	17514000	40641000	2.46123e+07	1.85533	1	28	2	20	21	18	22	24	1	2	2	2	2	55.2	43.6	393	0	25.29	53.7	40.2	51.9	55.2	53.7	114800000	10027000	3757100	38288000	15252000	47475000
sp|Q9DCL9|PUR6_MOUSE;tr|D3Z6P1|D3Z6P1_MOUSE;tr|D6RCU8|D6RCU8_MOUSE	sp|Q9DCL9|PUR6_MOUSE	>sp|Q9DCL9|PUR6_MOUSE Multifunctional protein ADE2 OS=Mus musculus GN=Paics PE=1 SV=4	12483000	14182000	13332500	15139000	23813000	35433000	24795000	1.85974	3	12	12	4	6	6	6	6	4	6	6	6	6	32.5	47.006	425	0	69.174	12.2	17.9	20	16.9	16.9	98834000	5067700	3630300	8943200	24811000	56382000
tr|Q80Y52|Q80Y52_MOUSE;sp|P07901|HS90A_MOUSE;tr|Q3UIF3|Q3UIF3_MOUSE;tr|Q3TKA2|Q3TKA2_MOUSE;tr|A0PJ91|A0PJ91_MOUSE;tr|Q3TKB9|Q3TKB9_MOUSE;tr|Q3TJU7|Q3TJU7_MOUSE;tr|Q3TKG0|Q3TKG0_MOUSE;tr|Q8C5U3|Q8C5U3_MOUSE;tr|Q8C2A9|Q8C2A9_MOUSE;tr|B7ZC50|B7ZC50_MOUSE;tr|A2A6A2|A2A6A2_MOUSE;tr|B7ZC49|B7ZC49_MOUSE	tr|Q80Y52|Q80Y52_MOUSE;sp|P07901|HS90A_MOUSE;tr|Q3UIF3|Q3UIF3_MOUSE;tr|Q3TKA2|Q3TKA2_MOUSE;tr|A0PJ91|A0PJ91_MOUSE;tr|Q3TKB9|Q3TKB9_MOUSE;tr|Q3TJU7|Q3TJU7_MOUSE;tr|Q3TKG0|Q3TKG0_MOUSE;tr|Q8C5U3|Q8C5U3_MOUSE	>tr|Q80Y52|Q80Y52_MOUSE Heat shock protein 90, alpha (Cytosolic), class A member 1 OS=Mus musculus GN=Hsp90aa1 PE=2 SV=2;>sp|P07901|HS90A_MOUSE Heat shock protein HSP 90-alpha OS=Mus musculus GN=Hsp90aa1 PE=1 SV=4;>tr|Q3UIF3|Q3UIF3_MOUSE Putative uncharact	263400000	207120000	235260000	201430000	502250000	616850000	4.40177e+08	1.87102	13	43	26	24	23	18	32	37	18	13	12	20	25	44.7	84.787	733	0	235.57	31.8	27	25	38.7	41.3	1719200000	277700000	58223000	114840000	578660000	689810000
tr|B2RSN3|B2RSN3_MOUSE;sp|Q9CWF2|TBB2B_MOUSE;sp|Q7TMM9|TBB2A_MOUSE;tr|Q99J49|Q99J49_MOUSE;tr|Q62363|Q62363_MOUSE	tr|B2RSN3|B2RSN3_MOUSE;sp|Q9CWF2|TBB2B_MOUSE;sp|Q7TMM9|TBB2A_MOUSE;tr|Q99J49|Q99J49_MOUSE	>tr|B2RSN3|B2RSN3_MOUSE MCG1395 OS=Mus musculus GN=Tubb2b PE=2 SV=1;>sp|Q9CWF2|TBB2B_MOUSE Tubulin beta-2B chain OS=Mus musculus GN=Tubb2b PE=1 SV=1;>sp|Q7TMM9|TBB2A_MOUSE Tubulin beta-2A chain OS=Mus musculus GN=Tubb2a PE=1 SV=1;>tr|Q99J49|Q99J49_MOUSE Tu	26530000	14866000	20698000	28928000	31268000	57343000	3.91797e+07	1.89292	5	21	3	17	14	20	17	19	2	3	3	3	3	55.7	49.953	445	0	18.141	43.6	36.9	53	45.2	49.9	151360000	6712000	8509700	22873000	38458000	74803000
tr|F8VPX1|F8VPX1_MOUSE;sp|Q6A4J8|UBP7_MOUSE;tr|E9PXY8|E9PXY8_MOUSE;tr|G3UWR8|G3UWR8_MOUSE	tr|F8VPX1|F8VPX1_MOUSE;sp|Q6A4J8|UBP7_MOUSE;tr|E9PXY8|E9PXY8_MOUSE	>tr|F8VPX1|F8VPX1_MOUSE Ubiquitin carboxyl-terminal hydrolase OS=Mus musculus GN=Usp7 PE=1 SV=1;>sp|Q6A4J8|UBP7_MOUSE Ubiquitin carboxyl-terminal hydrolase 7 OS=Mus musculus GN=Usp7 PE=1 SV=1;>tr|E9PXY8|E9PXY8_MOUSE Ubiquitin carboxyl-terminal hydrolase OS	5972100	8010900	6991500	8282900	12750000	18722000	1.32516e+07	1.89539	4	12	12	5	4	5	8	9	5	4	5	8	9	15.8	128.47	1103	0	60.288	7.1	6.2	6.6	11.4	12.6	56074000	4721400	2287200	4098800	16265000	28702000
sp|Q91VJ4|STK38_MOUSE;tr|Q8BJ33|Q8BJ33_MOUSE;tr|Q8BJS2|Q8BJS2_MOUSE;sp|Q7TSE6|ST38L_MOUSE;tr|Q8BJE3|Q8BJE3_MOUSE	sp|Q91VJ4|STK38_MOUSE;tr|Q8BJ33|Q8BJ33_MOUSE	>sp|Q91VJ4|STK38_MOUSE Serine/threonine-protein kinase 38 OS=Mus musculus GN=Stk38 PE=1 SV=1;>tr|Q8BJ33|Q8BJ33_MOUSE Putative uncharacterized protein OS=Mus musculus GN=Stk38 PE=2 SV=1	69790000	475550000	272670000	191440000	325650000	1035900000	5.17663e+08	1.8985	5	30	30	7	20	15	18	25	7	20	15	18	25	53.1	54.174	465	0	168.72	15.7	36.3	33.1	37.8	48.6	1864600000	50207000	217760000	152280000	334780000	1109600000
tr|Q8BK73|Q8BK73_MOUSE;tr|Q5BKQ9|Q5BKQ9_MOUSE;tr|Q497E8|Q497E8_MOUSE;tr|Q3UWW9|Q3UWW9_MOUSE;sp|Q8BG32|PSD11_MOUSE;tr|Q7TMI0|Q7TMI0_MOUSE;tr|Q3THG2|Q3THG2_MOUSE;tr|Q8C0Z6|Q8C0Z6_MOUSE;tr|Q8K2N7|Q8K2N7_MOUSE;tr|G3UYH2|G3UYH2_MOUSE;tr|G3UWW7|G3UWW7_MOUSE;tr|G3UXL5|G3UXL5_MOUSE;tr|G3UZ28|G3UZ28_MOUSE;tr|G3UZ33|G3UZ33_MOUSE;tr|G3UYI4|G3UYI4_MOUSE;tr|G3UYL3|G3UYL3_MOUSE;tr|G3UYL8|G3UYL8_MOUSE;tr|G3UX15…	tr|Q8BK73|Q8BK73_MOUSE;tr|Q5BKQ9|Q5BKQ9_MOUSE;tr|Q497E8|Q497E8_MOUSE;tr|Q3UWW9|Q3UWW9_MOUSE;sp|Q8BG32|PSD11_MOUSE;tr|Q7TMI0|Q7TMI0_MOUSE;tr|Q3THG2|Q3THG2_MOUSE;tr|Q8C0Z6|Q8C0Z6_MOUSE;tr|Q8K2N7|Q8K2N7_MOUSE;tr|G3UYH2|G3UYH2_MOUSE;tr|G3UWW7|G3UWW7_MOUSE;tr|G3UXL5|G3UXL5_MOUSE	>tr|Q8BK73|Q8BK73_MOUSE Putative uncharacterized protein OS=Mus musculus GN=Psmd11 PE=2 SV=1;>tr|Q5BKQ9|Q5BKQ9_MOUSE MCG19050, isoform CRA_d OS=Mus musculus GN=Psmd11 PE=2 SV=1;>tr|Q497E8|Q497E8_MOUSE Proteasome (Prosome, macropain) 26S subunit, non-ATPase	23691000	33067000	28379000	39729000	41723000	80300000	5.39173e+07	1.8999	18	12	12	3	5	3	7	11	3	5	3	7	11	31.5	47.382	422	0	41.717	8.1	11.4	7.8	16.8	29.9	194790000	14685000	11734000	16752000	43145000	108480000
tr|Q569X4|Q569X4_MOUSE;tr|Q3TUN5|Q3TUN5_MOUSE;sp|P54775|PRS6B_MOUSE;tr|Q3TFA5|Q3TFA5_MOUSE;tr|Q3UBF0|Q3UBF0_MOUSE;tr|Q8BKU2|Q8BKU2_MOUSE;tr|Q3TJ97|Q3TJ97_MOUSE;tr|Q52L53|Q52L53_MOUSE	tr|Q569X4|Q569X4_MOUSE;tr|Q3TUN5|Q3TUN5_MOUSE;sp|P54775|PRS6B_MOUSE;tr|Q3TFA5|Q3TFA5_MOUSE;tr|Q3UBF0|Q3UBF0_MOUSE;tr|Q8BKU2|Q8BKU2_MOUSE;tr|Q3TJ97|Q3TJ97_MOUSE;tr|Q52L53|Q52L53_MOUSE	>tr|Q569X4|Q569X4_MOUSE Proteasome (Prosome, macropain) 26S subunit, ATPase, 4 OS=Mus musculus GN=Psmc4 PE=2 SV=1;>tr|Q3TUN5|Q3TUN5_MOUSE Putative uncharacterized protein OS=Mus musculus GN=Psmc4 PE=2 SV=1;>sp|P54775|PRS6B_MOUSE 26S protease regulatory sub	9073200	17943000	13508100	17182000	24318000	35565000	2.56883e+07	1.9017	8	14	14	7	6	4	9	10	7	6	4	9	10	38	47.382	418	0	37.093	17.9	16.5	11.7	23.4	28.2	84998000	6606900	8539300	9133500	30413000	30305000
tr|G3X956|G3X956_MOUSE;sp|Q920B9|SP16H_MOUSE	tr|G3X956|G3X956_MOUSE;sp|Q920B9|SP16H_MOUSE	>tr|G3X956|G3X956_MOUSE FACT complex subunit SPT16 OS=Mus musculus GN=Supt16 PE=4 SV=1;>sp|Q920B9|SP16H_MOUSE FACT complex subunit SPT16 OS=Mus musculus GN=Supt16h PE=1 SV=2	63909000	62859000	63384000	105820000	217550000	40068000	121146000	1.9113	2	27	27	10	7	17	23	6	10	7	17	23	6	25.6	119.84	1047	0	125.12	9.9	6.4	16.8	23.3	7.7	455020000	63657000	16602000	74343000	270980000	29431000
tr|Q8C605|Q8C605_MOUSE;sp|Q9WUA3|PFKAP_MOUSE;tr|Q8C8E8|Q8C8E8_MOUSE;tr|D3YUA3|D3YUA3_MOUSE;tr|F6YL81|F6YL81_MOUSE;tr|Q9D255|Q9D255_MOUSE	tr|Q8C605|Q8C605_MOUSE;sp|Q9WUA3|PFKAP_MOUSE	>tr|Q8C605|Q8C605_MOUSE ATP-dependent 6-phosphofructokinase OS=Mus musculus GN=Pfkp PE=2 SV=1;>sp|Q9WUA3|PFKAP_MOUSE ATP-dependent 6-phosphofructokinase, platelet type OS=Mus musculus GN=Pfkp PE=1 SV=1	7196200	0	3598100	0	11796000	8881000	6.89233e+06	1.91555	6	7	5	4	1	2	4	5	4	1	2	3	4	7.7	85.546	784	0	12.935	5.2	1.4	2.8	5.1	6.5	30373000	6506300	208490	340600	10491000	12826000
sp|O35326|SRSF5_MOUSE;tr|Q9D8S5|Q9D8S5_MOUSE;tr|Q5U448|Q5U448_MOUSE;tr|S4R2G3|S4R2G3_MOUSE	sp|O35326|SRSF5_MOUSE;tr|Q9D8S5|Q9D8S5_MOUSE	>sp|O35326|SRSF5_MOUSE Serine/arginine-rich splicing factor 5 OS=Mus musculus GN=Srsf5 PE=1 SV=2;>tr|Q9D8S5|Q9D8S5_MOUSE MCG7614, isoform CRA_c OS=Mus musculus GN=Srsf5 PE=2 SV=1	28227000	0	14113500	46530000	0	34851000	27127000	1.92206	4	5	4	3	2	3	2	3	2	2	2	2	2	23	30.891	269	0	10.203	12.6	8.2	10.4	11.5	12.6	128030000	30189000	13398000	45780000	4758400	33903000
tr|B2RSV4|B2RSV4_MOUSE;sp|Q921M3|SF3B3_MOUSE	tr|B2RSV4|B2RSV4_MOUSE;sp|Q921M3|SF3B3_MOUSE	>tr|B2RSV4|B2RSV4_MOUSE Splicing factor 3b, subunit 3 OS=Mus musculus GN=Sf3b3 PE=2 SV=1;>sp|Q921M3|SF3B3_MOUSE Splicing factor 3B subunit 3 OS=Mus musculus GN=Sf3b3 PE=2 SV=1	30495000	18752000	24623500	71609000	33753000	37293000	4.75517e+07	1.93115	2	15	15	7	4	14	6	7	7	4	14	6	7	15.8	135.55	1217	0	69.357	6.7	4.2	14.8	5.9	7.6	151580000	24361000	5523600	56601000	30722000	34373000
tr|Q3TRH2|Q3TRH2_MOUSE;sp|Q9D8W5|PSD12_MOUSE;tr|Q3U8F5|Q3U8F5_MOUSE;tr|B1AT36|B1AT36_MOUSE;tr|Q9CSW4|Q9CSW4_MOUSE	tr|Q3TRH2|Q3TRH2_MOUSE;sp|Q9D8W5|PSD12_MOUSE;tr|Q3U8F5|Q3U8F5_MOUSE;tr|B1AT36|B1AT36_MOUSE	>tr|Q3TRH2|Q3TRH2_MOUSE 26S proteasome non-ATPase regulatory subunit 12 OS=Mus musculus GN=Psmd12 PE=2 SV=1;>sp|Q9D8W5|PSD12_MOUSE 26S proteasome non-ATPase regulatory subunit 12 OS=Mus musculus GN=Psmd12 PE=1 SV=4;>tr|Q3U8F5|Q3U8F5_MOUSE Putative uncharac	12516000	7395200	9955600	9969300	19248000	29772000	19663100	1.97508	5	10	10	4	2	3	5	8	4	2	3	5	8	23	48.328	418	0	58.894	9.6	7.9	9.8	13.6	22.2	76209000	13767000	2414500	4193200	13187000	42647000
tr|Q3TFA9|Q3TFA9_MOUSE;sp|Q9JHJ0|TMOD3_MOUSE;tr|Q8C3Z3|Q8C3Z3_MOUSE	tr|Q3TFA9|Q3TFA9_MOUSE;sp|Q9JHJ0|TMOD3_MOUSE;tr|Q8C3Z3|Q8C3Z3_MOUSE	>tr|Q3TFA9|Q3TFA9_MOUSE Putative uncharacterized protein OS=Mus musculus GN=Tmod3 PE=2 SV=1;>sp|Q9JHJ0|TMOD3_MOUSE Tropomodulin-3 OS=Mus musculus GN=Tmod3 PE=2 SV=1;>tr|Q8C3Z3|Q8C3Z3_MOUSE Putative uncharacterized protein (Fragment) OS=Mus musculus GN=Tmod	457270000	1233200000	845235000	1566600000	875870000	2622700000	1688390000	1.99754	3	33	33	14	21	28	17	28	14	21	28	17	28	69.9	39.472	352	0	238.26	49.1	52.6	66.5	55.1	62.8	11132000000	477220000	516570000	6602900000	976720000	2558500000
tr|Q545F4|Q545F4_MOUSE;sp|P14602|HSPB1_MOUSE;tr|D3YZ06|D3YZ06_MOUSE;tr|Q9Z2L3|Q9Z2L3_MOUSE;tr|Q9Z2L2|Q9Z2L2_MOUSE	tr|Q545F4|Q545F4_MOUSE;sp|P14602|HSPB1_MOUSE;tr|D3YZ06|D3YZ06_MOUSE	>tr|Q545F4|Q545F4_MOUSE Hspb1 protein OS=Mus musculus GN=Hspb1 PE=2 SV=1;>sp|P14602|HSPB1_MOUSE Heat shock protein beta-1 OS=Mus musculus GN=Hspb1 PE=1 SV=3;>tr|D3YZ06|D3YZ06_MOUSE Heat shock protein beta-1 OS=Mus musculus GN=Hspb1 PE=1 SV=1	12639000	28001000	20320000	28105000	37880000	55876000	4.06203e+07	1.99903	5	7	7	5	3	6	4	5	5	3	6	4	5	40.2	23.014	209	0	53.365	32.1	16.7	32.1	24.9	32.5	294760000	26175000	7399400	197470000	27467000	36245000
sp|Q8JZN5|ACAD9_MOUSE;tr|Q9CZC5|Q9CZC5_MOUSE	sp|Q8JZN5|ACAD9_MOUSE	>sp|Q8JZN5|ACAD9_MOUSE Acyl-CoA dehydrogenase family member 9, mitochondrial OS=Mus musculus GN=Acad9 PE=1 SV=2	4085800	0	2042900	3615500	3511800	5175300	4.10087e+06	2.00738	2	8	8	4	3	4	4	2	4	3	4	4	2	17.4	68.721	625	0	24.984	9.6	5.1	10.6	11.2	6.4	16862000	7346000	1486200	2456200	3159100	2415000
tr|Q4FZL1|Q4FZL1_MOUSE;tr|Q5F2A7|Q5F2A7_MOUSE;tr|Q3UXC2|Q3UXC2_MOUSE;tr|Q3TGK7|Q3TGK7_MOUSE;tr|Q3TFG3|Q3TFG3_MOUSE;sp|P60843|IF4A1_MOUSE;tr|Q3TLL6|Q3TLL6_MOUSE;tr|Q3U8I0|Q3U8I0_MOUSE;tr|Q8BTU6|Q8BTU6_MOUSE;tr|Q3TSJ4|Q3TSJ4_MOUSE;tr|Q78WR5|Q78WR5_MOUSE;tr|A2AFK7|A2AFK7_MOUSE;tr|Q99LR0|Q99LR0_MOUSE;tr|D6RJ60|D6RJ60_MOUSE;tr|D6RJ11|D6RJ11_MOUSE	tr|Q4FZL1|Q4FZL1_MOUSE;tr|Q5F2A7|Q5F2A7_MOUSE;tr|Q3UXC2|Q3UXC2_MOUSE;tr|Q3TGK7|Q3TGK7_MOUSE;tr|Q3TFG3|Q3TFG3_MOUSE;sp|P60843|IF4A1_MOUSE;tr|Q3TLL6|Q3TLL6_MOUSE;tr|Q3U8I0|Q3U8I0_MOUSE;tr|Q8BTU6|Q8BTU6_MOUSE	>tr|Q4FZL1|Q4FZL1_MOUSE Eif4a1 protein (Fragment) OS=Mus musculus GN=Eif4a1 PE=2 SV=1;>tr|Q5F2A7|Q5F2A7_MOUSE Putative uncharacterized protein OS=Mus musculus GN=Eif4a1 PE=2 SV=1;>tr|Q3UXC2|Q3UXC2_MOUSE Putative uncharacterized protein OS=Mus musculus GN=E	129660000	110450000	120055000	176380000	265150000	290090000	2.43873e+08	2.03135	15	15	7	9	7	8	10	13	4	2	3	5	7	36.5	46.022	405	0	123.34	24.4	20.7	23.7	32.8	34.6	949610000	110270000	46407000	150630000	296270000	346030000
sp|Q99J09|MEP50_MOUSE;tr|D6RIL4|D6RIL4_MOUSE;tr|F7D5L2|F7D5L2_MOUSE;tr|Q3V2T0|Q3V2T0_MOUSE	sp|Q99J09|MEP50_MOUSE	>sp|Q99J09|MEP50_MOUSE Methylosome protein 50 OS=Mus musculus GN=Wdr77 PE=1 SV=1	26412000	101960000	64186000	74596000	87050000	230820000	130822000	2.03817	4	8	8	3	6	6	6	6	3	6	6	6	6	20.5	36.942	342	0	61.543	12.9	16.4	19.6	19.6	19.9	440380000	16586000	43959000	71006000	103030000	205800000
sp|Q68FD5|CLH1_MOUSE;tr|Q5SXR6|Q5SXR6_MOUSE;tr|Q80U89|Q80U89_MOUSE;tr|Q3UPJ3|Q3UPJ3_MOUSE;tr|Q3U0H2|Q3U0H2_MOUSE;tr|Q8K2I5|Q8K2I5_MOUSE;tr|Q3TAN1|Q3TAN1_MOUSE;tr|Q3TYQ2|Q3TYQ2_MOUSE;tr|Q3TJ98|Q3TJ98_MOUSE;tr|F6Z1R4|F6Z1R4_MOUSE	sp|Q68FD5|CLH1_MOUSE;tr|Q5SXR6|Q5SXR6_MOUSE;tr|Q80U89|Q80U89_MOUSE;tr|Q3UPJ3|Q3UPJ3_MOUSE	>sp|Q68FD5|CLH1_MOUSE Clathrin heavy chain 1 OS=Mus musculus GN=Cltc PE=1 SV=3;>tr|Q5SXR6|Q5SXR6_MOUSE Clathrin heavy chain OS=Mus musculus GN=Cltc PE=1 SV=1;>tr|Q80U89|Q80U89_MOUSE MKIAA0034 protein (Fragment) OS=Mus musculus GN=mKIAA0034 PE=4 SV=2;>tr|Q3	50434000	0	25217000	73234000	43594000	38455000	51761000	2.05262	10	21	21	16	1	16	9	6	16	1	16	9	6	14	191.55	1675	0	64.192	10.1	0.7	10.1	6.3	3.9	181930000	52243000	2772100	54398000	41904000	30615000
sp|Q9DAW9|CNN3_MOUSE;tr|Q99JN5|Q99JN5_MOUSE	sp|Q9DAW9|CNN3_MOUSE;tr|Q99JN5|Q99JN5_MOUSE	>sp|Q9DAW9|CNN3_MOUSE Calponin-3 OS=Mus musculus GN=Cnn3 PE=1 SV=1;>tr|Q99JN5|Q99JN5_MOUSE Cnn3 protein (Fragment) OS=Mus musculus GN=Cnn3 PE=2 SV=1	4689100	6613100	5651100	25852000	0	8992600	1.16149e+07	2.05533	2	8	8	2	2	8	0	3	2	2	8	0	3	24.5	36.428	330	0	33.606	7.6	5.2	24.5	0	14.5	140580000	6141600	2037500	125380000	0	7013800
tr|D2KHZ9|D2KHZ9_MOUSE;sp|P16858|G3P_MOUSE;tr|A0A0A0MQF6|A0A0A0MQF6_MOUSE;tr|S4R1W1|S4R1W1_MOUSE;tr|S4R257|S4R257_MOUSE;tr|D3YYI5|D3YYI5_MOUSE;tr|Q3TUZ9|Q3TUZ9_MOUSE;tr|Q6IWE3|Q6IWE3_MOUSE;tr|Q4VBD1|Q4VBD1_MOUSE;tr|Q2VWQ4|Q2VWQ4_MOUSE;tr|S4R1W8|S4R1W8_MOUSE;tr|S4R1N5|S4R1N5_MOUSE;tr|W8QM43|W8QM43_MOUSE;tr|V9GXA7|V9GXA7_MOUSE;tr|Q3V2I5|Q3V2I5_MOUSE;tr|S4R2G5|S4R2G5_MOUSE;sp|Q64467|G3PT_MOUSE;tr|Q8…	tr|D2KHZ9|D2KHZ9_MOUSE;sp|P16858|G3P_MOUSE;tr|A0A0A0MQF6|A0A0A0MQF6_MOUSE;tr|S4R1W1|S4R1W1_MOUSE;tr|S4R257|S4R257_MOUSE;tr|D3YYI5|D3YYI5_MOUSE	>tr|D2KHZ9|D2KHZ9_MOUSE Glyceraldehyde-3-phosphate dehydrogenase OS=Mus musculus GN=GAPDH PE=2 SV=1;>sp|P16858|G3P_MOUSE Glyceraldehyde-3-phosphate dehydrogenase OS=Mus musculus GN=Gapdh PE=1 SV=2;>tr|A0A0A0MQF6|A0A0A0MQF6_MOUSE Glyceraldehyde-3-phosphate	193560000	205560000	199560000	598420000	265750000	378360000	4.14177e+08	2.07545	19	20	20	12	9	17	10	15	12	9	17	10	15	65.5	35.81	333	0	138.01	50.2	34.2	56.5	36	50.5	3933100000	455560000	83847000	2632200000	320170000	441330000
sp|Q5SWD9|TSR1_MOUSE	sp|Q5SWD9|TSR1_MOUSE	>sp|Q5SWD9|TSR1_MOUSE Pre-rRNA-processing protein TSR1 homolog OS=Mus musculus GN=Tsr1 PE=2 SV=1	894530	2746200	1820365	0	7751900	3621900	3.79127e+06	2.0827	1	6	6	2	3	2	5	3	2	3	2	5	3	11	92.104	803	0	49.908	3.4	5.2	2.4	9.1	6.2	16661000	874310	1161000	3235500	8038600	3351400
sp|Q3UEB3|PUF60_MOUSE;tr|Q0VDY2|Q0VDY2_MOUSE	sp|Q3UEB3|PUF60_MOUSE;tr|Q0VDY2|Q0VDY2_MOUSE	>sp|Q3UEB3|PUF60_MOUSE Poly(U)-binding-splicing factor PUF60 OS=Mus musculus GN=Puf60 PE=2 SV=2;>tr|Q0VDY2|Q0VDY2_MOUSE Puf60 protein (Fragment) OS=Mus musculus GN=Puf60 PE=2 SV=1	4241400	0	2120700	5044100	8381800	0	4475300	2.11029	2	4	4	3	0	2	3	1	3	0	2	3	1	15.4	60.248	564	0	13.536	11.2	0	9.4	13.7	5.5	17807000	6201700	0	3049400	7102000	1453800
tr|Q8CGI9|Q8CGI9_MOUSE;tr|Q5HZG6|Q5HZG6_MOUSE;tr|Q8BU34|Q8BU34_MOUSE;tr|Q8CGG2|Q8CGG2_MOUSE;tr|Q05CG9|Q05CG9_MOUSE;sp|Q3TXS7|PSMD1_MOUSE;tr|A0JLU3|A0JLU3_MOUSE;tr|D6RGR5|D6RGR5_MOUSE	tr|Q8CGI9|Q8CGI9_MOUSE;tr|Q5HZG6|Q5HZG6_MOUSE;tr|Q8BU34|Q8BU34_MOUSE;tr|Q8CGG2|Q8CGG2_MOUSE;tr|Q05CG9|Q05CG9_MOUSE;sp|Q3TXS7|PSMD1_MOUSE	>tr|Q8CGI9|Q8CGI9_MOUSE Psmd1 protein (Fragment) OS=Mus musculus GN=Psmd1 PE=2 SV=1;>tr|Q5HZG6|Q5HZG6_MOUSE Psmd1 protein (Fragment) OS=Mus musculus GN=Psmd1 PE=2 SV=1;>tr|Q8BU34|Q8BU34_MOUSE Putative uncharacterized protein (Fragment) OS=Mus musculus GN=P	11328000	10849000	11088500	12594000	26177000	31494000	2.34217e+07	2.11225	8	9	9	5	2	3	6	8	5	2	3	6	8	16.5	90.938	824	0	30.326	9.6	4.6	5.6	13.3	13.3	91585000	15099000	760620	8373400	23367000	43986000
sp|P63101|1433Z_MOUSE;tr|D3YXN6|D3YXN6_MOUSE;tr|Q8BWN0|Q8BWN0_MOUSE;tr|D3YXF4|D3YXF4_MOUSE;tr|Q3UA58|Q3UA58_MOUSE;tr|D3YW45|D3YW45_MOUSE	sp|P63101|1433Z_MOUSE;tr|D3YXN6|D3YXN6_MOUSE;tr|Q8BWN0|Q8BWN0_MOUSE	>sp|P63101|1433Z_MOUSE 14-3-3 protein zeta/delta OS=Mus musculus GN=Ywhaz PE=1 SV=1;>tr|D3YXN6|D3YXN6_MOUSE 14-3-3 protein zeta/delta (Fragment) OS=Mus musculus GN=Ywhaz PE=4 SV=1;>tr|Q8BWN0|Q8BWN0_MOUSE Putative uncharacterized protein OS=Mus musculus PE=	25569000	26939000	26254000	74983000	38571000	54042000	5.58653e+07	2.12788	6	15	10	8	5	12	6	8	5	2	8	5	3	54.3	27.771	245	0	121.36	36.7	14.3	46.5	29.8	24.1	517820000	65429000	9430000	384050000	22782000	36120000
tr|Q5U438|Q5U438_MOUSE;tr|Q5SQB7|Q5SQB7_MOUSE;sp|Q61937|NPM_MOUSE;tr|Q5SQB0|Q5SQB0_MOUSE;tr|Q9DAY9|Q9DAY9_MOUSE;tr|Q5BL09|Q5BL09_MOUSE;tr|E9Q5T3|E9Q5T3_MOUSE;tr|Q5SQB5|Q5SQB5_MOUSE;tr|Q3U536|Q3U536_MOUSE;tr|Q8BSZ3|Q8BSZ3_MOUSE;tr|Q3UDA7|Q3UDA7_MOUSE	tr|Q5U438|Q5U438_MOUSE;tr|Q5SQB7|Q5SQB7_MOUSE;sp|Q61937|NPM_MOUSE;tr|Q5SQB0|Q5SQB0_MOUSE;tr|Q9DAY9|Q9DAY9_MOUSE;tr|Q5BL09|Q5BL09_MOUSE;tr|E9Q5T3|E9Q5T3_MOUSE;tr|Q5SQB5|Q5SQB5_MOUSE;tr|Q3U536|Q3U536_MOUSE	>tr|Q5U438|Q5U438_MOUSE Nucleophosmin 1 OS=Mus musculus GN=Npm1 PE=2 SV=1;>tr|Q5SQB7|Q5SQB7_MOUSE MCG68069 OS=Mus musculus GN=Npm1 PE=2 SV=1;>sp|Q61937|NPM_MOUSE Nucleophosmin OS=Mus musculus GN=Npm1 PE=1 SV=1;>tr|Q5SQB0|Q5SQB0_MOUSE Nucleophosmin OS=Mus m	118400000	106070000	112235000	167720000	309640000	243150000	240170000	2.13989	11	14	14	9	7	13	12	8	9	7	13	12	8	42.8	32.588	292	0	108.07	25.7	24.3	38.4	32.5	28.4	1720300000	188430000	40815000	1009900000	370830000	110270000
tr|Q542X7|Q542X7_MOUSE;sp|P80314|TCPB_MOUSE;tr|Q9JJD8|Q9JJD8_MOUSE	tr|Q542X7|Q542X7_MOUSE;sp|P80314|TCPB_MOUSE;tr|Q9JJD8|Q9JJD8_MOUSE	>tr|Q542X7|Q542X7_MOUSE Chaperonin subunit 2 (Beta), isoform CRA_a OS=Mus musculus GN=Cct2 PE=2 SV=1;>sp|P80314|TCPB_MOUSE T-complex protein 1 subunit beta OS=Mus musculus GN=Cct2 PE=1 SV=4;>tr|Q9JJD8|Q9JJD8_MOUSE Brain cDNA, clone MNCb-1272, similar to Mu	53158000	47415000	50286500	78818000	94525000	149810000	1.07718e+08	2.14208	3	23	23	12	7	14	13	18	12	7	14	13	18	56.6	57.477	535	0	131.72	34	17.2	39.6	35.1	48.4	378600000	34390000	12724000	88448000	78139000	164900000
sp|Q8CCF0|PRP31_MOUSE	sp|Q8CCF0|PRP31_MOUSE	>sp|Q8CCF0|PRP31_MOUSE U4/U6 small nuclear ribonucleoprotein Prp31 OS=Mus musculus GN=Prpf31 PE=1 SV=3	0	16436000	8218000	0	15700000	37940000	17880000	2.17571	1	9	9	1	4	4	3	6	1	4	4	3	6	26.7	55.429	499	0	32.032	1.6	8.4	16	9.4	16.4	61413000	3234300	9261700	1248100	8803300	38865000
tr|Q5BKS2|Q5BKS2_MOUSE;tr|Q99NF7|Q99NF7_MOUSE;tr|Q3V461|Q3V461_MOUSE	tr|Q5BKS2|Q5BKS2_MOUSE;tr|Q99NF7|Q99NF7_MOUSE;tr|Q3V461|Q3V461_MOUSE	>tr|Q5BKS2|Q5BKS2_MOUSE Protein phosphatase 1B, magnesium dependent, beta isoform OS=Mus musculus GN=Ppm1b PE=2 SV=1;>tr|Q99NF7|Q99NF7_MOUSE Ppm1b protein OS=Mus musculus GN=Ppm1b PE=2 SV=1;>tr|Q3V461|Q3V461_MOUSE Putative uncharacterized protein (Fragment	0	15782000	7891000	0	17749000	33778000	1.71757e+07	2.17661	3	8	2	1	3	1	4	7	0	1	0	2	1	22.9	52.023	476	0	21.114	1.9	9.5	2.5	11.3	18.3	82364000	6931900	3022300	3405300	16393000	52612000
tr|Q544Y7|Q544Y7_MOUSE;sp|P18760|COF1_MOUSE;tr|F8WGL3|F8WGL3_MOUSE;tr|Q9CX22|Q9CX22_MOUSE;tr|Q3UHW9|Q3UHW9_MOUSE;sp|P45591|COF2_MOUSE	tr|Q544Y7|Q544Y7_MOUSE;sp|P18760|COF1_MOUSE;tr|F8WGL3|F8WGL3_MOUSE;tr|Q9CX22|Q9CX22_MOUSE	>tr|Q544Y7|Q544Y7_MOUSE Cofilin 1, non-muscle OS=Mus musculus GN=Cfl1 PE=2 SV=1;>sp|P18760|COF1_MOUSE Cofilin-1 OS=Mus musculus GN=Cfl1 PE=1 SV=3;>tr|F8WGL3|F8WGL3_MOUSE Cofilin-1 OS=Mus musculus GN=Cfl1 PE=1 SV=1;>tr|Q9CX22|Q9CX22_MOUSE Putative uncharact	0	17615000	8807500	0	20912000	37768000	19560000	2.22083	6	4	4	0	2	1	2	4	0	2	1	2	4	27.1	18.559	166	0	13.311	0	12	7.2	12	27.1	71335000	0	9560500	10741000	15428000	35605000
sp|Q04692|SMRCD_MOUSE	sp|Q04692|SMRCD_MOUSE	>sp|Q04692|SMRCD_MOUSE SWI/SNF-related matrix-associated actin-dependent regulator of chromatin subfamily A containing DEAD/H box 1 OS=Mus musculus GN=Smarcad1 PE=1 SV=2	2163900	0	1081950	2808300	1888800	2614300	2.43713e+06	2.25254	1	3	3	2	0	3	2	2	2	0	3	2	2	3.6	116.45	1021	0	10.485	2.5	0	3.6	2.6	2.6	8674000	976860	0	2133400	2329400	3234400
tr|B2RVP5|B2RVP5_MOUSE;sp|Q3THW5|H2AV_MOUSE;sp|P0C0S6|H2AZ_MOUSE;tr|Q8R029|Q8R029_MOUSE;tr|Q3TFU6|Q3TFU6_MOUSE;tr|Q3UA95|Q3UA95_MOUSE;tr|G3UWL7|G3UWL7_MOUSE	tr|B2RVP5|B2RVP5_MOUSE;sp|Q3THW5|H2AV_MOUSE;sp|P0C0S6|H2AZ_MOUSE;tr|Q8R029|Q8R029_MOUSE;tr|Q3TFU6|Q3TFU6_MOUSE;tr|Q3UA95|Q3UA95_MOUSE	>tr|B2RVP5|B2RVP5_MOUSE Histone H2A OS=Mus musculus GN=H2afv PE=2 SV=1;>sp|Q3THW5|H2AV_MOUSE Histone H2A.V OS=Mus musculus GN=H2afv PE=1 SV=3;>sp|P0C0S6|H2AZ_MOUSE Histone H2A.Z OS=Mus musculus GN=H2afz PE=1 SV=2;>tr|Q8R029|Q8R029_MOUSE Histone H2A OS=Mus	0	37398000	18699000	0	79744000	46838000	42194000	2.25648	7	6	4	2	4	3	5	5	0	2	1	3	3	33.6	13.509	128	0	9.2902	12.5	25.8	23.4	33.6	33.6	147440000	0	11454000	24069000	86549000	25366000
tr|Q5M9P0|Q5M9P0_MOUSE;tr|Q3U5U5|Q3U5U5_MOUSE;tr|Q3U4D1|Q3U4D1_MOUSE;tr|Q3TF14|Q3TF14_MOUSE;sp|P50247|SAHH_MOUSE;tr|A2ALT5|A2ALT5_MOUSE;tr|Q8BPI7|Q8BPI7_MOUSE	tr|Q5M9P0|Q5M9P0_MOUSE;tr|Q3U5U5|Q3U5U5_MOUSE;tr|Q3U4D1|Q3U4D1_MOUSE;tr|Q3TF14|Q3TF14_MOUSE;sp|P50247|SAHH_MOUSE;tr|A2ALT5|A2ALT5_MOUSE;tr|Q8BPI7|Q8BPI7_MOUSE	>tr|Q5M9P0|Q5M9P0_MOUSE Adenosylhomocysteinase OS=Mus musculus GN=Ahcy PE=2 SV=1;>tr|Q3U5U5|Q3U5U5_MOUSE Adenosylhomocysteinase OS=Mus musculus PE=2 SV=1;>tr|Q3U4D1|Q3U4D1_MOUSE Adenosylhomocysteinase OS=Mus musculus PE=2 SV=1;>tr|Q3TF14|Q3TF14_MOUSE Adeno	0	7203600	3601800	0	9505800	15101000	8.20227e+06	2.27727	7	6	6	1	3	1	2	5	1	3	1	2	5	13.9	47.674	432	0	11.884	2.1	6.7	2.1	6.2	12	35679000	1677200	2060100	4059800	4539000	23343000
sp|A2AKX3|SETX_MOUSE;tr|F6R186|F6R186_MOUSE;tr|Q8BQU5|Q8BQU5_MOUSE;tr|Q3U0E9|Q3U0E9_MOUSE;tr|I3PQW4|I3PQW4_MOUSE;sp|Q0VGT4|ZGRF1_MOUSE	sp|A2AKX3|SETX_MOUSE	>sp|A2AKX3|SETX_MOUSE Probable helicase senataxin OS=Mus musculus GN=Setx PE=1 SV=1	23889000	79255000	51572000	158210000	36610000	159940000	1.18253e+08	2.29298	6	34	34	4	13	19	5	26	4	13	19	5	26	12.6	297.59	2646	0	117.41	1.5	5	7.6	1.8	9.4	350530000	18990000	31196000	105150000	27732000	167460000
sp|Q9JJ28|FLII_MOUSE;tr|Q3TUY1|Q3TUY1_MOUSE	sp|Q9JJ28|FLII_MOUSE	>sp|Q9JJ28|FLII_MOUSE Protein flightless-1 homolog OS=Mus musculus GN=Flii PE=1 SV=1	24824000	50495000	37659500	58940000	51447000	149110000	86499000	2.29687	2	24	24	8	9	12	10	21	8	9	12	10	21	22.2	144.8	1271	0	109.69	9.7	8.5	12.4	11.6	20.8	329450000	9737700	16530000	67392000	37283000	198510000
sp|Q5XJY5|COPD_MOUSE;tr|Q3U4S9|Q3U4S9_MOUSE;tr|Q8C0G7|Q8C0G7_MOUSE;tr|Q8R1S6|Q8R1S6_MOUSE;tr|Q3TDU1|Q3TDU1_MOUSE	sp|Q5XJY5|COPD_MOUSE;tr|Q3U4S9|Q3U4S9_MOUSE;tr|Q8C0G7|Q8C0G7_MOUSE;tr|Q8R1S6|Q8R1S6_MOUSE	>sp|Q5XJY5|COPD_MOUSE Coatomer subunit delta OS=Mus musculus GN=Arcn1 PE=1 SV=2;>tr|Q3U4S9|Q3U4S9_MOUSE Putative uncharacterized protein OS=Mus musculus GN=Arcn1 PE=2 SV=1;>tr|Q8C0G7|Q8C0G7_MOUSE Putative uncharacterized protein OS=Mus musculus GN=Arcn1 PE	9394000	0	4697000	7897400	10902000	14214000	1.10045e+07	2.34287	5	9	9	5	2	2	6	4	5	2	2	6	4	17.6	57.229	511	0	25.163	11.7	4.7	5.3	10.6	10.6	45947000	13684000	2006300	1496800	12123000	16636000
tr|Q4FJQ0|Q4FJQ0_MOUSE;sp|P51150|RAB7A_MOUSE	tr|Q4FJQ0|Q4FJQ0_MOUSE;sp|P51150|RAB7A_MOUSE	>tr|Q4FJQ0|Q4FJQ0_MOUSE MCG130610 OS=Mus musculus GN=Rab7 PE=2 SV=1;>sp|P51150|RAB7A_MOUSE Ras-related protein Rab-7a OS=Mus musculus GN=Rab7a PE=1 SV=2	7919300	0	3959650	9611000	0	18286000	9299000	2.34844	2	6	6	3	2	4	1	2	3	2	4	1	2	33.8	23.489	207	0	63.25	20.8	13	24.6	6.8	11.6	88129000	19457000	2361900	56215000	2919800	7175100
sp|Q61768|KINH_MOUSE;tr|Q3UWI9|Q3UWI9_MOUSE;tr|Q8CFE7|Q8CFE7_MOUSE;tr|Q6NSS5|Q6NSS5_MOUSE;tr|Q05CG8|Q05CG8_MOUSE;tr|E9QAK5|E9QAK5_MOUSE;tr|Q3TY51|Q3TY51_MOUSE;sp|P28738|KIF5C_MOUSE;tr|Q8CHF1|Q8CHF1_MOUSE;sp|P33175|KIF5A_MOUSE	sp|Q61768|KINH_MOUSE	>sp|Q61768|KINH_MOUSE Kinesin-1 heavy chain OS=Mus musculus GN=Kif5b PE=1 SV=3	1117600	0	558800	0	2304900	1674400	1.32643e+06	2.37372	10	3	3	2	0	0	3	2	2	0	0	3	2	5.7	109.55	963	0	11.398	3.9	0	0	5.7	4.4	5467900	835410	0	0	2786100	1846400
tr|Q544L2|Q544L2_MOUSE;sp|P07607|TYSY_MOUSE;tr|Q9D0H1|Q9D0H1_MOUSE;tr|Q8VDV6|Q8VDV6_MOUSE;tr|Q8C2R3|Q8C2R3_MOUSE;tr|Q8C2H6|Q8C2H6_MOUSE;tr|D6RCW9|D6RCW9_MOUSE	tr|Q544L2|Q544L2_MOUSE;sp|P07607|TYSY_MOUSE;tr|Q9D0H1|Q9D0H1_MOUSE;tr|Q8VDV6|Q8VDV6_MOUSE;tr|Q8C2R3|Q8C2R3_MOUSE;tr|Q8C2H6|Q8C2H6_MOUSE	>tr|Q544L2|Q544L2_MOUSE Thymidylate synthase, isoform CRA_b OS=Mus musculus GN=Tyms PE=2 SV=1;>sp|P07607|TYSY_MOUSE Thymidylate synthase OS=Mus musculus GN=Tyms PE=1 SV=1;>tr|Q9D0H1|Q9D0H1_MOUSE Putative uncharacterized protein OS=Mus musculus GN=Tyms PE=2	227130000	163710000	195420000	534660000	323170000	536640000	4.64823e+08	2.37859	7	18	18	13	9	17	14	13	13	9	17	14	13	58.3	34.958	307	0	191.92	54.4	37.8	58.3	53.7	53.1	3840000000	408440000	81251000	2351500000	415890000	582870000
sp|P16125|LDHB_MOUSE;tr|D3Z7F0|D3Z7F0_MOUSE;tr|Q5M8R7|Q5M8R7_MOUSE	sp|P16125|LDHB_MOUSE;tr|D3Z7F0|D3Z7F0_MOUSE	>sp|P16125|LDHB_MOUSE L-lactate dehydrogenase B chain OS=Mus musculus GN=Ldhb PE=1 SV=2;>tr|D3Z7F0|D3Z7F0_MOUSE L-lactate dehydrogenase (Fragment) OS=Mus musculus GN=Ldhb PE=3 SV=1	4966300	0	2483150	10148000	0	7612600	5920200	2.38415	3	7	6	5	1	5	0	3	4	1	4	0	3	23.4	36.572	334	0	10.688	15.9	3.3	16.8	0	12	62623000	12177000	2287600	41607000	0	6551800
tr|D3YWT1|D3YWT1_MOUSE;tr|D3Z3N4|D3Z3N4_MOUSE	tr|D3YWT1|D3YWT1_MOUSE;tr|D3Z3N4|D3Z3N4_MOUSE	>tr|D3YWT1|D3YWT1_MOUSE MCG11326, isoform CRA_b OS=Mus musculus GN=Hnrnph3 PE=4 SV=1;>tr|D3Z3N4|D3Z3N4_MOUSE MCG11326, isoform CRA_a OS=Mus musculus GN=Hnrnph3 PE=4 SV=1	5014400	0	2507200	7937500	6898900	3355800	6.06407e+06	2.41866	2	4	4	3	1	2	3	1	3	1	2	3	1	15.7	35.181	331	0	69.825	13	3.6	9.4	11.5	5.1	38790000	16881000	1656000	10285000	8953000	1014500
sp|P46471|PRS7_MOUSE;tr|Q8BVQ9|Q8BVQ9_MOUSE;tr|Q3UIH5|Q3UIH5_MOUSE;tr|Q3U5V3|Q3U5V3_MOUSE	sp|P46471|PRS7_MOUSE;tr|Q8BVQ9|Q8BVQ9_MOUSE;tr|Q3UIH5|Q3UIH5_MOUSE;tr|Q3U5V3|Q3U5V3_MOUSE	>sp|P46471|PRS7_MOUSE 26S protease regulatory subunit 7 OS=Mus musculus GN=Psmc2 PE=1 SV=5;>tr|Q8BVQ9|Q8BVQ9_MOUSE 26S protease regulatory subunit 7 OS=Mus musculus GN=Psmc2 PE=2 SV=1;>tr|Q3UIH5|Q3UIH5_MOUSE Putative uncharacterized protein OS=Mus musculus	14132000	13242000	13687000	18304000	32223000	48983000	33170000	2.42347	4	13	13	4	4	4	9	11	4	4	4	9	11	41.3	48.647	433	0	57.121	14.1	10.6	13.9	30	36.5	119230000	11668000	5617100	6348400	38826000	56771000
sp|Q8BKC5|IPO5_MOUSE;tr|Q3TT04|Q3TT04_MOUSE;tr|Q7TN23|Q7TN23_MOUSE;tr|Q6NZC1|Q6NZC1_MOUSE;tr|Q9CYG6|Q9CYG6_MOUSE	sp|Q8BKC5|IPO5_MOUSE;tr|Q3TT04|Q3TT04_MOUSE;tr|Q7TN23|Q7TN23_MOUSE	>sp|Q8BKC5|IPO5_MOUSE Importin-5 OS=Mus musculus GN=Ipo5 PE=1 SV=3;>tr|Q3TT04|Q3TT04_MOUSE Putative uncharacterized protein OS=Mus musculus GN=Ipo5 PE=2 SV=1;>tr|Q7TN23|Q7TN23_MOUSE Ipo5 protein (Fragment) OS=Mus musculus GN=Ipo5 PE=2 SV=1	3451800	6593300	5022550	6124300	15229000	15635000	1.23294e+07	2.45482	5	11	11	5	5	5	10	6	5	5	5	10	6	12	123.59	1097	0	81.457	7	6.7	4.8	10.8	6	46799000	3403700	755840	3697700	22625000	16317000
sp|Q8VE22|RT23_MOUSE;tr|Q3THH3|Q3THH3_MOUSE;tr|Q99LZ4|Q99LZ4_MOUSE;tr|Q5SXC9|Q5SXC9_MOUSE;tr|F7ARZ1|F7ARZ1_MOUSE;tr|A7M7Q8|A7M7Q8_MOUSE;tr|Q3TI14|Q3TI14_MOUSE	sp|Q8VE22|RT23_MOUSE;tr|Q3THH3|Q3THH3_MOUSE;tr|Q99LZ4|Q99LZ4_MOUSE;tr|Q5SXC9|Q5SXC9_MOUSE;tr|F7ARZ1|F7ARZ1_MOUSE;tr|A7M7Q8|A7M7Q8_MOUSE;tr|Q3TI14|Q3TI14_MOUSE	>sp|Q8VE22|RT23_MOUSE 28S ribosomal protein S23, mitochondrial OS=Mus musculus GN=Mrps23 PE=1 SV=1;>tr|Q3THH3|Q3THH3_MOUSE Putative uncharacterized protein OS=Mus musculus GN=Mrps23 PE=2 SV=1;>tr|Q99LZ4|Q99LZ4_MOUSE Mrps23 protein (Fragment) OS=Mus musculu	7087100	0	3543550	0	11974000	14200000	8.72467e+06	2.46213	7	6	6	5	2	2	2	2	5	2	2	2	2	30.5	20.348	177	0	17.171	25.4	13.6	13	13.6	13.6	53234000	20984000	4053700	12575000	8214200	7406400
tr|Q5SVY2|Q5SVY2_MOUSE;tr|Q3UAJ1|Q3UAJ1_MOUSE;sp|P17742|PPIA_MOUSE;tr|Q3TE63|Q3TE63_MOUSE;tr|Q9CZK9|Q9CZK9_MOUSE;tr|V9GXC1|V9GXC1_MOUSE;tr|V9GX31|V9GX31_MOUSE;tr|F8VPN3|F8VPN3_MOUSE	tr|Q5SVY2|Q5SVY2_MOUSE;tr|Q3UAJ1|Q3UAJ1_MOUSE;sp|P17742|PPIA_MOUSE;tr|Q3TE63|Q3TE63_MOUSE;tr|Q9CZK9|Q9CZK9_MOUSE	>tr|Q5SVY2|Q5SVY2_MOUSE Peptidyl-prolyl cis-trans isomerase OS=Mus musculus GN=Ppia PE=2 SV=1;>tr|Q3UAJ1|Q3UAJ1_MOUSE Peptidyl-prolyl cis-trans isomerase OS=Mus musculus GN=Ppia PE=2 SV=1;>sp|P17742|PPIA_MOUSE Peptidyl-prolyl cis-trans isomerase A OS=Mus m	0	22514000	11257000	0	18531000	64814000	2.77817e+07	2.46795	8	7	7	0	4	0	3	5	0	4	0	3	5	45.1	17.971	164	0	26.424	0	33.5	0	31.1	35.4	72705000	0	8627700	0	11058000	53020000
tr|H3BKH9|H3BKH9_MOUSE;sp|Q60875|ARHG2_MOUSE;tr|H3BJU7|H3BJU7_MOUSE;tr|H3BJX8|H3BJX8_MOUSE;tr|H3BJ45|H3BJ45_MOUSE;tr|H3BJ40|H3BJ40_MOUSE;tr|Q3TYZ4|Q3TYZ4_MOUSE;tr|H3BL15|H3BL15_MOUSE;tr|H3BLF9|H3BLF9_MOUSE;tr|H3BJ59|H3BJ59_MOUSE;tr|H3BLJ1|H3BLJ1_MOUSE;tr|H3BIX8|H3BIX8_MOUSE;tr|H3BJM4|H3BJM4_MOUSE;tr|H3BJ48|H3BJ48_MOUSE	tr|H3BKH9|H3BKH9_MOUSE;sp|Q60875|ARHG2_MOUSE;tr|H3BJU7|H3BJU7_MOUSE;tr|H3BJX8|H3BJX8_MOUSE;tr|H3BJ45|H3BJ45_MOUSE;tr|H3BJ40|H3BJ40_MOUSE;tr|Q3TYZ4|Q3TYZ4_MOUSE	>tr|H3BKH9|H3BKH9_MOUSE Rho guanine nucleotide exchange factor 2 OS=Mus musculus GN=Arhgef2 PE=1 SV=1;>sp|Q60875|ARHG2_MOUSE Rho guanine nucleotide exchange factor 2 OS=Mus musculus GN=Arhgef2 PE=1 SV=4;>tr|H3BJU7|H3BJU7_MOUSE Rho guanine nucleotide exchan	32692000	28558000	30625000	44878000	92279000	89707000	7.56213e+07	2.46927	14	22	22	6	5	8	17	13	6	5	8	17	13	29.6	111.82	983	0	72.432	6.2	7.4	12.4	24.3	21.3	273900000	28497000	7868800	24868000	102210000	110460000
sp|Q9D0D3|PAPD1_MOUSE;tr|Q8BRB4|Q8BRB4_MOUSE	sp|Q9D0D3|PAPD1_MOUSE	>sp|Q9D0D3|PAPD1_MOUSE Poly(A) RNA polymerase, mitochondrial OS=Mus musculus GN=Mtpap PE=2 SV=1	2899900	0	1449950	3547900	4770000	2464500	3.59413e+06	2.4788	2	4	4	2	1	3	3	2	2	1	3	3	2	14	65.229	585	0	15.972	7.7	2.1	9.9	9.7	7.7	12326000	1619200	251200	3575600	5367800	1511800
tr|Q3TG12|Q3TG12_MOUSE;tr|Q9CZU5|Q9CZU5_MOUSE;tr|Q3TI98|Q3TI98_MOUSE;sp|Q9WUA2|SYFB_MOUSE;tr|Q3TMX6|Q3TMX6_MOUSE;tr|Q8C644|Q8C644_MOUSE;tr|Q3UYC2|Q3UYC2_MOUSE;tr|A0A087WS80|A0A087WS80_MOUSE;tr|A0A087WPV4|A0A087WPV4_MOUSE;tr|A0A087WQ15|A0A087WQ15_MOUSE	tr|Q3TG12|Q3TG12_MOUSE;tr|Q9CZU5|Q9CZU5_MOUSE;tr|Q3TI98|Q3TI98_MOUSE;sp|Q9WUA2|SYFB_MOUSE;tr|Q3TMX6|Q3TMX6_MOUSE;tr|Q8C644|Q8C644_MOUSE;tr|Q3UYC2|Q3UYC2_MOUSE;tr|A0A087WS80|A0A087WS80_MOUSE	>tr|Q3TG12|Q3TG12_MOUSE Putative uncharacterized protein (Fragment) OS=Mus musculus GN=Farsb PE=2 SV=1;>tr|Q9CZU5|Q9CZU5_MOUSE Putative uncharacterized protein OS=Mus musculus GN=Farsb PE=2 SV=1;>tr|Q3TI98|Q3TI98_MOUSE Putative uncharacterized protein OS=M	6546000	0	3273000	8268900	8540300	8230200	8.34647e+06	2.5501	10	6	6	3	3	2	3	4	3	3	2	3	4	10.5	65.565	588	0	10.223	4.9	4.9	3.1	4.9	7.1	34309000	7276000	3059300	3418600	10035000	10520000
tr|B2RUA5|B2RUA5_MOUSE;sp|Q7TSI3|PP6R1_MOUSE;tr|Q8BNQ1|Q8BNQ1_MOUSE	tr|B2RUA5|B2RUA5_MOUSE;sp|Q7TSI3|PP6R1_MOUSE	>tr|B2RUA5|B2RUA5_MOUSE SAPS domain family, member 1 OS=Mus musculus GN=Ppp6r1 PE=2 SV=1;>sp|Q7TSI3|PP6R1_MOUSE Serine/threonine-protein phosphatase 6 regulatory subunit 1 OS=Mus musculus GN=Ppp6r1 PE=1 SV=1	0	13716000	6858000	0	25140000	28319000	1.78197e+07	2.59838	3	7	7	0	4	0	7	5	0	4	0	7	5	11.7	94.555	856	0	17.074	0	6.5	0	11.7	6.7	64783000	0	3473000	0	32727000	28583000
tr|Q3TAH3|Q3TAH3_MOUSE;sp|Q9CPP0|NPM3_MOUSE	tr|Q3TAH3|Q3TAH3_MOUSE;sp|Q9CPP0|NPM3_MOUSE	>tr|Q3TAH3|Q3TAH3_MOUSE Putative uncharacterized protein OS=Mus musculus GN=Npm3 PE=2 SV=1;>sp|Q9CPP0|NPM3_MOUSE Nucleoplasmin-3 OS=Mus musculus GN=Npm3 PE=2 SV=3	0	2912400	1456200	0	3548500	7814400	3.78763e+06	2.60104	2	3	3	1	2	2	2	3	1	2	2	2	3	18.9	19.053	175	0	53.477	9.1	10.3	17.7	10.3	18.9	40158000	792430	1276200	29439000	3178300	5471900
tr|A2AW05|A2AW05_MOUSE;tr|Q05DR5|Q05DR5_MOUSE;sp|Q08943|SSRP1_MOUSE	tr|A2AW05|A2AW05_MOUSE;tr|Q05DR5|Q05DR5_MOUSE;sp|Q08943|SSRP1_MOUSE	>tr|A2AW05|A2AW05_MOUSE FACT complex subunit SSRP1 (Fragment) OS=Mus musculus GN=Ssrp1 PE=1 SV=1;>tr|Q05DR5|Q05DR5_MOUSE Ssrp1 protein (Fragment) OS=Mus musculus GN=Ssrp1 PE=2 SV=1;>sp|Q08943|SSRP1_MOUSE FACT complex subunit SSRP1 OS=Mus musculus GN=Ssrp1	45265000	33591000	39428000	72456000	185780000	50414000	1.02883e+08	2.6094	3	25	25	10	9	13	24	13	10	9	13	24	13	39.5	71.527	623	0	116.34	19.9	18	26.5	39.3	27.1	362930000	39181000	8091700	47200000	222280000	46173000
tr|Q564E2|Q564E2_MOUSE;tr|Q3TI99|Q3TI99_MOUSE;sp|P06151|LDHA_MOUSE;tr|Q3TCI7|Q3TCI7_MOUSE;tr|G5E8N5|G5E8N5_MOUSE;tr|Q3UDU4|Q3UDU4_MOUSE;tr|Q3THB4|Q3THB4_MOUSE;tr|D3Z736|D3Z736_MOUSE;tr|Q99K20|Q99K20_MOUSE;tr|D3YZQ9|D3YZQ9_MOUSE;tr|Q6NXW3|Q6NXW3_MOUSE;tr|Q3UIC3|Q3UIC3_MOUSE;tr|D3YVR7|D3YVR7_MOUSE;tr|D3YZE4|D3YZE4_MOUSE;tr|Q64483|Q64483_MOUSE;tr|Q548Z6|Q548Z6_MOUSE;sp|P00342|LDHC_MOUSE	tr|Q564E2|Q564E2_MOUSE;tr|Q3TI99|Q3TI99_MOUSE;sp|P06151|LDHA_MOUSE;tr|Q3TCI7|Q3TCI7_MOUSE;tr|G5E8N5|G5E8N5_MOUSE;tr|Q3UDU4|Q3UDU4_MOUSE;tr|Q3THB4|Q3THB4_MOUSE;tr|D3Z736|D3Z736_MOUSE;tr|Q99K20|Q99K20_MOUSE;tr|D3YZQ9|D3YZQ9_MOUSE	>tr|Q564E2|Q564E2_MOUSE L-lactate dehydrogenase OS=Mus musculus GN=Ldha PE=2 SV=1;>tr|Q3TI99|Q3TI99_MOUSE L-lactate dehydrogenase OS=Mus musculus GN=Ldha PE=2 SV=1;>sp|P06151|LDHA_MOUSE L-lactate dehydrogenase A chain OS=Mus musculus GN=Ldha PE=1 SV=3;>tr|	44913000	33275000	39094000	115850000	56614000	136000000	1.02821e+08	2.63011	17	15	14	11	5	13	9	9	10	5	12	9	9	39.5	36.498	332	0	159.96	33.1	16.3	30.4	20.5	20.5	754630000	114500000	16490000	464240000	56789000	102610000
tr|Q059U9|Q059U9_MOUSE;sp|Q9DBR0|AKAP8_MOUSE	tr|Q059U9|Q059U9_MOUSE;sp|Q9DBR0|AKAP8_MOUSE	>tr|Q059U9|Q059U9_MOUSE A kinase (PRKA) anchor protein 8 OS=Mus musculus GN=Akap8 PE=2 SV=1;>sp|Q9DBR0|AKAP8_MOUSE A-kinase anchor protein 8 OS=Mus musculus GN=Akap8 PE=1 SV=1	8192300	0	4096150	10179000	12107000	10253000	1.08463e+07	2.64793	2	5	5	4	1	2	4	2	4	1	2	4	2	8.9	76.293	687	0	18.944	6.8	1.2	4.2	6.3	3.1	40551000	19110000	1510300	4773700	11644000	3513400
sp|P10853|H2B1F_MOUSE;tr|A0JLV3|A0JLV3_MOUSE;tr|B2RVD5|B2RVD5_MOUSE;sp|Q8CGP1|H2B1K_MOUSE;sp|Q8CGP2|H2B1P_MOUSE;sp|Q64475|H2B1B_MOUSE;tr|Q8CBB6|Q8CBB6_MOUSE;tr|Q921L4|Q921L4_MOUSE;tr|A0JNS9|A0JNS9_MOUSE;sp|P70696|H2B1A_MOUSE;sp|Q9D2U9|H2B3A_MOUSE;sp|Q8CGP0|H2B3B_MOUSE;sp|Q64524|H2B2E_MOUSE;tr|Q8C622|Q8C622_MOUSE	sp|P10853|H2B1F_MOUSE;tr|A0JLV3|A0JLV3_MOUSE;tr|B2RVD5|B2RVD5_MOUSE;sp|Q8CGP1|H2B1K_MOUSE;sp|Q8CGP2|H2B1P_MOUSE;sp|Q64475|H2B1B_MOUSE;tr|Q8CBB6|Q8CBB6_MOUSE;tr|Q921L4|Q921L4_MOUSE;tr|A0JNS9|A0JNS9_MOUSE;sp|P70696|H2B1A_MOUSE;sp|Q9D2U9|H2B3A_MOUSE;sp|Q8CGP0|H2B3B_MOUSE	>sp|P10853|H2B1F_MOUSE Histone H2B type 1-F/J/L OS=Mus musculus GN=Hist1h2bf PE=1 SV=2;>tr|A0JLV3|A0JLV3_MOUSE Histone H2B (Fragment) OS=Mus musculus GN=Hist1h2bj PE=2 SV=1;>tr|B2RVD5|B2RVD5_MOUSE Histone H2B OS=Mus musculus GN=Hist1h2bk PE=2 SV=1;>sp|Q8CG	92042000	479760000	285901000	235400000	1356900000	735230000	7.75843e+08	2.71368	14	17	2	6	10	6	16	16	0	0	0	2	1	83.3	13.936	126	0	95.05	45.2	65.1	45.2	83.3	83.3	2580200000	108590000	157740000	403920000	1414000000	495960000
tr|Q3U617|Q3U617_MOUSE;tr|Q99JB5|Q99JB5_MOUSE;tr|Q9CPS5|Q9CPS5_MOUSE;tr|Q8BKP5|Q8BKP5_MOUSE;tr|Q3TW90|Q3TW90_MOUSE;tr|Q3TVY0|Q3TVY0_MOUSE;sp|Q9CX56|PSMD8_MOUSE;tr|Q3TI95|Q3TI95_MOUSE;tr|Q3TG45|Q3TG45_MOUSE	tr|Q3U617|Q3U617_MOUSE;tr|Q99JB5|Q99JB5_MOUSE;tr|Q9CPS5|Q9CPS5_MOUSE;tr|Q8BKP5|Q8BKP5_MOUSE;tr|Q3TW90|Q3TW90_MOUSE;tr|Q3TVY0|Q3TVY0_MOUSE;sp|Q9CX56|PSMD8_MOUSE;tr|Q3TI95|Q3TI95_MOUSE;tr|Q3TG45|Q3TG45_MOUSE	>tr|Q3U617|Q3U617_MOUSE Putative uncharacterized protein OS=Mus musculus GN=Psmd8 PE=2 SV=1;>tr|Q99JB5|Q99JB5_MOUSE Proteasome (Prosome, macropain) 26S subunit, non-ATPase, 8 OS=Mus musculus GN=Psmd8 PE=2 SV=1;>tr|Q9CPS5|Q9CPS5_MOUSE 26S proteasome non-ATP	0	16124000	8062000	12955000	24846000	29925000	2.25753e+07	2.80022	9	5	5	1	3	4	2	4	1	3	4	2	4	35	21.319	183	0	9.7477	4.4	13.7	18	8.7	29.5	133580000	7545500	6929100	81219000	14811000	23072000
sp|Q3U186|SYRM_MOUSE	sp|Q3U186|SYRM_MOUSE	>sp|Q3U186|SYRM_MOUSE Probable arginine--tRNA ligase, mitochondrial OS=Mus musculus GN=Rars2 PE=1 SV=1	718460	0	359230	677820	1119200	1280000	1.02567e+06	2.8552	1	3	3	3	0	2	2	3	3	0	2	2	3	5	65.335	578	0	20.364	5	0	4.8	4.8	5	3894100	851280	0	250020	661040	2131800
tr|Q642K0|Q642K0_MOUSE;sp|Q60605|MYL6_MOUSE;tr|Q3TIG9|Q3TIG9_MOUSE;sp|Q8CI43|MYL6B_MOUSE;tr|B0LAC7|B0LAC7_MOUSE	tr|Q642K0|Q642K0_MOUSE;sp|Q60605|MYL6_MOUSE;tr|Q3TIG9|Q3TIG9_MOUSE	>tr|Q642K0|Q642K0_MOUSE MCG140959, isoform CRA_a OS=Mus musculus GN=Myl6 PE=2 SV=1;>sp|Q60605|MYL6_MOUSE Myosin light polypeptide 6 OS=Mus musculus GN=Myl6 PE=1 SV=3;>tr|Q3TIG9|Q3TIG9_MOUSE Putative uncharacterized protein OS=Mus musculus GN=Myl6 PE=2 SV=1	0	19953000	9976500	0	46992000	39790000	2.89273e+07	2.89955	5	6	6	0	4	0	4	6	0	4	0	4	6	44.4	16.961	151	0	29.079	0	34.4	0	35.1	44.4	78455000	0	6952800	0	39294000	32209000
sp|Q9CQR6|PPP6_MOUSE	sp|Q9CQR6|PPP6_MOUSE	>sp|Q9CQR6|PPP6_MOUSE Serine/threonine-protein phosphatase 6 catalytic subunit OS=Mus musculus GN=Ppp6c PE=2 SV=1	22397000	0	11198500	33133000	31568000	34957000	3.32193e+07	2.96641	1	4	4	4	1	3	2	2	4	1	3	2	2	13.8	35.159	305	0	13.332	13.8	3	11.1	7.2	7.2	279130000	53868000	2349600	171270000	26989000	24659000
tr|Q8CBM2|Q8CBM2_MOUSE;tr|Q9EQ66|Q9EQ66_MOUSE;tr|Q8BQK0|Q8BQK0_MOUSE;tr|A2AL85|A2AL85_MOUSE;sp|Q8BSY0|ASPH_MOUSE	tr|Q8CBM2|Q8CBM2_MOUSE;tr|Q9EQ66|Q9EQ66_MOUSE;tr|Q8BQK0|Q8BQK0_MOUSE;tr|A2AL85|A2AL85_MOUSE;sp|Q8BSY0|ASPH_MOUSE	>tr|Q8CBM2|Q8CBM2_MOUSE Aspartyl/asparaginyl beta-hydroxylase OS=Mus musculus GN=Asph PE=2 SV=1;>tr|Q9EQ66|Q9EQ66_MOUSE Aspartly beta-hydroxylase OS=Mus musculus GN=ASPH PE=4 SV=1;>tr|Q8BQK0|Q8BQK0_MOUSE Putative uncharacterized protein OS=Mus musculus GN=	1071900	0	535950	0	2381300	2488300	1623200	3.02864	5	4	4	3	2	2	2	2	3	2	2	2	2	9.1	75.127	658	0	20.372	6.5	4.9	4.9	5.3	5.3	7199800	2645800	376350	584010	1730200	1863400
sp|P62196|PRS8_MOUSE;tr|Q99KR1|Q99KR1_MOUSE;tr|Q8K1K2|Q8K1K2_MOUSE	sp|P62196|PRS8_MOUSE;tr|Q99KR1|Q99KR1_MOUSE;tr|Q8K1K2|Q8K1K2_MOUSE	>sp|P62196|PRS8_MOUSE 26S protease regulatory subunit 8 OS=Mus musculus GN=Psmc5 PE=1 SV=1;>tr|Q99KR1|Q99KR1_MOUSE Psmc5 protein (Fragment) OS=Mus musculus GN=Psmc5 PE=2 SV=1;>tr|Q8K1K2|Q8K1K2_MOUSE 26S protease regulatory subunit 8 OS=Mus musculus GN=Psmc	3465900	4892000	4178950	3147600	12498000	22397000	1.26809e+07	3.03446	3	9	9	3	2	2	7	7	3	2	2	7	7	34.5	45.626	406	0	111.02	11.8	7.9	8.6	25.4	28.1	48906000	1270200	441530	832020	18147000	28215000
tr|F8WHZ9|F8WHZ9_MOUSE;tr|F8WGR0|F8WGR0_MOUSE;tr|Q8K232|Q8K232_MOUSE;sp|Q9QYC0|ADDA_MOUSE;tr|E9Q1K3|E9Q1K3_MOUSE;tr|F6RDR0|F6RDR0_MOUSE;tr|Q8BJT2|Q8BJT2_MOUSE;tr|F6V4G5|F6V4G5_MOUSE;tr|D3Z0T1|D3Z0T1_MOUSE;tr|Q8C0Y2|Q8C0Y2_MOUSE;sp|Q9QYB8|ADDB_MOUSE	tr|F8WHZ9|F8WHZ9_MOUSE;tr|F8WGR0|F8WGR0_MOUSE;tr|Q8K232|Q8K232_MOUSE;sp|Q9QYC0|ADDA_MOUSE;tr|E9Q1K3|E9Q1K3_MOUSE	>tr|F8WHZ9|F8WHZ9_MOUSE Alpha-adducin OS=Mus musculus GN=Add1 PE=1 SV=1;>tr|F8WGR0|F8WGR0_MOUSE Alpha-adducin OS=Mus musculus GN=Add1 PE=1 SV=1;>tr|Q8K232|Q8K232_MOUSE Adducin 1 (Alpha) OS=Mus musculus GN=Add1 PE=2 SV=1;>sp|Q9QYC0|ADDA_MOUSE Alpha-adducin	5898600	15100000	10499300	6095000	31271000	62720000	33362000	3.17755	11	12	12	2	6	2	7	12	2	6	2	7	12	26.1	73.163	662	0	40.035	4.5	11.8	4.5	16.8	26.1	110550000	3791800	8153900	2755800	23297000	72554000
tr|Q3UPU3|Q3UPU3_MOUSE;tr|Q3UHE0|Q3UHE0_MOUSE;sp|Q6WKZ8|UBR2_MOUSE	tr|Q3UPU3|Q3UPU3_MOUSE;tr|Q3UHE0|Q3UHE0_MOUSE;sp|Q6WKZ8|UBR2_MOUSE	>tr|Q3UPU3|Q3UPU3_MOUSE Putative uncharacterized protein OS=Mus musculus GN=Ubr2 PE=2 SV=1;>tr|Q3UHE0|Q3UHE0_MOUSE Putative uncharacterized protein OS=Mus musculus GN=Ubr2 PE=2 SV=1;>sp|Q6WKZ8|UBR2_MOUSE E3 ubiquitin-protein ligase UBR2 OS=Mus musculus GN=	34270000	0	17135000	50236000	60235000	58029000	5.61667e+07	3.27789	3	26	26	15	1	15	16	14	15	1	15	16	14	17.8	199.2	1755	0	76.396	12.3	0.6	12.6	9.9	9.7	196440000	26440000	40202	29916000	87689000	52355000
sp|Q8VDD5|MYH9_MOUSE;tr|Q3UFT0|Q3UFT0_MOUSE;tr|Q811J9|Q811J9_MOUSE;tr|Q99JJ3|Q99JJ3_MOUSE;tr|Q7TQJ6|Q7TQJ6_MOUSE;tr|Q8BIE2|Q8BIE2_MOUSE;tr|A2VCK0|A2VCK0_MOUSE;tr|O89055|O89055_MOUSE;tr|Q8BIM8|Q8BIM8_MOUSE;tr|Q14B05|Q14B05_MOUSE;tr|F2Z494|F2Z494_MOUSE	sp|Q8VDD5|MYH9_MOUSE;tr|Q3UFT0|Q3UFT0_MOUSE	>sp|Q8VDD5|MYH9_MOUSE Myosin-9 OS=Mus musculus GN=Myh9 PE=1 SV=4;>tr|Q3UFT0|Q3UFT0_MOUSE Putative uncharacterized protein (Fragment) OS=Mus musculus GN=Myh9 PE=2 SV=1	564120000	150190000	357155000	1901900000	820130000	793560000	1.17186e+09	3.28111	11	118	99	52	18	109	61	62	41	11	91	50	51	55.2	226.37	1960	0	323.31	33.6	10	52.2	35.2	36	3511400000	495790000	42017000	1375000000	853050000	745510000
tr|Q3UMI7|Q3UMI7_MOUSE;tr|Q3UDC8|Q3UDC8_MOUSE;sp|P58252|EF2_MOUSE;tr|Q3TK17|Q3TK17_MOUSE;tr|Q8BMA8|Q8BMA8_MOUSE;tr|Q3TX47|Q3TX47_MOUSE;tr|Q3UBL9|Q3UBL9_MOUSE;tr|Q8C153|Q8C153_MOUSE;tr|Q3UZ14|Q3UZ14_MOUSE;tr|Q3TLB1|Q3TLB1_MOUSE;tr|Q3TJZ1|Q3TJZ1_MOUSE;tr|Q3TWX1|Q3TWX1_MOUSE;tr|Q6P9L9|Q6P9L9_MOUSE;tr|Q3TW58|Q3TW58_MOUSE;tr|Q3TSK4|Q3TSK4_MOUSE;tr|Q3TPG2|Q3TPG2_MOUSE;tr|Q99LT6|Q99LT6_MOUSE;tr|Q61509|Q…	tr|Q3UMI7|Q3UMI7_MOUSE;tr|Q3UDC8|Q3UDC8_MOUSE;sp|P58252|EF2_MOUSE;tr|Q3TK17|Q3TK17_MOUSE;tr|Q8BMA8|Q8BMA8_MOUSE;tr|Q3TX47|Q3TX47_MOUSE;tr|Q3UBL9|Q3UBL9_MOUSE;tr|Q8C153|Q8C153_MOUSE;tr|Q3UZ14|Q3UZ14_MOUSE;tr|Q3TLB1|Q3TLB1_MOUSE;tr|Q3TJZ1|Q3TJZ1_MOUSE;tr|Q3TWX1|Q3TWX1_MOUSE;tr|Q6P9L9|Q6P9L9_MOUSE;tr|Q3TW58|Q3TW58_MOUSE;tr|Q3TSK4|Q3TSK4_MOUSE	>tr|Q3UMI7|Q3UMI7_MOUSE Putative uncharacterized protein OS=Mus musculus GN=Eef2 PE=2 SV=1;>tr|Q3UDC8|Q3UDC8_MOUSE Putative uncharacterized protein OS=Mus musculus GN=Eef2 PE=2 SV=1;>sp|P58252|EF2_MOUSE Elongation factor 2 OS=Mus musculus GN=Eef2 PE=1 SV=2	91757000	170280000	131018500	139170000	780910000	370800000	4.30293e+08	3.28422	20	46	45	16	18	22	41	31	15	17	22	40	30	58.7	95.326	858	0	287.18	26.9	27	34.7	50.7	46.6	1637500000	103500000	47742000	135790000	913840000	436650000
tr|Q3TV90|Q3TV90_MOUSE;sp|Q9CYI4|LUC7L_MOUSE;tr|Q05D11|Q05D11_MOUSE;tr|D3Z765|D3Z765_MOUSE;tr|D3YZ82|D3YZ82_MOUSE;tr|D6REI1|D6REI1_MOUSE;tr|D6RGP6|D6RGP6_MOUSE;tr|Q3USM3|Q3USM3_MOUSE	tr|Q3TV90|Q3TV90_MOUSE;sp|Q9CYI4|LUC7L_MOUSE;tr|Q05D11|Q05D11_MOUSE;tr|D3Z765|D3Z765_MOUSE	>tr|Q3TV90|Q3TV90_MOUSE Putative uncharacterized protein (Fragment) OS=Mus musculus GN=Luc7l PE=2 SV=1;>sp|Q9CYI4|LUC7L_MOUSE Putative RNA-binding protein Luc7-like 1 OS=Mus musculus GN=Luc7l PE=2 SV=2;>tr|Q05D11|Q05D11_MOUSE Luc7l protein (Fragment) OS=Mu	95390000	0	47695000	163010000	136200000	174670000	157960000	3.31188	8	4	2	3	1	3	2	3	2	1	2	2	2	17.1	28.13	245	0	12.641	13.9	4.5	11.4	8.2	13.9	377470000	4723900	801800	361690000	2609700	7643000
tr|G5E8J9|G5E8J9_MOUSE;sp|Q8CFE4|SCYL2_MOUSE;tr|Q80UY7|Q80UY7_MOUSE	tr|G5E8J9|G5E8J9_MOUSE;sp|Q8CFE4|SCYL2_MOUSE	>tr|G5E8J9|G5E8J9_MOUSE SCY1-like protein 2 OS=Mus musculus GN=Scyl2 PE=1 SV=1;>sp|Q8CFE4|SCYL2_MOUSE SCY1-like protein 2 OS=Mus musculus GN=Scyl2 PE=1 SV=1	0	23971000	11985500	11864000	38465000	68957000	39762000	3.31751	3	15	15	1	9	3	8	11	1	9	3	8	11	23.3	103.19	929	0	45.742	1.2	13	4.7	11.4	20	139300000	468310	12731000	5577300	30508000	90013000
tr|A2BE93|A2BE93_MOUSE;tr|Q3T9S3|Q3T9S3_MOUSE;sp|Q9EQU5|SET_MOUSE;tr|Q5U445|Q5U445_MOUSE;tr|A2BE92|A2BE92_MOUSE;tr|Q9CRT3|Q9CRT3_MOUSE	tr|A2BE93|A2BE93_MOUSE;tr|Q3T9S3|Q3T9S3_MOUSE;sp|Q9EQU5|SET_MOUSE;tr|Q5U445|Q5U445_MOUSE;tr|A2BE92|A2BE92_MOUSE	>tr|A2BE93|A2BE93_MOUSE Protein SET (Fragment) OS=Mus musculus GN=Set PE=1 SV=1;>tr|Q3T9S3|Q3T9S3_MOUSE SET translocation OS=Mus musculus GN=Set PE=2 SV=1;>sp|Q9EQU5|SET_MOUSE Protein SET OS=Mus musculus GN=Set PE=1 SV=1;>tr|Q5U445|Q5U445_MOUSE cDNA sequen	73774000	86671000	80222500	40227000	498430000	260490000	2.66382e+08	3.32054	6	17	17	7	4	3	17	12	7	4	3	17	12	45.6	24.923	215	0	88.822	29.3	14.4	14	45.6	45.1	978200000	54108000	24804000	50308000	579470000	269500000
sp|Q8R326|PSPC1_MOUSE;tr|F7D909|F7D909_MOUSE;tr|Q3TEB0|Q3TEB0_MOUSE	sp|Q8R326|PSPC1_MOUSE	>sp|Q8R326|PSPC1_MOUSE Paraspeckle component 1 OS=Mus musculus GN=Pspc1 PE=1 SV=1	7757500	0	3878750	9415400	12396000	17336000	1.30491e+07	3.36426	3	5	5	4	0	3	4	5	4	0	3	4	5	15.5	58.758	523	0	19.638	13.4	0	9	13.4	15.5	47351000	6672500	0	4521600	11327000	24830000
sp|Q8R1M2|H2AJ_MOUSE;tr|A0AUV1|A0AUV1_MOUSE;tr|A3KPD0|A3KPD0_MOUSE;sp|Q8CGP6|H2A1H_MOUSE;tr|Q8CGP4|Q8CGP4_MOUSE;tr|B2RVF0|B2RVF0_MOUSE;tr|A2AB79|A2AB79_MOUSE;sp|Q8CGP7|H2A1K_MOUSE;sp|Q8CGP5|H2A1F_MOUSE;sp|Q8BFU2|H2A3_MOUSE;sp|P22752|H2A1_MOUSE	sp|Q8R1M2|H2AJ_MOUSE;tr|A0AUV1|A0AUV1_MOUSE;tr|A3KPD0|A3KPD0_MOUSE;sp|Q8CGP6|H2A1H_MOUSE;tr|Q8CGP4|Q8CGP4_MOUSE;tr|B2RVF0|B2RVF0_MOUSE;tr|A2AB79|A2AB79_MOUSE;sp|Q8CGP7|H2A1K_MOUSE;sp|Q8CGP5|H2A1F_MOUSE;sp|Q8BFU2|H2A3_MOUSE;sp|P22752|H2A1_MOUSE	>sp|Q8R1M2|H2AJ_MOUSE Histone H2A.J OS=Mus musculus GN=H2afj PE=1 SV=1;>tr|A0AUV1|A0AUV1_MOUSE Histone H2A (Fragment) OS=Mus musculus GN=Hist1h2ah PE=2 SV=1;>tr|A3KPD0|A3KPD0_MOUSE Histone H2A OS=Mus musculus GN=Hist1h2ah PE=2 SV=1;>sp|Q8CGP6|H2A1H_MOUSE H	61028000	293990000	177509000	179580000	1063700000	567330000	6.03537e+08	3.40003	11	9	2	3	7	6	9	7	0	1	2	2	1	48.1	14.045	129	0	63.977	27.1	45.7	35.7	48.1	45.7	2319800000	190800000	142960000	833930000	688890000	463200000
sp|Q04447|KCRB_MOUSE	sp|Q04447|KCRB_MOUSE	>sp|Q04447|KCRB_MOUSE Creatine kinase B-type OS=Mus musculus GN=Ckb PE=1 SV=1	10821000	0	5410500	13255000	16246000	26024000	1.85083e+07	3.42082	1	6	6	4	0	3	4	5	4	0	3	4	5	23.1	42.713	381	0	28.234	12.6	0	10.8	13.6	22	69877000	11601000	0	1180700	24109000	32987000
sp|Q99MV2|TX19A_MOUSE	sp|Q99MV2|TX19A_MOUSE	>sp|Q99MV2|TX19A_MOUSE Testis-expressed protein 19.1 OS=Mus musculus GN=Tex19.1 PE=1 SV=1	8250600	0	4125300	12332000	15932000	14668000	1.43107e+07	3.469	1	4	4	3	0	3	3	3	3	0	3	3	3	15.7	40.401	351	0	13.823	9.7	0	9.7	9.7	12.5	50948000	9717600	0	5286200	20075000	15869000
tr|G3X9V2|G3X9V2_MOUSE;sp|P30999|CTND1_MOUSE;tr|E9Q8Z5|E9Q8Z5_MOUSE;tr|E9Q8Z6|E9Q8Z6_MOUSE;tr|E9Q8Z8|E9Q8Z8_MOUSE;tr|E9Q986|E9Q986_MOUSE;tr|D3Z7H6|D3Z7H6_MOUSE;tr|E9Q906|E9Q906_MOUSE;tr|E9Q907|E9Q907_MOUSE;tr|E9Q905|E9Q905_MOUSE;tr|E9Q8Z4|E9Q8Z4_MOUSE;tr|E9Q8Z9|E9Q8Z9_MOUSE;tr|D3Z2H2|D3Z2H2_MOUSE;tr|E9Q903|E9Q903_MOUSE;tr|E9Q901|E9Q901_MOUSE;tr|E9Q904|E9Q904_MOUSE;tr|Q3TPD1|Q3TPD1_MOUSE;tr|D3Z2H7…	tr|G3X9V2|G3X9V2_MOUSE;sp|P30999|CTND1_MOUSE;tr|E9Q8Z5|E9Q8Z5_MOUSE;tr|E9Q8Z6|E9Q8Z6_MOUSE;tr|E9Q8Z8|E9Q8Z8_MOUSE;tr|E9Q986|E9Q986_MOUSE;tr|D3Z7H6|D3Z7H6_MOUSE;tr|E9Q906|E9Q906_MOUSE;tr|E9Q907|E9Q907_MOUSE;tr|E9Q905|E9Q905_MOUSE;tr|E9Q8Z4|E9Q8Z4_MOUSE;tr|E9Q8Z9|E9Q8Z9_MOUSE;tr|D3Z2H2|D3Z2H2_MOUSE;tr|E9Q903|E9Q903_MOUSE;tr|E9Q901|E9Q901_MOUSE;tr|E9Q904|E9Q904_MOUSE;tr|Q3TPD1|Q3TPD1_MOUSE;tr|D3Z2H7…	>tr|G3X9V2|G3X9V2_MOUSE Catenin (Cadherin associated protein), delta 1, isoform CRA_a OS=Mus musculus GN=Ctnnd1 PE=4 SV=1;>sp|P30999|CTND1_MOUSE Catenin delta-1 OS=Mus musculus GN=Ctnnd1 PE=1 SV=2;>tr|E9Q8Z5|E9Q8Z5_MOUSE Catenin delta-1 OS=Mus musculus GN=	9702600	0	4851300	9730700	17649000	24579000	1.73196e+07	3.57009	19	12	12	4	4	3	5	5	4	4	3	5	5	17.1	104.1	932	0	37.642	6.7	6.8	4.2	6.8	8.6	64717000	3460100	5923300	11135000	16932000	27267000
tr|A1L0U3|A1L0U3_MOUSE;tr|F8WI35|F8WI35_MOUSE;tr|A1L0V4|A1L0V4_MOUSE;tr|B9EI85|B9EI85_MOUSE;sp|P84244|H33_MOUSE;sp|P84228|H32_MOUSE;sp|P68433|H31_MOUSE;sp|P02301|H3C_MOUSE;tr|E0CZ27|E0CZ27_MOUSE;tr|E0CYR7|E0CYR7_MOUSE;tr|E0CYN1|E0CYN1_MOUSE	tr|A1L0U3|A1L0U3_MOUSE;tr|F8WI35|F8WI35_MOUSE;tr|A1L0V4|A1L0V4_MOUSE;tr|B9EI85|B9EI85_MOUSE;sp|P84244|H33_MOUSE;sp|P84228|H32_MOUSE;sp|P68433|H31_MOUSE;sp|P02301|H3C_MOUSE;tr|E0CZ27|E0CZ27_MOUSE	>tr|A1L0U3|A1L0U3_MOUSE Histone H3 (Fragment) OS=Mus musculus GN=Hist1h3e PE=2 SV=1;>tr|F8WI35|F8WI35_MOUSE Histone H3 OS=Mus musculus GN=H3f3a PE=3 SV=1;>tr|A1L0V4|A1L0V4_MOUSE Histone H3 (Fragment) OS=Mus musculus GN=Hist1h3i PE=2 SV=1;>tr|B9EI85|B9EI85_	49276000	632480000	340878000	383620000	2155900000	1172900000	1.23747e+09	3.63025	11	16	16	2	9	5	14	13	2	9	5	14	13	42.9	15.029	133	0	61.081	12	37.6	22.6	42.1	42.9	3881300000	89466000	221240000	274370000	2365500000	930760000
tr|A0A087WNZ7|A0A087WNZ7_MOUSE;sp|G5E870|TRIPC_MOUSE;tr|A0A087WRV6|A0A087WRV6_MOUSE;tr|A0A0B4J1N9|A0A0B4J1N9_MOUSE;tr|A0A087WS65|A0A087WS65_MOUSE;tr|Q3TP48|Q3TP48_MOUSE;tr|A0A087WQ02|A0A087WQ02_MOUSE;tr|A0A087WP92|A0A087WP92_MOUSE	tr|A0A087WNZ7|A0A087WNZ7_MOUSE;sp|G5E870|TRIPC_MOUSE;tr|A0A087WRV6|A0A087WRV6_MOUSE	>tr|A0A087WNZ7|A0A087WNZ7_MOUSE E3 ubiquitin-protein ligase TRIP12 OS=Mus musculus GN=Trip12 PE=1 SV=1;>sp|G5E870|TRIPC_MOUSE E3 ubiquitin-protein ligase TRIP12 OS=Mus musculus GN=Trip12 PE=1 SV=1;>tr|A0A087WRV6|A0A087WRV6_MOUSE E3 ubiquitin-protein ligase	1945000	0	972500	3239000	3367400	4085700	3.56403e+06	3.66482	8	7	7	3	1	6	3	3	3	1	6	3	3	4.5	220.66	1992	0	17.806	2.2	0.7	3.8	2.1	2.2	10380000	821740	464710	5123100	1872400	2098200
tr|Q14AQ1|Q14AQ1_MOUSE;sp|P62334|PRS10_MOUSE;tr|Q8QZS9|Q8QZS9_MOUSE	tr|Q14AQ1|Q14AQ1_MOUSE;sp|P62334|PRS10_MOUSE;tr|Q8QZS9|Q8QZS9_MOUSE	>tr|Q14AQ1|Q14AQ1_MOUSE Proteasome (Prosome, macropain) 26S subunit, ATPase, 6 OS=Mus musculus GN=Psmc6 PE=2 SV=1;>sp|P62334|PRS10_MOUSE 26S protease regulatory subunit 10B OS=Mus musculus GN=Psmc6 PE=1 SV=1;>tr|Q8QZS9|Q8QZS9_MOUSE Psmc6 protein (Fragment)	7647000	4453600	6050300	7740800	15236000	44007000	2.23279e+07	3.69038	3	11	11	4	2	6	8	10	4	2	6	8	10	31.4	44.172	389	0	59.781	14.7	6.9	18	26	29.3	92926000	4720600	1555600	16996000	20624000	49030000
tr|Q3TF41|Q3TF41_MOUSE;tr|Q8BSH9|Q8BSH9_MOUSE;sp|P28656|NP1L1_MOUSE;tr|E9PW66|E9PW66_MOUSE;tr|Q9CSP8|Q9CSP8_MOUSE	tr|Q3TF41|Q3TF41_MOUSE;tr|Q8BSH9|Q8BSH9_MOUSE;sp|P28656|NP1L1_MOUSE;tr|E9PW66|E9PW66_MOUSE;tr|Q9CSP8|Q9CSP8_MOUSE	>tr|Q3TF41|Q3TF41_MOUSE Nucleosome assembly protein 1-like 1, isoform CRA_d OS=Mus musculus GN=Nap1l1 PE=2 SV=1;>tr|Q8BSH9|Q8BSH9_MOUSE Nucleosome assembly protein 1-like 1, isoform CRA_b OS=Mus musculus GN=Nap1l1 PE=2 SV=1;>sp|P28656|NP1L1_MOUSE Nucleosom	22830000	0	11415000	18802000	53049000	58525000	4.34587e+07	3.80715	5	7	5	4	0	3	7	6	3	0	2	5	4	18.8	42.732	368	0	34.822	15.2	0	9	18.8	15.8	174950000	15404000	0	4578500	74867000	80103000
sp|P24472|GSTA4_MOUSE;tr|F6SC55|F6SC55_MOUSE;tr|Q9DCU1|Q9DCU1_MOUSE;sp|P30115|GSTA3_MOUSE;tr|Q8K0V9|Q8K0V9_MOUSE;tr|Q6P8Q0|Q6P8Q0_MOUSE;sp|P13745|GSTA1_MOUSE	sp|P24472|GSTA4_MOUSE	>sp|P24472|GSTA4_MOUSE Glutathione S-transferase A4 OS=Mus musculus GN=Gsta4 PE=1 SV=3	11351000	0	5675500	24062000	16729000	27948000	22913000	4.03718	7	5	5	3	1	3	3	3	3	1	3	3	3	23	25.564	222	0	13.621	13.5	5.9	15.3	15.3	15.3	161160000	16232000	1502500	108290000	12995000	22149000
sp|P17751|TPIS_MOUSE;tr|H7BXC3|H7BXC3_MOUSE	sp|P17751|TPIS_MOUSE;tr|H7BXC3|H7BXC3_MOUSE	>sp|P17751|TPIS_MOUSE Triosephosphate isomerase OS=Mus musculus GN=Tpi1 PE=1 SV=4;>tr|H7BXC3|H7BXC3_MOUSE Triosephosphate isomerase OS=Mus musculus GN=Tpi1 PE=1 SV=1	4679800	0	2339900	18826000	2599100	6966100	9.46373e+06	4.0445	2	8	8	4	0	7	2	4	4	0	7	2	4	38.1	32.191	299	0	33.543	16.7	0	34.8	9.4	16.1	101020000	8305900	0	86516000	1371000	4821800
tr|E9PXY1|E9PXY1_MOUSE;sp|A2A432|CUL4B_MOUSE;tr|J3QJX0|J3QJX0_MOUSE;tr|Q3TP81|Q3TP81_MOUSE;tr|Q3TLY0|Q3TLY0_MOUSE;tr|E9PXT5|E9PXT5_MOUSE;tr|Q3UD60|Q3UD60_MOUSE;sp|Q3TCH7|CUL4A_MOUSE	tr|E9PXY1|E9PXY1_MOUSE;sp|A2A432|CUL4B_MOUSE;tr|J3QJX0|J3QJX0_MOUSE	>tr|E9PXY1|E9PXY1_MOUSE Cullin-4B OS=Mus musculus GN=Cul4b PE=1 SV=2;>sp|A2A432|CUL4B_MOUSE Cullin-4B OS=Mus musculus GN=Cul4b PE=1 SV=1;>tr|J3QJX0|J3QJX0_MOUSE Cullin-4B OS=Mus musculus GN=Cul4b PE=1 SV=1	1504400	0	752200	1722100	3714600	4043000	3159900	4.20088	8	6	6	4	0	2	3	6	4	0	2	3	6	8.8	102.41	896	0	23.119	4.4	0	2.1	3.5	8.8	11454000	2908300	0	421610	1891200	6232700
tr|Q8BLV4|Q8BLV4_MOUSE;tr|G5E8E1|G5E8E1_MOUSE;tr|E9Q9T1|E9Q9T1_MOUSE;tr|A6H5U5|A6H5U5_MOUSE;tr|A0A087WPK3|A0A087WPK3_MOUSE	tr|Q8BLV4|Q8BLV4_MOUSE;tr|G5E8E1|G5E8E1_MOUSE;tr|E9Q9T1|E9Q9T1_MOUSE;tr|A6H5U5|A6H5U5_MOUSE;tr|A0A087WPK3|A0A087WPK3_MOUSE	>tr|Q8BLV4|Q8BLV4_MOUSE Putative uncharacterized protein (Fragment) OS=Mus musculus GN=Lrrfip1 PE=2 SV=2;>tr|G5E8E1|G5E8E1_MOUSE Leucine rich repeat (In FLII) interacting protein 1, isoform CRA_e OS=Mus musculus GN=Lrrfip1 PE=4 SV=1;>tr|E9Q9T1|E9Q9T1_MOUSE	0	10176000	5088000	8884500	12221000	44191000	21765500	4.27781	5	5	2	0	2	2	2	5	0	0	0	0	2	17.2	42.471	373	0	27.033	0	7.8	8.8	6.4	17.2	75370000	0	2236200	2648800	17041000	53444000
tr|Q8BPH1|Q8BPH1_MOUSE;tr|Q5SS40|Q5SS40_MOUSE;sp|P62259|1433E_MOUSE;tr|D6REF3|D6REF3_MOUSE;tr|F6WA09|F6WA09_MOUSE	tr|Q8BPH1|Q8BPH1_MOUSE;tr|Q5SS40|Q5SS40_MOUSE;sp|P62259|1433E_MOUSE;tr|D6REF3|D6REF3_MOUSE	>tr|Q8BPH1|Q8BPH1_MOUSE Putative uncharacterized protein OS=Mus musculus GN=Ywhae PE=2 SV=1;>tr|Q5SS40|Q5SS40_MOUSE Tyrosine 3-monooxygenase/tryptophan 5-monooxygenase activation protein, epsilon polypeptide, isoform CRA_c OS=Mus musculus GN=Ywhae PE=2 SV=	26137000	0	13068500	54407000	39449000	74195000	56017000	4.28641	5	10	8	5	4	10	4	6	3	2	8	4	4	36.5	29.189	255	0	24.893	22.7	16.1	36.5	19.2	25.1	458500000	47350000	12481000	294510000	39634000	64528000
sp|Q61879|MYH10_MOUSE;tr|Q5SV64|Q5SV64_MOUSE;tr|Q3UH59|Q3UH59_MOUSE;tr|Q80T68|Q80T68_MOUSE;tr|Q8BLI1|Q8BLI1_MOUSE;tr|Q4KMN4|Q4KMN4_MOUSE;tr|Q8BLI3|Q8BLI3_MOUSE;tr|Q6PB65|Q6PB65_MOUSE;tr|Q8BWI3|Q8BWI3_MOUSE;tr|Q8BXF2|Q8BXF2_MOUSE;tr|Q7TQH2|Q7TQH2_MOUSE;tr|D3Z5V8|D3Z5V8_MOUSE	sp|Q61879|MYH10_MOUSE;tr|Q5SV64|Q5SV64_MOUSE;tr|Q3UH59|Q3UH59_MOUSE;tr|Q80T68|Q80T68_MOUSE;tr|Q8BLI1|Q8BLI1_MOUSE;tr|Q4KMN4|Q4KMN4_MOUSE	>sp|Q61879|MYH10_MOUSE Myosin-10 OS=Mus musculus GN=Myh10 PE=1 SV=2;>tr|Q5SV64|Q5SV64_MOUSE Myosin-10 OS=Mus musculus GN=Myh10 PE=1 SV=1;>tr|Q3UH59|Q3UH59_MOUSE Myosin-10 OS=Mus musculus GN=Myh10 PE=2 SV=1;>tr|Q80T68|Q80T68_MOUSE MKIAA3005 protein (Fragmen	27065000	0	13532500	83957000	44089000	46260000	58102000	4.29352	12	41	24	14	5	32	17	23	5	0	16	8	14	23.5	228.99	1976	0	117.97	8.4	2.6	18.4	10.7	13.2	174800000	19429000	904350	59567000	39828000	55067000
tr|E9QNH6|E9QNH6_MOUSE;tr|E9Q580|E9Q580_MOUSE;sp|P46735|MYO1B_MOUSE;tr|Q7TQD7|Q7TQD7_MOUSE;tr|Q3UEQ4|Q3UEQ4_MOUSE;tr|Q3TTZ3|Q3TTZ3_MOUSE;tr|D3YV80|D3YV80_MOUSE;sp|O88329|MYO1A_MOUSE;tr|Q3TEP4|Q3TEP4_MOUSE	tr|E9QNH6|E9QNH6_MOUSE;tr|E9Q580|E9Q580_MOUSE;sp|P46735|MYO1B_MOUSE;tr|Q7TQD7|Q7TQD7_MOUSE;tr|Q3UEQ4|Q3UEQ4_MOUSE;tr|Q3TTZ3|Q3TTZ3_MOUSE	>tr|E9QNH6|E9QNH6_MOUSE Unconventional myosin-Ib OS=Mus musculus GN=Myo1b PE=4 SV=1;>tr|E9Q580|E9Q580_MOUSE Unconventional myosin-Ib OS=Mus musculus GN=Myo1b PE=4 SV=1;>sp|P46735|MYO1B_MOUSE Unconventional myosin-Ib OS=Mus musculus GN=Myo1b PE=2 SV=3;>tr|Q	2052900	5367100	3710000	3114100	5663000	39100000	1.5959e+07	4.30163	9	10	10	2	3	4	4	9	2	3	4	4	9	12.9	125.03	1078	0	67.423	2.8	5	4.9	3.4	12.2	59205000	2253800	1136000	4238400	11217000	40360000
sp|Q9QZQ8|H2AY_MOUSE;tr|Q8CA90|Q8CA90_MOUSE;tr|Q9CTR1|Q9CTR1_MOUSE;tr|Q8BP16|Q8BP16_MOUSE;sp|Q8CCK0|H2AW_MOUSE;tr|Q9D3U7|Q9D3U7_MOUSE;tr|Q9D3V6|Q9D3V6_MOUSE	sp|Q9QZQ8|H2AY_MOUSE	>sp|Q9QZQ8|H2AY_MOUSE Core histone macro-H2A.1 OS=Mus musculus GN=H2afy PE=1 SV=3	0	19118000	9559000	22614000	77156000	23596000	41122000	4.30191	7	9	9	1	2	6	6	4	1	2	6	6	4	32.8	39.735	372	0	23.04	2.4	5.4	24.5	22.8	11.6	216540000	2652600	4070400	103790000	95443000	10579000
tr|Q8CCV5|Q8CCV5_MOUSE;sp|Q61539|ERR2_MOUSE;tr|Q80VS1|Q80VS1_MOUSE;tr|E9QKA2|E9QKA2_MOUSE;tr|G5E8P8|G5E8P8_MOUSE;tr|Q3US92|Q3US92_MOUSE;sp|O08580|ERR1_MOUSE;sp|P62509|ERR3_MOUSE	tr|Q8CCV5|Q8CCV5_MOUSE;sp|Q61539|ERR2_MOUSE;tr|Q80VS1|Q80VS1_MOUSE;tr|E9QKA2|E9QKA2_MOUSE;tr|G5E8P8|G5E8P8_MOUSE;tr|Q3US92|Q3US92_MOUSE;sp|O08580|ERR1_MOUSE;sp|P62509|ERR3_MOUSE	>tr|Q8CCV5|Q8CCV5_MOUSE Putative uncharacterized protein OS=Mus musculus GN=Esrrb PE=2 SV=1;>sp|Q61539|ERR2_MOUSE Steroid hormone receptor ERR2 OS=Mus musculus GN=Esrrb PE=1 SV=2;>tr|Q80VS1|Q80VS1_MOUSE Esrrb protein (Fragment) OS=Mus musculus GN=Esrrb PE=	921520	0	460760	1372100	0	4636100	2.00273e+06	4.34659	8	2	2	2	1	2	1	2	2	1	2	1	2	4.4	48.255	433	0	5.4752	4.4	2.1	4.4	2.1	4.4	9243900	971890	265830	756830	1999700	5249700
tr|H7BX22|H7BX22_MOUSE;sp|P34022|RANG_MOUSE;tr|Q3U6M5|Q3U6M5_MOUSE;tr|O08846|O08846_MOUSE	tr|H7BX22|H7BX22_MOUSE;sp|P34022|RANG_MOUSE;tr|Q3U6M5|Q3U6M5_MOUSE	>tr|H7BX22|H7BX22_MOUSE Ran-specific GTPase-activating protein OS=Mus musculus GN=Ranbp1 PE=1 SV=1;>sp|P34022|RANG_MOUSE Ran-specific GTPase-activating protein OS=Mus musculus GN=Ranbp1 PE=1 SV=2;>tr|Q3U6M5|Q3U6M5_MOUSE Putative uncharacterized protein OS=	4824300	0	2412150	9906900	10829000	10969000	10568300	4.38128	4	3	3	2	1	3	2	2	2	1	3	2	2	21.6	17.887	153	0	6.2013	15.7	7.2	21.6	15.7	15.7	74938000	7321000	471170	51141000	8095700	7909300
sp|Q8R1B4|EIF3C_MOUSE;tr|Q66JU1|Q66JU1_MOUSE;tr|Q9CSD3|Q9CSD3_MOUSE;tr|Q3TL08|Q3TL08_MOUSE;tr|Q8BVX3|Q8BVX3_MOUSE;tr|Q9CV26|Q9CV26_MOUSE;tr|P97398|P97398_MOUSE	sp|Q8R1B4|EIF3C_MOUSE;tr|Q66JU1|Q66JU1_MOUSE	>sp|Q8R1B4|EIF3C_MOUSE Eukaryotic translation initiation factor 3 subunit C OS=Mus musculus GN=Eif3c PE=1 SV=1;>tr|Q66JU1|Q66JU1_MOUSE Eif3c protein (Fragment) OS=Mus musculus GN=Eif3c PE=2 SV=1	2689800	48265000	25477400	79076000	204950000	60503000	114843000	4.50764	7	22	22	3	7	12	21	9	3	7	12	21	9	23.7	105.53	911	0	88.686	5.4	9.5	12.4	22.5	10	368570000	2076800	10925000	43924000	245310000	66339000
tr|Q3U7Z6|Q3U7Z6_MOUSE;sp|Q9DBJ1|PGAM1_MOUSE;tr|Q6NWV5|Q6NWV5_MOUSE;tr|Q5NCI4|Q5NCI4_MOUSE;sp|O70250|PGAM2_MOUSE	tr|Q3U7Z6|Q3U7Z6_MOUSE;sp|Q9DBJ1|PGAM1_MOUSE;tr|Q6NWV5|Q6NWV5_MOUSE	>tr|Q3U7Z6|Q3U7Z6_MOUSE MCG113582 OS=Mus musculus GN=Pgam1 PE=2 SV=1;>sp|Q9DBJ1|PGAM1_MOUSE Phosphoglycerate mutase 1 OS=Mus musculus GN=Pgam1 PE=1 SV=3;>tr|Q6NWV5|Q6NWV5_MOUSE Pgam1 protein (Fragment) OS=Mus musculus GN=Pgam1 PE=2 SV=1	18607000	0	9303500	65963000	14010000	46024000	41999000	4.51432	5	11	11	3	2	9	3	6	3	2	9	3	6	55.9	28.832	254	0	36.827	16.1	9.1	48.4	13.4	27.6	381660000	20232000	2045200	312390000	13975000	33021000
sp|P06745|G6PI_MOUSE;tr|B7ZWL9|B7ZWL9_MOUSE;tr|B2RXT5|B2RXT5_MOUSE;tr|F6SAC3|F6SAC3_MOUSE;CON__Q3ZBD7	sp|P06745|G6PI_MOUSE;tr|B7ZWL9|B7ZWL9_MOUSE;tr|B2RXT5|B2RXT5_MOUSE	>sp|P06745|G6PI_MOUSE Glucose-6-phosphate isomerase OS=Mus musculus GN=Gpi PE=1 SV=4;>tr|B7ZWL9|B7ZWL9_MOUSE Glucose-6-phosphate isomerase OS=Mus musculus GN=Gpi1 PE=2 SV=1;>tr|B2RXT5|B2RXT5_MOUSE Glucose-6-phosphate isomerase OS=Mus musculus GN=Gpi1 PE=2	3707900	0	1853950	2751700	3339900	19576000	8.55587e+06	4.61494	5	5	5	4	0	2	1	5	4	0	2	1	5	13.1	62.766	558	0	21.25	10.6	0	5.7	2.7	13.1	31448000	7275000	0	285400	325850	23562000
sp|O70194|EIF3D_MOUSE	sp|O70194|EIF3D_MOUSE	>sp|O70194|EIF3D_MOUSE Eukaryotic translation initiation factor 3 subunit D OS=Mus musculus GN=Eif3d PE=1 SV=2	12456000	16092000	14274000	27011000	140480000	31184000	66225000	4.63955	1	11	11	2	2	5	11	5	2	2	5	11	5	23.9	63.988	548	0	66.629	4.7	4.6	13.7	23.9	14.8	218860000	10405000	5457500	22278000	163580000	17141000
sp|P68040|GBLP_MOUSE	sp|P68040|GBLP_MOUSE	>sp|P68040|GBLP_MOUSE Guanine nucleotide-binding protein subunit beta-2-like 1 OS=Mus musculus GN=Gnb2l1 PE=1 SV=3	17439000	0	8719500	63217000	62119000	0	4.17787e+07	4.79141	1	9	9	2	0	7	8	1	2	0	7	8	1	31.5	35.076	317	0	41.75	7.9	0	23	29.3	2.8	373760000	12408000	0	278630000	74252000	8465600
sp|Q6P5F9|XPO1_MOUSE;tr|Q921J0|Q921J0_MOUSE;tr|F6YA11|F6YA11_MOUSE	sp|Q6P5F9|XPO1_MOUSE;tr|Q921J0|Q921J0_MOUSE	>sp|Q6P5F9|XPO1_MOUSE Exportin-1 OS=Mus musculus GN=Xpo1 PE=1 SV=1;>tr|Q921J0|Q921J0_MOUSE Xpo1 protein OS=Mus musculus GN=Xpo1 PE=2 SV=1	1653500	0	826750	0	5143600	6754700	3966100	4.79722	3	6	6	2	1	0	5	5	2	1	0	5	5	7.6	123.09	1071	0	18.109	2.8	1.7	0	6.4	6.6	14931000	1489300	250580	0	4836800	8354700
tr|B2RSC8|B2RSC8_MOUSE;sp|P46935|NEDD4_MOUSE;tr|Q3V335|Q3V335_MOUSE;tr|Q3TUU1|Q3TUU1_MOUSE;tr|V9GXK3|V9GXK3_MOUSE;tr|V9GWV8|V9GWV8_MOUSE;tr|A0JNZ0|A0JNZ0_MOUSE;tr|Q8BNU7|Q8BNU7_MOUSE	tr|B2RSC8|B2RSC8_MOUSE;sp|P46935|NEDD4_MOUSE	>tr|B2RSC8|B2RSC8_MOUSE Neural cell expressed, developmentally down-regulated 4 OS=Mus musculus GN=Nedd4 PE=2 SV=1;>sp|P46935|NEDD4_MOUSE E3 ubiquitin-protein ligase NEDD4 OS=Mus musculus GN=Nedd4 PE=1 SV=3	6808600	6518700	6663650	9937600	36145000	51762000	3.26149e+07	4.89444	8	15	13	3	4	6	10	13	3	4	4	8	12	20.5	102.71	887	0	87.532	3.8	6.8	8.2	13.6	17.2	114100000	4727400	1314500	4892600	45847000	57317000
tr|G8JL78|G8JL78_MOUSE;sp|A2A6M5|CACO2_MOUSE	tr|G8JL78|G8JL78_MOUSE;sp|A2A6M5|CACO2_MOUSE	>tr|G8JL78|G8JL78_MOUSE Calcium-binding and coiled-coil domain-containing protein 2 OS=Mus musculus GN=Calcoco2 PE=4 SV=1;>sp|A2A6M5|CACO2_MOUSE Calcium-binding and coiled-coil domain-containing protein 2 OS=Mus musculus GN=Calcoco2 PE=2 SV=1	13005000	0	6502500	54389000	33047000	11283000	3.29063e+07	5.06057	2	6	6	2	1	5	4	2	2	1	5	4	2	13.9	37.556	310	0	26.059	5.8	2.9	13.9	10.6	7.7	93085000	8323700	455990	37910000	37602000	8793300
tr|B2RT97|B2RT97_MOUSE;sp|Q9WVJ2|PSD13_MOUSE;tr|E9Q5I9|E9Q5I9_MOUSE;tr|F6ZQQ3|F6ZQQ3_MOUSE;tr|E9Q0U1|E9Q0U1_MOUSE;tr|F6PXS6|F6PXS6_MOUSE	tr|B2RT97|B2RT97_MOUSE;sp|Q9WVJ2|PSD13_MOUSE;tr|E9Q5I9|E9Q5I9_MOUSE	>tr|B2RT97|B2RT97_MOUSE Proteasome (Prosome, macropain) 26S subunit, non-ATPase, 13 OS=Mus musculus GN=Psmd13 PE=2 SV=1;>sp|Q9WVJ2|PSD13_MOUSE 26S proteasome non-ATPase regulatory subunit 13 OS=Mus musculus GN=Psmd13 PE=1 SV=1;>tr|E9Q5I9|E9Q5I9_MOUSE 26S p	8007700	0	4003850	30139000	11066000	20273000	2.04927e+07	5.11824	6	10	10	3	2	7	6	6	3	2	7	6	6	30.9	42.809	376	0	25.941	6.6	4.8	21	18.6	18.6	196420000	10419000	1678800	155150000	9035900	20137000
tr|B2RTM0|B2RTM0_MOUSE;sp|P62806|H4_MOUSE;tr|Q61667|Q61667_MOUSE;tr|Q6B822|Q6B822_MOUSE	tr|B2RTM0|B2RTM0_MOUSE;sp|P62806|H4_MOUSE;tr|Q61667|Q61667_MOUSE	>tr|B2RTM0|B2RTM0_MOUSE Histone H4 OS=Mus musculus GN=Hist2h4 PE=2 SV=1;>sp|P62806|H4_MOUSE Histone H4 OS=Mus musculus GN=Hist1h4a PE=1 SV=2;>tr|Q61667|Q61667_MOUSE Histone H4 (Fragment) OS=Mus musculus PE=3 SV=1	60213000	328510000	194361500	262130000	2002600000	812700000	1025810000	5.27785	4	16	16	4	9	11	16	12	4	9	11	16	12	71.8	11.367	103	0	90.537	48.5	57.3	64.1	71.8	68	3218900000	68523000	92922000	227360000	2236000000	594090000
tr|Q545E8|Q545E8_MOUSE;sp|P43346|DCK_MOUSE;tr|Q80US6|Q80US6_MOUSE	tr|Q545E8|Q545E8_MOUSE;sp|P43346|DCK_MOUSE;tr|Q80US6|Q80US6_MOUSE	>tr|Q545E8|Q545E8_MOUSE Deoxycytidine kinase OS=Mus musculus GN=Dck PE=2 SV=1;>sp|P43346|DCK_MOUSE Deoxycytidine kinase OS=Mus musculus GN=Dck PE=1 SV=1;>tr|Q80US6|Q80US6_MOUSE Deoxycytidine kinase OS=Mus musculus GN=Dck PE=2 SV=2	4045700	0	2022850	8232100	10626000	13596000	1.0818e+07	5.34792	3	3	3	2	1	2	2	3	2	1	2	2	3	11.9	30.367	260	0	4.6878	6.2	3.1	6.2	6.2	11.9	63092000	7971200	941270	36420000	7914800	9844200
tr|Q5SVG5|Q5SVG5_MOUSE;tr|Q5SVG4|Q5SVG4_MOUSE;tr|Q3U1K9|Q3U1K9_MOUSE;tr|Q3TVN4|Q3TVN4_MOUSE;sp|O35643|AP1B1_MOUSE;tr|Q8CC13|Q8CC13_MOUSE;tr|Q6NXY3|Q6NXY3_MOUSE	tr|Q5SVG5|Q5SVG5_MOUSE;tr|Q5SVG4|Q5SVG4_MOUSE;tr|Q3U1K9|Q3U1K9_MOUSE;tr|Q3TVN4|Q3TVN4_MOUSE;sp|O35643|AP1B1_MOUSE;tr|Q8CC13|Q8CC13_MOUSE	>tr|Q5SVG5|Q5SVG5_MOUSE AP-1 complex subunit beta-1 OS=Mus musculus GN=Ap1b1 PE=1 SV=1;>tr|Q5SVG4|Q5SVG4_MOUSE AP-1 complex subunit beta-1 OS=Mus musculus GN=Ap1b1 PE=1 SV=1;>tr|Q3U1K9|Q3U1K9_MOUSE AP complex subunit beta OS=Mus musculus GN=Ap1b1 PE=2 SV=1	1062200	0	531100	0	4899800	3958000	2952600	5.55941	7	5	3	3	2	1	4	4	2	1	1	3	3	10.5	101.19	916	0	10.675	6.4	4.1	3.3	9.6	7.5	11138000	268710	250870	95499	5091300	5431800
tr|Q3UJP8|Q3UJP8_MOUSE;sp|Q64737|PUR2_MOUSE;tr|Q3TH49|Q3TH49_MOUSE	tr|Q3UJP8|Q3UJP8_MOUSE;sp|Q64737|PUR2_MOUSE	>tr|Q3UJP8|Q3UJP8_MOUSE Putative uncharacterized protein OS=Mus musculus GN=Gart PE=2 SV=1;>sp|Q64737|PUR2_MOUSE Trifunctional purine biosynthetic protein adenosine-3 OS=Mus musculus GN=Gart PE=2 SV=3	0	2059700	1029850	0	5980500	11620000	5.86683e+06	5.69678	3	3	3	1	2	1	2	3	1	2	1	2	3	5.2	107.47	1010	0	10.445	1.9	3	1.1	3	5.2	21634000	166490	644240	1515500	6599000	12709000
tr|A2AGN7|A2AGN7_MOUSE;tr|Q3THI5|Q3THI5_MOUSE;tr|Q3U8Y7|Q3U8Y7_MOUSE;sp|O88685|PRS6A_MOUSE;tr|Q8BUP7|Q8BUP7_MOUSE;tr|B7ZCF1|B7ZCF1_MOUSE;tr|Q3TKG4|Q3TKG4_MOUSE;tr|Q3TKC2|Q3TKC2_MOUSE;tr|A0A087WPH7|A0A087WPH7_MOUSE;tr|Q3UD94|Q3UD94_MOUSE;tr|F6Q2E3|F6Q2E3_MOUSE	tr|A2AGN7|A2AGN7_MOUSE;tr|Q3THI5|Q3THI5_MOUSE;tr|Q3U8Y7|Q3U8Y7_MOUSE;sp|O88685|PRS6A_MOUSE;tr|Q8BUP7|Q8BUP7_MOUSE;tr|B7ZCF1|B7ZCF1_MOUSE;tr|Q3TKG4|Q3TKG4_MOUSE;tr|Q3TKC2|Q3TKC2_MOUSE;tr|A0A087WPH7|A0A087WPH7_MOUSE;tr|Q3UD94|Q3UD94_MOUSE	>tr|A2AGN7|A2AGN7_MOUSE 26S protease regulatory subunit 6A OS=Mus musculus GN=Psmc3 PE=3 SV=1;>tr|Q3THI5|Q3THI5_MOUSE Putative uncharacterized protein OS=Mus musculus GN=Psmc3 PE=2 SV=1;>tr|Q3U8Y7|Q3U8Y7_MOUSE Putative uncharacterized protein OS=Mus muscul	6843200	0	3421600	10995000	19066000	29217000	1.97593e+07	5.77488	11	9	9	4	1	5	5	9	4	1	5	5	9	30.5	44.669	400	0	58.364	16.5	4.2	18.8	21.5	30.5	66960000	5409700	1231500	7887400	17179000	35252000
tr|Q8C553|Q8C553_MOUSE;sp|P14733|LMNB1_MOUSE;sp|P21619|LMNB2_MOUSE	tr|Q8C553|Q8C553_MOUSE;sp|P14733|LMNB1_MOUSE	>tr|Q8C553|Q8C553_MOUSE Putative uncharacterized protein (Fragment) OS=Mus musculus GN=Lmnb1 PE=2 SV=1;>sp|P14733|LMNB1_MOUSE Lamin-B1 OS=Mus musculus GN=Lmnb1 PE=1 SV=3	0	18914000	9457000	41569000	54652000	70387000	55536000	5.87248	3	16	16	1	3	7	10	12	1	3	7	10	12	48.2	47.49	413	0	41.177	2.9	10.7	24.5	25.7	36.8	177700000	8720000	4895100	29368000	55834000	78881000
tr|Q8BTX5|Q8BTX5_MOUSE;tr|Q5M9L0|Q5M9L0_MOUSE;tr|Q3TII2|Q3TII2_MOUSE;tr|Q3THW7|Q3THW7_MOUSE;sp|Q91WK2|EIF3H_MOUSE;tr|Q3TIK5|Q3TIK5_MOUSE;tr|Q8BMZ8|Q8BMZ8_MOUSE	tr|Q8BTX5|Q8BTX5_MOUSE;tr|Q5M9L0|Q5M9L0_MOUSE;tr|Q3TII2|Q3TII2_MOUSE;tr|Q3THW7|Q3THW7_MOUSE;sp|Q91WK2|EIF3H_MOUSE;tr|Q3TIK5|Q3TIK5_MOUSE	>tr|Q8BTX5|Q8BTX5_MOUSE Eukaryotic translation initiation factor 3 subunit H OS=Mus musculus GN=Eif3h PE=2 SV=1;>tr|Q5M9L0|Q5M9L0_MOUSE Eukaryotic translation initiation factor 3 subunit H OS=Mus musculus GN=Eif3h PE=2 SV=1;>tr|Q3TII2|Q3TII2_MOUSE Eukaryot	0	4045300	2022650	19057000	20346000	0	1.31343e+07	6.49363	7	7	7	0	2	7	6	1	0	2	7	6	1	31.5	39.846	352	0	56.29	0	6.2	31.5	26.4	5.7	98530000	0	788610	70311000	27431000	0
sp|Q8JZQ9|EIF3B_MOUSE;tr|Q8CIJ3|Q8CIJ3_MOUSE	sp|Q8JZQ9|EIF3B_MOUSE;tr|Q8CIJ3|Q8CIJ3_MOUSE	>sp|Q8JZQ9|EIF3B_MOUSE Eukaryotic translation initiation factor 3 subunit B OS=Mus musculus GN=Eif3b PE=1 SV=1;>tr|Q8CIJ3|Q8CIJ3_MOUSE Eukaryotic translation initiation factor 3 subunit B OS=Mus musculus GN=Eif3b PE=2 SV=1	11371000	16821000	14096000	50839000	198410000	43730000	9.76597e+07	6.92818	2	18	18	3	4	9	18	10	3	4	9	18	10	37	91.369	803	0	84.268	4.1	6.5	14.7	37	19.2	324920000	6727100	3732200	34053000	234150000	46256000
sp|Q8BMK4|CKAP4_MOUSE	sp|Q8BMK4|CKAP4_MOUSE	>sp|Q8BMK4|CKAP4_MOUSE Cytoskeleton-associated protein 4 OS=Mus musculus GN=Ckap4 PE=1 SV=2	3926300	0	1963150	3371100	12505000	26424000	1.41e+07	7.18235	1	9	9	4	0	5	4	3	4	0	5	4	3	22.4	63.691	575	0	26.022	11.8	0	13.4	12.3	6.1	45155000	7043800	0	6393600	10681000	21036000
tr|Q9EQ79|Q9EQ79_MOUSE;tr|Q8JZS4|Q8JZS4_MOUSE;tr|Q3TQ02|Q3TQ02_MOUSE;tr|Q3TJD3|Q3TJD3_MOUSE;tr|B7XGA6|B7XGA6_MOUSE;sp|P09242|PPBT_MOUSE;tr|E9Q7P8|E9Q7P8_MOUSE;tr|B1AXF5|B1AXF5_MOUSE;tr|B1AXF6|B1AXF6_MOUSE	tr|Q9EQ79|Q9EQ79_MOUSE;tr|Q8JZS4|Q8JZS4_MOUSE;tr|Q3TQ02|Q3TQ02_MOUSE;tr|Q3TJD3|Q3TJD3_MOUSE;tr|B7XGA6|B7XGA6_MOUSE;sp|P09242|PPBT_MOUSE;tr|E9Q7P8|E9Q7P8_MOUSE	>tr|Q9EQ79|Q9EQ79_MOUSE Alkaline phosphatase OS=Mus musculus PE=3 SV=1;>tr|Q8JZS4|Q8JZS4_MOUSE Alkaline phosphatase OS=Mus musculus GN=Alpl PE=2 SV=1;>tr|Q3TQ02|Q3TQ02_MOUSE Alkaline phosphatase OS=Mus musculus GN=Alpl PE=2 SV=1;>tr|Q3TJD3|Q3TJD3_MOUSE Alk	3774600	0	1887300	7488200	20240000	14172000	1.39667e+07	7.40038	9	8	8	2	3	4	6	5	2	3	4	6	5	18.3	57.483	524	0	23.763	2.7	9.2	6.3	11.8	9	44988000	912380	675770	7169700	21495000	14736000
tr|Q3UIG0|Q3UIG0_MOUSE;sp|P60229|EIF3E_MOUSE;tr|Q9CT23|Q9CT23_MOUSE;tr|Q6LCK2|Q6LCK2_MOUSE	tr|Q3UIG0|Q3UIG0_MOUSE;sp|P60229|EIF3E_MOUSE;tr|Q9CT23|Q9CT23_MOUSE	>tr|Q3UIG0|Q3UIG0_MOUSE Eukaryotic translation initiation factor 3 subunit E OS=Mus musculus GN=Eif3e PE=2 SV=1;>sp|P60229|EIF3E_MOUSE Eukaryotic translation initiation factor 3 subunit E OS=Mus musculus GN=Eif3e PE=1 SV=1;>tr|Q9CT23|Q9CT23_MOUSE Putative	6530200	11282000	8906100	31242000	136410000	42683000	7.01117e+07	7.87232	4	18	18	2	3	8	16	7	2	3	8	16	7	38.7	52.22	445	0	54.783	6.7	5.8	18.2	36.9	19.3	220530000	5218100	3823200	31541000	147440000	32501000
sp|P23116|EIF3A_MOUSE;tr|Q3UL99|Q3UL99_MOUSE;tr|Q6A0B9|Q6A0B9_MOUSE;tr|Q3TKF9|Q3TKF9_MOUSE;tr|Q3UM46|Q3UM46_MOUSE;tr|Q3UEK3|Q3UEK3_MOUSE;tr|Q3TRH1|Q3TRH1_MOUSE	sp|P23116|EIF3A_MOUSE;tr|Q3UL99|Q3UL99_MOUSE;tr|Q6A0B9|Q6A0B9_MOUSE;tr|Q3TKF9|Q3TKF9_MOUSE;tr|Q3UM46|Q3UM46_MOUSE;tr|Q3UEK3|Q3UEK3_MOUSE	>sp|P23116|EIF3A_MOUSE Eukaryotic translation initiation factor 3 subunit A OS=Mus musculus GN=Eif3a PE=1 SV=5;>tr|Q3UL99|Q3UL99_MOUSE Eukaryotic translation initiation factor 3 subunit A (Fragment) OS=Mus musculus GN=Eif3a PE=2 SV=1;>tr|Q6A0B9|Q6A0B9_MOUS	26027000	26510000	26268500	126670000	501570000	101930000	243390000	9.26547	7	52	52	9	5	27	49	21	9	5	27	49	21	40.6	161.93	1344	0	221.13	8	4.3	24	39.7	16.8	838590000	19772000	8333500	75198000	648550000	86732000
tr|Q3U8W0|Q3U8W0_MOUSE;sp|P62137|PP1A_MOUSE;tr|Q3TYF5|Q3TYF5_MOUSE	tr|Q3U8W0|Q3U8W0_MOUSE;sp|P62137|PP1A_MOUSE;tr|Q3TYF5|Q3TYF5_MOUSE	>tr|Q3U8W0|Q3U8W0_MOUSE Putative uncharacterized protein OS=Mus musculus GN=Ppp1ca PE=2 SV=1;>sp|P62137|PP1A_MOUSE Serine/threonine-protein phosphatase PP1-alpha catalytic subunit OS=Mus musculus GN=Ppp1ca PE=1 SV=1;>tr|Q3TYF5|Q3TYF5_MOUSE Serine/threonine	0	22763000	11381500	163030000	61807000	125390000	1.16742e+08	10.2572	3	12	6	1	3	11	6	9	1	3	6	5	5	31.8	37.526	330	0	131	3.3	13	31.8	23.9	29.1	965790000	9793900	5701100	758130000	68449000	123720000
tr|Q545X8|Q545X8_MOUSE;tr|Q3UXQ6|Q3UXQ6_MOUSE;sp|P62702|RS4X_MOUSE;tr|Q545F8|Q545F8_MOUSE;tr|Q3V1Z5|Q3V1Z5_MOUSE;tr|V9GWY0|V9GWY0_MOUSE	tr|Q545X8|Q545X8_MOUSE;tr|Q3UXQ6|Q3UXQ6_MOUSE;sp|P62702|RS4X_MOUSE;tr|Q545F8|Q545F8_MOUSE;tr|Q3V1Z5|Q3V1Z5_MOUSE	>tr|Q545X8|Q545X8_MOUSE 40S ribosomal protein S4 OS=Mus musculus GN=Rps4x PE=2 SV=1;>tr|Q3UXQ6|Q3UXQ6_MOUSE 40S ribosomal protein S4 OS=Mus musculus GN=Rps4x PE=2 SV=1;>sp|P62702|RS4X_MOUSE 40S ribosomal protein S4, X isoform OS=Mus musculus GN=Rps4x PE=2	13731000	0	6865500	67437000	165620000	78593000	1.03883e+08	15.1312	6	16	16	4	1	8	14	7	4	1	8	14	7	45.2	29.597	263	0	35.748	14.8	3.8	28.9	44.1	22.4	487510000	18615000	1388100	239270000	185010000	43227000
tr|B2CY77|B2CY77_MOUSE;sp|P14206|RSSA_MOUSE	tr|B2CY77|B2CY77_MOUSE;sp|P14206|RSSA_MOUSE	>tr|B2CY77|B2CY77_MOUSE Laminin receptor (Fragment) OS=Mus musculus GN=Rpsa PE=2 SV=1;>sp|P14206|RSSA_MOUSE 40S ribosomal protein SA OS=Mus musculus GN=Rpsa PE=1 SV=4	14615000	0	7307500	77913000	259030000	59069000	132004000	18.0642	2	10	10	2	0	5	10	5	2	0	5	10	5	38	32.85	295	0	87.387	7.1	0	24.4	38	22	437760000	10548000	0	88079000	287950000	51178000
tr|F6SVV1|F6SVV1_MOUSE;tr|Q4FZE6|Q4FZE6_MOUSE;sp|P62082|RS7_MOUSE	tr|F6SVV1|F6SVV1_MOUSE;tr|Q4FZE6|Q4FZE6_MOUSE;sp|P62082|RS7_MOUSE	>tr|F6SVV1|F6SVV1_MOUSE Protein Gm9493 OS=Mus musculus GN=Gm9493 PE=4 SV=1;>tr|Q4FZE6|Q4FZE6_MOUSE Ribosomal protein S7 OS=Mus musculus GN=Rps7 PE=2 SV=1;>sp|P62082|RS7_MOUSE 40S ribosomal protein S7 OS=Mus musculus GN=Rps7 PE=2 SV=1	3718200	0	1859100	56598000	47073000	6642900	36771300	19.7791	3	15	15	3	0	13	12	3	3	0	13	12	3	51	21.882	192	0	48.083	14.6	0	46.9	42.2	26	295170000	4464500	0	234530000	52245000	3925000
sp|Q6PR54|RIF1_MOUSE;tr|Q8CEM8|Q8CEM8_MOUSE	sp|Q6PR54|RIF1_MOUSE	>sp|Q6PR54|RIF1_MOUSE Telomere-associated protein RIF1 OS=Mus musculus GN=Rif1 PE=1 SV=2	0	5754000	2877000	4568600000	3834900000	7323800000	5.24243e+09	1822.19	2	130	10	1	2	101	98	114	0	0	5	6	10	51.8	266.23	2419	0	323.31	0.7	1.2	42.1	44.6	49.4	16816000000	791780	2304900	3831900000	4493200000	8487500000
tr|D3Z0B9|D3Z0B9_MOUSE;sp|Q571I9|A16A1_MOUSE;tr|F6RQF0|F6RQF0_MOUSE	tr|D3Z0B9|D3Z0B9_MOUSE;sp|Q571I9|A16A1_MOUSE;tr|F6RQF0|F6RQF0_MOUSE	>tr|D3Z0B9|D3Z0B9_MOUSE Aldehyde dehydrogenase family 16 member A1 OS=Mus musculus GN=Aldh16a1 PE=4 SV=1;>sp|Q571I9|A16A1_MOUSE Aldehyde dehydrogenase family 16 member A1 OS=Mus musculus GN=Aldh16a1 PE=2 SV=2;>tr|F6RQF0|F6RQF0_MOUSE Aldehyde dehydrogenase	0	0	1	0	657190	463220	373470	373470	3	2	2	0	1	0	2	2	0	1	0	2	2	3.3	79.488	754	0	15.729	0	1.6	0	3.3	3.3	1307700	0	87297	0	638740	581630
tr|E9PUD2|E9PUD2_MOUSE;tr|Q3U4P3|Q3U4P3_MOUSE;sp|Q8K1M6|DNM1L_MOUSE	tr|E9PUD2|E9PUD2_MOUSE;tr|Q3U4P3|Q3U4P3_MOUSE;sp|Q8K1M6|DNM1L_MOUSE	>tr|E9PUD2|E9PUD2_MOUSE Dynamin-1-like protein OS=Mus musculus GN=Dnm1l PE=1 SV=1;>tr|Q3U4P3|Q3U4P3_MOUSE Putative uncharacterized protein (Fragment) OS=Mus musculus GN=Dnm1l PE=2 SV=1;>sp|Q8K1M6|DNM1L_MOUSE Dynamin-1-like protein OS=Mus musculus GN=Dnm1l	0	0	1	0	876100	597050	491050	491050	3	2	2	0	0	0	2	2	0	0	0	2	2	5.3	79.532	712	0	7.6413	0	0	0	5.3	5.3	1601700	0	0	0	953400	648250
sp|Q80Y84|KDM5B_MOUSE;tr|Q8VCQ4|Q8VCQ4_MOUSE;tr|Q3TQL9|Q3TQL9_MOUSE	sp|Q80Y84|KDM5B_MOUSE;tr|Q8VCQ4|Q8VCQ4_MOUSE;tr|Q3TQL9|Q3TQL9_MOUSE	>sp|Q80Y84|KDM5B_MOUSE Lysine-specific demethylase 5B OS=Mus musculus GN=Kdm5b PE=1 SV=1;>tr|Q8VCQ4|Q8VCQ4_MOUSE Jarid1b protein (Fragment) OS=Mus musculus GN=Kdm5b PE=2 SV=1;>tr|Q3TQL9|Q3TQL9_MOUSE Putative uncharacterized protein OS=Mus musculus GN=Kdm5b	0	0	1	1063200	706160	0	589787	589787	3	2	2	1	0	2	2	0	1	0	2	2	0	1.6	175.55	1544	0	6.0122	1	0	1.6	1.6	0	1568600	115240	0	628410	824970	0
tr|E9Q4T8|E9Q4T8_MOUSE;sp|Q9JLV5|CUL3_MOUSE;tr|Q6ZQ84|Q6ZQ84_MOUSE	tr|E9Q4T8|E9Q4T8_MOUSE;sp|Q9JLV5|CUL3_MOUSE;tr|Q6ZQ84|Q6ZQ84_MOUSE	>tr|E9Q4T8|E9Q4T8_MOUSE Cullin-3 OS=Mus musculus GN=Cul3 PE=3 SV=1;>sp|Q9JLV5|CUL3_MOUSE Cullin-3 OS=Mus musculus GN=Cul3 PE=1 SV=1;>tr|Q6ZQ84|Q6ZQ84_MOUSE MKIAA0617 protein (Fragment) OS=Mus musculus GN=mKIAA0617 PE=3 SV=1	0	0	1	0	899120	871120	590080	590080	3	5	5	2	2	1	2	2	2	2	1	2	2	10.5	81.11	702	0	11.878	4.4	3.4	3.3	6	6	6568600	3513400	1048400	77401	964960	964380
tr|Q3U4W8|Q3U4W8_MOUSE;sp|P56399|UBP5_MOUSE;tr|D3Z4K7|D3Z4K7_MOUSE	tr|Q3U4W8|Q3U4W8_MOUSE;sp|P56399|UBP5_MOUSE;tr|D3Z4K7|D3Z4K7_MOUSE	>tr|Q3U4W8|Q3U4W8_MOUSE Ubiquitin carboxyl-terminal hydrolase OS=Mus musculus GN=Usp5 PE=2 SV=1;>sp|P56399|UBP5_MOUSE Ubiquitin carboxyl-terminal hydrolase 5 OS=Mus musculus GN=Usp5 PE=1 SV=1;>tr|D3Z4K7|D3Z4K7_MOUSE Ubiquitin carboxyl-terminal hydrolase 5	0	0	1	0	1069100	1050500	706533	706533	3	3	3	0	0	0	3	3	0	0	0	3	3	5.4	93.354	835	0	10.649	0	0	0	5.4	5.4	2312700	0	0	0	1051900	1260800
sp|Q9CRC8|LRC40_MOUSE;tr|Q78KN5|Q78KN5_MOUSE	sp|Q9CRC8|LRC40_MOUSE	>sp|Q9CRC8|LRC40_MOUSE Leucine-rich repeat-containing protein 40 OS=Mus musculus GN=Lrrc40 PE=2 SV=2	0	0	1	0	1217700	934180	717293	717293	2	3	3	0	0	0	2	2	0	0	0	2	2	7.6	68.075	602	0	4.1169	0	0	0	3.8	6.5	2345700	0	0	0	1155300	1190400
tr|Q5M8R9|Q5M8R9_MOUSE;tr|Q4FJN9|Q4FJN9_MOUSE;tr|Q3US29|Q3US29_MOUSE;tr|Q3TMB3|Q3TMB3_MOUSE;sp|Q920E5|FPPS_MOUSE	tr|Q5M8R9|Q5M8R9_MOUSE;tr|Q4FJN9|Q4FJN9_MOUSE;tr|Q3US29|Q3US29_MOUSE;tr|Q3TMB3|Q3TMB3_MOUSE;sp|Q920E5|FPPS_MOUSE	>tr|Q5M8R9|Q5M8R9_MOUSE Farnesyl diphosphate synthetase OS=Mus musculus GN=Fdps PE=2 SV=1;>tr|Q4FJN9|Q4FJN9_MOUSE Fdps protein OS=Mus musculus GN=Fdps PE=2 SV=1;>tr|Q3US29|Q3US29_MOUSE Putative uncharacterized protein OS=Mus musculus GN=Fdps PE=2 SV=1;>tr|	0	0	1	0	843830	1628200	824010	824010	5	1	1	1	0	1	1	1	1	0	1	1	1	4.2	40.565	353	0	14.377	4.2	0	4.2	4.2	4.2	3995300	0	0	1290800	947390	1757200
tr|Q8C5J1|Q8C5J1_MOUSE;tr|Q99PH3|Q99PH3_MOUSE;tr|Q8C3C9|Q8C3C9_MOUSE;tr|Q3U7B5|Q3U7B5_MOUSE;sp|P47740|AL3A2_MOUSE;tr|Q8BQ93|Q8BQ93_MOUSE;tr|B1AV77|B1AV77_MOUSE;tr|Q99PH4|Q99PH4_MOUSE;tr|B1ATI0|B1ATI0_MOUSE	tr|Q8C5J1|Q8C5J1_MOUSE;tr|Q99PH3|Q99PH3_MOUSE;tr|Q8C3C9|Q8C3C9_MOUSE;tr|Q3U7B5|Q3U7B5_MOUSE;sp|P47740|AL3A2_MOUSE;tr|Q8BQ93|Q8BQ93_MOUSE;tr|B1AV77|B1AV77_MOUSE;tr|Q99PH4|Q99PH4_MOUSE;tr|B1ATI0|B1ATI0_MOUSE	>tr|Q8C5J1|Q8C5J1_MOUSE Aldehyde dehydrogenase OS=Mus musculus PE=2 SV=1;>tr|Q99PH3|Q99PH3_MOUSE Aldehyde dehydrogenase OS=Mus musculus GN=Aldh3a2 PE=3 SV=1;>tr|Q8C3C9|Q8C3C9_MOUSE Aldehyde dehydrogenase OS=Mus musculus GN=Aldh3a2 PE=2 SV=1;>tr|Q3U7B5|Q3U7	0	0	1	1147400	0	1899700	1015700	1015700	9	2	2	1	0	2	0	2	1	0	2	0	2	7.3	47.682	426	0	6.3886	4	0	7.3	0	7.3	2907100	188110	0	846750	0	1872300
tr|Q8C400|Q8C400_MOUSE;tr|Q8C3X1|Q8C3X1_MOUSE;tr|Q6A018|Q6A018_MOUSE;tr|G3X9K4|G3X9K4_MOUSE;sp|Q8R3Q2|PP6R2_MOUSE	tr|Q8C400|Q8C400_MOUSE;tr|Q8C3X1|Q8C3X1_MOUSE;tr|Q6A018|Q6A018_MOUSE;tr|G3X9K4|G3X9K4_MOUSE;sp|Q8R3Q2|PP6R2_MOUSE	>tr|Q8C400|Q8C400_MOUSE Putative uncharacterized protein OS=Mus musculus PE=2 SV=1;>tr|Q8C3X1|Q8C3X1_MOUSE Putative uncharacterized protein OS=Mus musculus GN=Ppp6r2 PE=2 SV=1;>tr|Q6A018|Q6A018_MOUSE MKIAA0685 protein (Fragment) OS=Mus musculus GN=Ppp6r2 P	0	0	1	0	1755400	1682600	1146000	1146000	5	1	1	0	0	0	1	1	0	0	0	1	1	7.6	19.701	170	0	3.9473	0	0	0	7.6	7.6	3746400	0	0	0	1893600	1852800
tr|D3Z3B8|D3Z3B8_MOUSE;tr|Q3UP61|Q3UP61_MOUSE;tr|H7BWY4|H7BWY4_MOUSE;sp|Q811D0|DLG1_MOUSE;tr|E9Q9H0|E9Q9H0_MOUSE;tr|Q3TPP5|Q3TPP5_MOUSE;tr|F6UDT8|F6UDT8_MOUSE	tr|D3Z3B8|D3Z3B8_MOUSE;tr|Q3UP61|Q3UP61_MOUSE;tr|H7BWY4|H7BWY4_MOUSE;sp|Q811D0|DLG1_MOUSE;tr|E9Q9H0|E9Q9H0_MOUSE;tr|Q3TPP5|Q3TPP5_MOUSE;tr|F6UDT8|F6UDT8_MOUSE	>tr|D3Z3B8|D3Z3B8_MOUSE Disks large homolog 1 OS=Mus musculus GN=Dlg1 PE=1 SV=1;>tr|Q3UP61|Q3UP61_MOUSE Putative uncharacterized protein OS=Mus musculus GN=Dlg1 PE=2 SV=1;>tr|H7BWY4|H7BWY4_MOUSE Disks large homolog 1 OS=Mus musculus GN=Dlg1 PE=1 SV=1;>sp|Q	0	0	1	0	1462200	2107800	1190000	1190000	7	3	3	0	2	0	2	2	0	2	0	2	2	6.4	91.622	834	0	10.87	0	4.4	0	4.2	4.2	6290800	0	2390800	0	1589000	2311000
tr|Q3ULJ9|Q3ULJ9_MOUSE;tr|Q91YS2|Q91YS2_MOUSE;tr|Q8C2E3|Q8C2E3_MOUSE;tr|Q7TMW1|Q7TMW1_MOUSE;sp|P46061|RAGP1_MOUSE;tr|Q3UZD8|Q3UZD8_MOUSE;tr|Q6ZPH4|Q6ZPH4_MOUSE;tr|Q9CW20|Q9CW20_MOUSE	tr|Q3ULJ9|Q3ULJ9_MOUSE;tr|Q91YS2|Q91YS2_MOUSE;tr|Q8C2E3|Q8C2E3_MOUSE;tr|Q7TMW1|Q7TMW1_MOUSE;sp|P46061|RAGP1_MOUSE;tr|Q3UZD8|Q3UZD8_MOUSE;tr|Q6ZPH4|Q6ZPH4_MOUSE	>tr|Q3ULJ9|Q3ULJ9_MOUSE Putative uncharacterized protein OS=Mus musculus GN=Rangap1 PE=2 SV=1;>tr|Q91YS2|Q91YS2_MOUSE Rangap1 protein OS=Mus musculus GN=Rangap1 PE=2 SV=1;>tr|Q8C2E3|Q8C2E3_MOUSE Putative uncharacterized protein OS=Mus musculus GN=Rangap1 P	0	0	1	0	1710400	1876900	1.19577e+06	1.19577e+06	8	4	4	1	2	0	2	3	1	2	0	2	3	7.7	52.344	483	0	16.018	2.9	5	0	5.4	5.6	5524700	347780	1258500	0	1617500	2300900
tr|Q3TL27|Q3TL27_MOUSE;tr|Q3UKF5|Q3UKF5_MOUSE;sp|Q6P1B1|XPP1_MOUSE;tr|S4R1I3|S4R1I3_MOUSE;tr|Q3UE92|Q3UE92_MOUSE;tr|Q8BV43|Q8BV43_MOUSE;tr|Q8VDK8|Q8VDK8_MOUSE;tr|Q8BKH1|Q8BKH1_MOUSE	tr|Q3TL27|Q3TL27_MOUSE;tr|Q3UKF5|Q3UKF5_MOUSE;sp|Q6P1B1|XPP1_MOUSE;tr|S4R1I3|S4R1I3_MOUSE;tr|Q3UE92|Q3UE92_MOUSE;tr|Q8BV43|Q8BV43_MOUSE;tr|Q8VDK8|Q8VDK8_MOUSE;tr|Q8BKH1|Q8BKH1_MOUSE	>tr|Q3TL27|Q3TL27_MOUSE Putative uncharacterized protein OS=Mus musculus GN=Xpnpep1 PE=2 SV=1;>tr|Q3UKF5|Q3UKF5_MOUSE X-prolyl aminopeptidase OS=Mus musculus GN=Xpnpep1 PE=2 SV=1;>sp|Q6P1B1|XPP1_MOUSE Xaa-Pro aminopeptidase 1 OS=Mus musculus GN=Xpnpep1 PE=	0	0	1	0	1649000	2128200	1.25907e+06	1.25907e+06	8	2	2	0	1	0	2	2	0	1	0	2	2	5.1	66.021	592	0	10.947	0	2.7	0	5.1	5.1	4361800	0	237730	0	1775000	2349000
tr|Q9CQ43|Q9CQ43_MOUSE;tr|Q8VCG1|Q8VCG1_MOUSE	tr|Q9CQ43|Q9CQ43_MOUSE;tr|Q8VCG1|Q8VCG1_MOUSE	>tr|Q9CQ43|Q9CQ43_MOUSE Deoxyuridine triphosphatase OS=Mus musculus GN=Dut PE=2 SV=1;>tr|Q8VCG1|Q8VCG1_MOUSE Deoxyuridine triphosphatase, isoform CRA_b OS=Mus musculus GN=Dut PE=2 SV=1	0	0	1	0	1741600	2116400	1286000	1286000	2	2	2	0	1	1	2	2	0	1	1	2	2	8.6	17.384	162	0.00077882	2.7329	0	6.2	6.2	8.6	8.6	4940900	0	512110	1430400	1476400	1522000
tr|P70320|P70320_MOUSE;tr|B7ZC85|B7ZC85_MOUSE;tr|Q6NZC4|Q6NZC4_MOUSE;sp|O55047|TLK2_MOUSE;tr|B1ASU9|B1ASU9_MOUSE;tr|A0PJK0|A0PJK0_MOUSE;tr|Q6A0C1|Q6A0C1_MOUSE;sp|Q8C0V0|TLK1_MOUSE	tr|P70320|P70320_MOUSE;tr|B7ZC85|B7ZC85_MOUSE;tr|Q6NZC4|Q6NZC4_MOUSE;sp|O55047|TLK2_MOUSE;tr|B1ASU9|B1ASU9_MOUSE;tr|A0PJK0|A0PJK0_MOUSE;tr|Q6A0C1|Q6A0C1_MOUSE;sp|Q8C0V0|TLK1_MOUSE	>tr|P70320|P70320_MOUSE Tousled-like kinase OS=Mus musculus GN=Tlk2 PE=2 SV=1;>tr|B7ZC85|B7ZC85_MOUSE Serine/threonine-protein kinase tousled-like 2 OS=Mus musculus GN=Tlk2 PE=3 SV=1;>tr|Q6NZC4|Q6NZC4_MOUSE Tlk2 protein (Fragment) OS=Mus musculus GN=Tlk2 P	0	0	1	1205500	0	2654600	1286700	1286700	8	2	2	0	0	1	2	1	0	0	1	2	1	4.8	55.807	482	0	3.525	0	0	1.9	4.8	1.9	6689000	0	0	731660	2984700	2972600
tr|E9PWG6|E9PWG6_MOUSE;tr|B2RQA7|B2RQA7_MOUSE;tr|Q9JK28|Q9JK28_MOUSE	tr|E9PWG6|E9PWG6_MOUSE;tr|B2RQA7|B2RQA7_MOUSE	>tr|E9PWG6|E9PWG6_MOUSE Protein Ncapg OS=Mus musculus GN=Ncapg PE=4 SV=1;>tr|B2RQA7|B2RQA7_MOUSE Ncapg protein OS=Mus musculus GN=Ncapg PE=2 SV=1	0	0	1	0	2676600	2636500	1.77103e+06	1.77103e+06	3	3	3	1	2	1	2	2	1	2	1	2	2	3.8	112.87	1004	0	12.007	1.2	2.6	1.4	2.6	2.6	7187700	501060	288630	606180	2846000	2945800
tr|Q8CHH7|Q8CHH7_MOUSE;tr|Q3UHQ5|Q3UHQ5_MOUSE;tr|E9PVA8|E9PVA8_MOUSE;tr|B2RWW6|B2RWW6_MOUSE;tr|Q8BIX2|Q8BIX2_MOUSE;tr|Q6PGM5|Q6PGM5_MOUSE;tr|Q6NV94|Q6NV94_MOUSE;tr|Q8BTM7|Q8BTM7_MOUSE;tr|Q640Q4|Q640Q4_MOUSE	tr|Q8CHH7|Q8CHH7_MOUSE;tr|Q3UHQ5|Q3UHQ5_MOUSE;tr|E9PVA8|E9PVA8_MOUSE;tr|B2RWW6|B2RWW6_MOUSE;tr|Q8BIX2|Q8BIX2_MOUSE;tr|Q6PGM5|Q6PGM5_MOUSE	>tr|Q8CHH7|Q8CHH7_MOUSE MKIAA0219 protein (Fragment) OS=Mus musculus GN=Gcn1l1 PE=2 SV=1;>tr|Q3UHQ5|Q3UHQ5_MOUSE Putative uncharacterized protein OS=Mus musculus GN=Gcn1l1 PE=2 SV=1;>tr|E9PVA8|E9PVA8_MOUSE Protein Gcn1l1 OS=Mus musculus GN=Gcn1l1 PE=4 SV=1	0	0	1	2213100	0	3178900	1.79733e+06	1.79733e+06	9	5	5	0	0	4	1	4	0	0	4	1	4	3.2	191.09	1744	0	11.025	0	0	2.4	0.6	2.8	9021300	0	0	4539500	733100	3748700
tr|E9Q0U7|E9Q0U7_MOUSE;sp|Q61699|HS105_MOUSE;tr|D3Z3I9|D3Z3I9_MOUSE	tr|E9Q0U7|E9Q0U7_MOUSE;sp|Q61699|HS105_MOUSE;tr|D3Z3I9|D3Z3I9_MOUSE	>tr|E9Q0U7|E9Q0U7_MOUSE Heat shock protein 105 kDa OS=Mus musculus GN=Hsph1 PE=1 SV=1;>sp|Q61699|HS105_MOUSE Heat shock protein 105 kDa OS=Mus musculus GN=Hsph1 PE=1 SV=2;>tr|D3Z3I9|D3Z3I9_MOUSE Heat shock protein 105 kDa (Fragment) OS=Mus musculus GN=Hsph	0	0	1	0	3218600	2462300	1.89363e+06	1.89363e+06	3	2	2	0	0	1	2	2	0	0	1	2	2	4.3	91.677	817	0	6.0076	0	0	1.6	4.3	4.3	6637500	0	0	455720	3468600	2713200
sp|P70699|LYAG_MOUSE;tr|F6R5R5|F6R5R5_MOUSE	sp|P70699|LYAG_MOUSE;tr|F6R5R5|F6R5R5_MOUSE	>sp|P70699|LYAG_MOUSE Lysosomal alpha-glucosidase OS=Mus musculus GN=Gaa PE=1 SV=2;>tr|F6R5R5|F6R5R5_MOUSE Lysosomal alpha-glucosidase (Fragment) OS=Mus musculus GN=Gaa PE=3 SV=1	0	0	1	0	3099400	2610100	1.90317e+06	1.90317e+06	2	5	5	1	2	1	4	3	1	2	1	4	3	7.7	106.25	953	0	11.119	2.4	2	2.4	6.6	5.7	8607200	786190	1250200	381310	4392100	1797400
tr|Q3U2P3|Q3U2P3_MOUSE;tr|Q3TPL4|Q3TPL4_MOUSE;tr|Q3TDS7|Q3TDS7_MOUSE;sp|O08688|CAN5_MOUSE	tr|Q3U2P3|Q3U2P3_MOUSE;tr|Q3TPL4|Q3TPL4_MOUSE;tr|Q3TDS7|Q3TDS7_MOUSE;sp|O08688|CAN5_MOUSE	>tr|Q3U2P3|Q3U2P3_MOUSE Calpain 5, isoform CRA_a OS=Mus musculus GN=Capn5 PE=2 SV=1;>tr|Q3TPL4|Q3TPL4_MOUSE Putative uncharacterized protein OS=Mus musculus GN=Capn5 PE=2 SV=1;>tr|Q3TDS7|Q3TDS7_MOUSE Putative uncharacterized protein OS=Mus musculus GN=Capn	0	0	1	0	1898200	3905200	1.93447e+06	1.93447e+06	4	2	2	0	0	1	2	2	0	0	1	2	2	4.5	72.953	640	0	4.2624	0	0	3	4.5	4.5	7037300	0	0	680660	1940600	4416100
tr|E9QAI5|E9QAI5_MOUSE;tr|G3UWN2|G3UWN2_MOUSE;sp|B2RQC6|PYR1_MOUSE;tr|Q6P9L1|Q6P9L1_MOUSE;tr|Q80VF8|Q80VF8_MOUSE;tr|Q9CWQ9|Q9CWQ9_MOUSE;tr|E9QAT6|E9QAT6_MOUSE;tr|Q7TN13|Q7TN13_MOUSE	tr|E9QAI5|E9QAI5_MOUSE;tr|G3UWN2|G3UWN2_MOUSE;sp|B2RQC6|PYR1_MOUSE;tr|Q6P9L1|Q6P9L1_MOUSE;tr|Q80VF8|Q80VF8_MOUSE	>tr|E9QAI5|E9QAI5_MOUSE CAD protein OS=Mus musculus GN=Cad PE=3 SV=1;>tr|G3UWN2|G3UWN2_MOUSE CAD protein OS=Mus musculus GN=Cad PE=3 SV=1;>sp|B2RQC6|PYR1_MOUSE CAD protein OS=Mus musculus GN=Cad PE=2 SV=1;>tr|Q6P9L1|Q6P9L1_MOUSE Cad protein (Fragment) OS=M	0	0	1	1511400	2365100	2963800	2280100	2280100	8	4	4	2	1	2	2	3	2	1	2	2	3	2.1	236.25	2162	0	15.784	1.2	0.5	0.9	0.9	1.4	8854800	1994900	31776	872800	2271200	3684100
sp|Q8BRF7|SCFD1_MOUSE;tr|Q6ZQ26|Q6ZQ26_MOUSE	sp|Q8BRF7|SCFD1_MOUSE;tr|Q6ZQ26|Q6ZQ26_MOUSE	>sp|Q8BRF7|SCFD1_MOUSE Sec1 family domain-containing protein 1 OS=Mus musculus GN=Scfd1 PE=1 SV=1;>tr|Q6ZQ26|Q6ZQ26_MOUSE MKIAA0917 protein (Fragment) OS=Mus musculus GN=Scfd1 PE=2 SV=1	0	0	1	0	3721100	3216200	2.31243e+06	2.31243e+06	2	4	4	0	0	0	4	2	0	0	0	4	2	11.6	72.322	639	0	6.0104	0	0	0	11.6	7.4	7515500	0	0	0	5528800	1986700
tr|Q8BU21|Q8BU21_MOUSE;tr|Q8BML9|Q8BML9_MOUSE;tr|Q3TN94|Q3TN94_MOUSE;tr|Q3TIN2|Q3TIN2_MOUSE;tr|D3Z158|D3Z158_MOUSE;tr|Q8R1V9|Q8R1V9_MOUSE;tr|A0A0A6YY08|A0A0A6YY08_MOUSE;tr|F6TDS3|F6TDS3_MOUSE	tr|Q8BU21|Q8BU21_MOUSE;tr|Q8BML9|Q8BML9_MOUSE;tr|Q3TN94|Q3TN94_MOUSE;tr|Q3TIN2|Q3TIN2_MOUSE;tr|D3Z158|D3Z158_MOUSE;tr|Q8R1V9|Q8R1V9_MOUSE	>tr|Q8BU21|Q8BU21_MOUSE Glutaminyl-tRNA synthetase, isoform CRA_a OS=Mus musculus GN=Qars PE=2 SV=1;>tr|Q8BML9|Q8BML9_MOUSE Glutaminyl-tRNA synthetase OS=Mus musculus GN=Qars PE=2 SV=1;>tr|Q3TN94|Q3TN94_MOUSE Putative uncharacterized protein OS=Mus musculu	0	0	1	0	3323200	3640100	2321100	2321100	8	5	5	0	2	0	4	3	0	2	0	4	3	9.2	87.729	775	0	11.464	0	3.6	0	8.9	7.9	8039900	0	248060	0	4731100	3060700
tr|Q923F1|Q923F1_MOUSE;tr|P97506|P97506_MOUSE;sp|Q61189|ICLN_MOUSE	tr|Q923F1|Q923F1_MOUSE;tr|P97506|P97506_MOUSE;sp|Q61189|ICLN_MOUSE	>tr|Q923F1|Q923F1_MOUSE Chloride channel, nucleotide-sensitive, 1A OS=Mus musculus GN=Clns1a PE=2 SV=1;>tr|P97506|P97506_MOUSE Chloride channel regulator (Fragment) OS=Mus musculus GN=Icln PE=4 SV=1;>sp|Q61189|ICLN_MOUSE Methylosome subunit pICln OS=Mus mu	0	0	1	3862800	0	3322000	2.39493e+06	2.39493e+06	3	2	2	0	1	2	1	2	0	1	2	1	2	9.5	26.522	241	0	4.8472	0	4.1	9.5	4.1	9.5	21710000	0	64792	17432000	382670	3831000
tr|Q91YK6|Q91YK6_MOUSE;tr|Q4V9X9|Q4V9X9_MOUSE;tr|Q5M9M5|Q5M9M5_MOUSE;sp|P62751|RL23A_MOUSE	tr|Q91YK6|Q91YK6_MOUSE;tr|Q4V9X9|Q4V9X9_MOUSE;tr|Q5M9M5|Q5M9M5_MOUSE;sp|P62751|RL23A_MOUSE	>tr|Q91YK6|Q91YK6_MOUSE Rpl23a protein (Fragment) OS=Mus musculus GN=Rpl23a PE=2 SV=1;>tr|Q4V9X9|Q4V9X9_MOUSE Rpl23a protein (Fragment) OS=Mus musculus GN=Rpl23a PE=2 SV=1;>tr|Q5M9M5|Q5M9M5_MOUSE MCG10806 OS=Mus musculus GN=Rpl23a PE=2 SV=1;>sp|P62751|RL23	0	0	1	2419900	0	4786700	2402200	2402200	4	3	3	0	1	1	3	1	0	1	1	3	1	19.5	16.94	149	0	9.3103	0	11.4	11.4	19.5	11.4	40086000	0	388590	12927000	23977000	2793100
tr|Q8CEX0|Q8CEX0_MOUSE;tr|Q3V2Z4|Q3V2Z4_MOUSE;tr|Q99JX6|Q99JX6_MOUSE;tr|Q3TUI1|Q3TUI1_MOUSE;tr|F8WIT2|F8WIT2_MOUSE;tr|Q3UI56|Q3UI56_MOUSE;tr|Q3UDK4|Q3UDK4_MOUSE;sp|P14824|ANXA6_MOUSE	tr|Q8CEX0|Q8CEX0_MOUSE;tr|Q3V2Z4|Q3V2Z4_MOUSE;tr|Q99JX6|Q99JX6_MOUSE;tr|Q3TUI1|Q3TUI1_MOUSE;tr|F8WIT2|F8WIT2_MOUSE;tr|Q3UI56|Q3UI56_MOUSE;tr|Q3UDK4|Q3UDK4_MOUSE;sp|P14824|ANXA6_MOUSE	>tr|Q8CEX0|Q8CEX0_MOUSE Annexin OS=Mus musculus GN=Anxa6 PE=2 SV=1;>tr|Q3V2Z4|Q3V2Z4_MOUSE Annexin OS=Mus musculus PE=2 SV=1;>tr|Q99JX6|Q99JX6_MOUSE Annexin OS=Mus musculus GN=Anxa6 PE=2 SV=1;>tr|Q3TUI1|Q3TUI1_MOUSE Annexin OS=Mus musculus GN=Anxa6 PE=2 SV	0	0	1	0	1862900	6015000	2.62597e+06	2.62597e+06	8	3	3	0	0	0	2	3	0	0	0	2	3	9.5	53.669	476	0	5.7641	0	0	0	6.7	9.5	8650000	0	0	0	1825700	6824300
tr|Q3UJX2|Q3UJX2_MOUSE;sp|Q9CWL8|CTBL1_MOUSE;tr|Q3UKS4|Q3UKS4_MOUSE	tr|Q3UJX2|Q3UJX2_MOUSE;sp|Q9CWL8|CTBL1_MOUSE;tr|Q3UKS4|Q3UKS4_MOUSE	>tr|Q3UJX2|Q3UJX2_MOUSE Putative uncharacterized protein OS=Mus musculus GN=Ctnnbl1 PE=2 SV=1;>sp|Q9CWL8|CTBL1_MOUSE Beta-catenin-like protein 1 OS=Mus musculus GN=Ctnnbl1 PE=2 SV=1;>tr|Q3UKS4|Q3UKS4_MOUSE Putative uncharacterized protein OS=Mus musculus G	0	0	1	0	4185800	3709500	2.63177e+06	2.63177e+06	3	5	5	1	2	1	3	3	1	2	1	3	3	8.2	65.038	563	0	7.7164	1.4	4.1	1.4	5.5	5.3	9866700	181830	983190	106560	4677900	3917200
tr|E9Q1V0|E9Q1V0_MOUSE;tr|Q3TGW8|Q3TGW8_MOUSE;tr|F8WJK8|F8WJK8_MOUSE;tr|Q3U9V1|Q3U9V1_MOUSE;tr|Q3U8D2|Q3U8D2_MOUSE;tr|Q3U3N7|Q3U3N7_MOUSE;sp|Q99L47|F10A1_MOUSE	tr|E9Q1V0|E9Q1V0_MOUSE;tr|Q3TGW8|Q3TGW8_MOUSE;tr|F8WJK8|F8WJK8_MOUSE;tr|Q3U9V1|Q3U9V1_MOUSE;tr|Q3U8D2|Q3U8D2_MOUSE;tr|Q3U3N7|Q3U3N7_MOUSE;sp|Q99L47|F10A1_MOUSE	>tr|E9Q1V0|E9Q1V0_MOUSE Hsc70-interacting protein (Fragment) OS=Mus musculus GN=St13 PE=4 SV=1;>tr|Q3TGW8|Q3TGW8_MOUSE Putative uncharacterized protein (Fragment) OS=Mus musculus GN=St13 PE=2 SV=1;>tr|F8WJK8|F8WJK8_MOUSE Hsc70-interacting protein OS=Mus mu	0	0	1	0	2901300	5031300	2644200	2644200	7	2	2	2	1	0	2	2	2	1	0	2	2	10.9	14.245	129	0.00077519	2.7025	10.9	10.9	0	10.9	10.9	9869500	848930	342560	0	3074500	5603500
tr|Q14C24|Q14C24_MOUSE;sp|Q9D883|U2AF1_MOUSE;tr|G3UW94|G3UW94_MOUSE;tr|E9PWX6|E9PWX6_MOUSE;tr|E9PWM2|E9PWM2_MOUSE;tr|E9Q809|E9Q809_MOUSE;tr|F8WH71|F8WH71_MOUSE;tr|E9Q5Y2|E9Q5Y2_MOUSE;tr|E9PUZ3|E9PUZ3_MOUSE;tr|E9Q1I7|E9Q1I7_MOUSE;tr|E9Q5J3|E9Q5J3_MOUSE;sp|Q8BGJ9|U2AF4_MOUSE	tr|Q14C24|Q14C24_MOUSE;sp|Q9D883|U2AF1_MOUSE;tr|G3UW94|G3UW94_MOUSE	>tr|Q14C24|Q14C24_MOUSE MCG14259, isoform CRA_a OS=Mus musculus GN=U2af1 PE=2 SV=1;>sp|Q9D883|U2AF1_MOUSE Splicing factor U2AF 35 kDa subunit OS=Mus musculus GN=U2af1 PE=1 SV=4;>tr|G3UW94|G3UW94_MOUSE MCG14259, isoform CRA_b OS=Mus musculus GN=U2af1 PE=4 S	0	0	1	1395600	3833100	2717500	2.64873e+06	2.64873e+06	12	5	5	2	0	3	3	2	2	0	3	3	2	20.5	27.815	239	0	17.118	10.9	0	13.8	9.2	5.9	15923000	2210400	0	8031200	5100400	581410
tr|K4DI77|K4DI77_MOUSE;sp|Q5ND34|WDR81_MOUSE;tr|Q6P8W0|Q6P8W0_MOUSE;tr|Q8R159|Q8R159_MOUSE;tr|Q68EM0|Q68EM0_MOUSE;tr|Q3UU62|Q3UU62_MOUSE	tr|K4DI77|K4DI77_MOUSE;sp|Q5ND34|WDR81_MOUSE	>tr|K4DI77|K4DI77_MOUSE WD repeat-containing protein 81 (Fragment) OS=Mus musculus GN=Wdr81 PE=1 SV=1;>sp|Q5ND34|WDR81_MOUSE WD repeat-containing protein 81 OS=Mus musculus GN=Wdr81 PE=1 SV=2	0	0	1	4303700	3915800	0	2.73983e+06	2.73983e+06	6	4	4	1	0	3	3	0	1	0	3	3	0	2.3	211.81	1934	0	6.5335	0.5	0	1.7	1.4	0	7394200	706110	0	3007800	3680300	0
tr|Q3TJA9|Q3TJA9_MOUSE;sp|Q99M87|DNJA3_MOUSE	tr|Q3TJA9|Q3TJA9_MOUSE;sp|Q99M87|DNJA3_MOUSE	>tr|Q3TJA9|Q3TJA9_MOUSE DnaJ (Hsp40) homolog, subfamily A, member 3, isoform CRA_b OS=Mus musculus GN=Dnaja3 PE=2 SV=1;>sp|Q99M87|DNJA3_MOUSE DnaJ homolog subfamily A member 3, mitochondrial OS=Mus musculus GN=Dnaja3 PE=1 SV=1	0	0	1	2412400	0	5994800	2802400	2802400	2	3	3	0	1	2	1	3	0	1	2	1	3	9.9	49.486	453	0	6.2695	0	2.6	6.4	3.8	9.9	16805000	0	653800	7603200	1109400	7438700
tr|Q8VEI6|Q8VEI6_MOUSE;sp|O54984|ASNA_MOUSE;tr|Q8C1Q1|Q8C1Q1_MOUSE	tr|Q8VEI6|Q8VEI6_MOUSE;sp|O54984|ASNA_MOUSE;tr|Q8C1Q1|Q8C1Q1_MOUSE	>tr|Q8VEI6|Q8VEI6_MOUSE Asna1 protein OS=Mus musculus GN=Asna1 PE=2 SV=1;>sp|O54984|ASNA_MOUSE ATPase Asna1 OS=Mus musculus GN=Asna1 PE=1 SV=2;>tr|Q8C1Q1|Q8C1Q1_MOUSE Putative uncharacterized protein OS=Mus musculus GN=Asna1 PE=2 SV=1	0	0	1	4388400	4091100	0	2826500	2826500	3	2	2	1	0	2	2	1	1	0	2	2	1	14.7	24.786	218	0	4.1885	4.6	0	14.7	14.7	4.6	28990000	1486600	0	19520000	4512800	3470900
tr|Q3UVJ2|Q3UVJ2_MOUSE;tr|Q3U0U5|Q3U0U5_MOUSE;tr|Q3TC53|Q3TC53_MOUSE;sp|P40124|CAP1_MOUSE;tr|B1ARS0|B1ARS0_MOUSE;tr|Q3UNQ0|Q3UNQ0_MOUSE	tr|Q3UVJ2|Q3UVJ2_MOUSE;tr|Q3U0U5|Q3U0U5_MOUSE;tr|Q3TC53|Q3TC53_MOUSE;sp|P40124|CAP1_MOUSE;tr|B1ARS0|B1ARS0_MOUSE;tr|Q3UNQ0|Q3UNQ0_MOUSE	>tr|Q3UVJ2|Q3UVJ2_MOUSE Adenylyl cyclase-associated protein OS=Mus musculus GN=Cap1 PE=2 SV=1;>tr|Q3U0U5|Q3U0U5_MOUSE Adenylyl cyclase-associated protein OS=Mus musculus GN=Cap1 PE=2 SV=1;>tr|Q3TC53|Q3TC53_MOUSE Adenylyl cyclase-associated protein OS=Mus m	0	0	1	0	4233400	4598400	2.94393e+06	2.94393e+06	6	3	3	1	0	0	3	2	1	0	0	3	2	11	51.55	474	0	7.8215	2.5	0	0	11	7.2	10390000	828010	0	0	7263300	2298700
sp|Q8R5H1|UBP15_MOUSE;tr|Q3TQZ9|Q3TQZ9_MOUSE;tr|Q3T9X4|Q3T9X4_MOUSE;tr|Q3TSV9|Q3TSV9_MOUSE;tr|Q3TFK2|Q3TFK2_MOUSE;tr|Q8C0C2|Q8C0C2_MOUSE;sp|Q99K46|UBP11_MOUSE	sp|Q8R5H1|UBP15_MOUSE	>sp|Q8R5H1|UBP15_MOUSE Ubiquitin carboxyl-terminal hydrolase 15 OS=Mus musculus GN=Usp15 PE=1 SV=1	0	0	1	0	4803900	4357400	3.05377e+06	3.05377e+06	7	5	4	0	1	0	5	3	0	1	0	4	3	4.7	112.32	981	0	12.997	0	1.4	0	4.7	3.7	10210000	0	250410	0	5965200	3994200
tr|Q3UC82|Q3UC82_MOUSE;tr|Q3U1F0|Q3U1F0_MOUSE;tr|Q80ZH7|Q80ZH7_MOUSE;sp|P97386|DNLI3_MOUSE;tr|K4DI59|K4DI59_MOUSE;tr|B1AT03|B1AT03_MOUSE;tr|Q3TJN5|Q3TJN5_MOUSE;tr|G3UYI8|G3UYI8_MOUSE;tr|Q3U0I5|Q3U0I5_MOUSE	tr|Q3UC82|Q3UC82_MOUSE;tr|Q3U1F0|Q3U1F0_MOUSE;tr|Q80ZH7|Q80ZH7_MOUSE;sp|P97386|DNLI3_MOUSE;tr|K4DI59|K4DI59_MOUSE;tr|B1AT03|B1AT03_MOUSE;tr|Q3TJN5|Q3TJN5_MOUSE	>tr|Q3UC82|Q3UC82_MOUSE DNA ligase OS=Mus musculus GN=Lig3 PE=2 SV=1;>tr|Q3U1F0|Q3U1F0_MOUSE DNA ligase OS=Mus musculus GN=Lig3 PE=2 SV=1;>tr|Q80ZH7|Q80ZH7_MOUSE DNA ligase OS=Mus musculus GN=Lig3 PE=2 SV=1;>sp|P97386|DNLI3_MOUSE DNA ligase 3 OS=Mus muscul	0	0	1	2554700	6914400	0	3.15637e+06	3.15637e+06	9	4	4	1	0	2	4	1	1	0	2	4	1	4.2	112.71	1011	0	6.3012	0.8	0	2.2	4.2	0.8	11818000	872580	0	1068300	8355300	1521700
sp|Q8CF89|TAB1_MOUSE;tr|Q1RMY2|Q1RMY2_MOUSE	sp|Q8CF89|TAB1_MOUSE;tr|Q1RMY2|Q1RMY2_MOUSE	>sp|Q8CF89|TAB1_MOUSE TGF-beta-activated kinase 1 and MAP3K7-binding protein 1 OS=Mus musculus GN=Tab1 PE=1 SV=2;>tr|Q1RMY2|Q1RMY2_MOUSE Map3k7ip1 protein (Fragment) OS=Mus musculus GN=Tab1 PE=2 SV=1	0	0	1	0	2980500	6754400	3.24497e+06	3.24497e+06	2	3	3	0	1	0	3	2	0	1	0	3	2	7.2	54.616	502	0	10.163	0	2.2	0	7.2	4.8	10654000	0	0	0	3597600	7056500
sp|E9Q634|MYO1E_MOUSE;tr|Q8C123|Q8C123_MOUSE;tr|G3V011|G3V011_MOUSE;tr|Q8CG29|Q8CG29_MOUSE;tr|Q811E7|Q811E7_MOUSE;sp|P70248|MYO1F_MOUSE;tr|Q3TLJ4|Q3TLJ4_MOUSE	sp|E9Q634|MYO1E_MOUSE;tr|Q8C123|Q8C123_MOUSE	>sp|E9Q634|MYO1E_MOUSE Unconventional myosin-Ie OS=Mus musculus GN=Myo1e PE=1 SV=1;>tr|Q8C123|Q8C123_MOUSE Putative uncharacterized protein OS=Mus musculus GN=Myo1e PE=2 SV=1	0	0	1	0	4663200	5535600	3399600	3399600	7	5	5	1	1	1	4	3	1	1	1	4	3	5.6	126.82	1107	0	19.353	1	1	1.5	5.1	3.5	11641000	372280	160520	54817	7963300	3089800
sp|A2BE28|LAS1L_MOUSE	sp|A2BE28|LAS1L_MOUSE	>sp|A2BE28|LAS1L_MOUSE Ribosomal biogenesis protein LAS1L OS=Mus musculus GN=Las1l PE=1 SV=1	0	0	1	4098600	7027600	0	3.70873e+06	3.70873e+06	1	5	5	0	0	3	4	0	0	0	3	4	0	8.2	89.413	776	0	11.537	0	0	5	6.4	0	9904200	0	0	2884800	7019400	0
tr|U5LK19|U5LK19_MOUSE;sp|Q80VC9|CAMP3_MOUSE;tr|E9Q5B0|E9Q5B0_MOUSE;tr|U5LGS1|U5LGS1_MOUSE;tr|U5LHW1|U5LHW1_MOUSE;tr|U5LK70|U5LK70_MOUSE;tr|U5LK15|U5LK15_MOUSE;tr|U5LHT8|U5LHT8_MOUSE;tr|U5LGR7|U5LGR7_MOUSE;tr|U5LGT0|U5LGT0_MOUSE;tr|U5LHW9|U5LHW9_MOUSE;tr|U5LK79|U5LK79_MOUSE;tr|U5LK24|U5LK24_MOUSE;tr|U5LHU4|U5LHU4_MOUSE;tr|U5LGS5|U5LGS5_MOUSE;tr|U5LHW4|U5LHW4_MOUSE;tr|U5LK74|U5LK74_MOUSE	tr|U5LK19|U5LK19_MOUSE;sp|Q80VC9|CAMP3_MOUSE;tr|E9Q5B0|E9Q5B0_MOUSE;tr|U5LGS1|U5LGS1_MOUSE;tr|U5LHW1|U5LHW1_MOUSE;tr|U5LK70|U5LK70_MOUSE;tr|U5LK15|U5LK15_MOUSE;tr|U5LHT8|U5LHT8_MOUSE;tr|U5LGR7|U5LGR7_MOUSE	>tr|U5LK19|U5LK19_MOUSE Marshalin-Ld transcript variant 2 OS=Mus musculus GN=Camsap3 PE=2 SV=1;>sp|Q80VC9|CAMP3_MOUSE Calmodulin-regulated spectrin-associated protein 3 OS=Mus musculus GN=Camsap3 PE=1 SV=1;>tr|E9Q5B0|E9Q5B0_MOUSE Calmodulin-regulated spect	0	0	1	0	5564200	5937400	3.83387e+06	3.83387e+06	17	5	5	0	1	0	2	4	0	1	0	2	4	7.4	135.17	1252	0	9.0442	0	1.4	0	3	6	13595000	0	978490	0	3131600	9485000
tr|Q3U6K9|Q3U6K9_MOUSE;tr|Q543K5|Q543K5_MOUSE;tr|Q3ULZ3|Q3ULZ3_MOUSE;sp|Q99K85|SERC_MOUSE;tr|Q8BTJ1|Q8BTJ1_MOUSE;tr|E9Q6P1|E9Q6P1_MOUSE;tr|Q99JU9|Q99JU9_MOUSE	tr|Q3U6K9|Q3U6K9_MOUSE;tr|Q543K5|Q543K5_MOUSE;tr|Q3ULZ3|Q3ULZ3_MOUSE;sp|Q99K85|SERC_MOUSE;tr|Q8BTJ1|Q8BTJ1_MOUSE;tr|E9Q6P1|E9Q6P1_MOUSE	>tr|Q3U6K9|Q3U6K9_MOUSE Phosphoserine aminotransferase OS=Mus musculus GN=Psat1 PE=2 SV=1;>tr|Q543K5|Q543K5_MOUSE Phosphoserine aminotransferase OS=Mus musculus GN=Psat1 PE=2 SV=1;>tr|Q3ULZ3|Q3ULZ3_MOUSE Phosphoserine aminotransferase OS=Mus musculus GN=Ps	0	0	1	5373800	0	6150200	3.84133e+06	3.84133e+06	7	4	4	1	0	3	2	2	1	0	3	2	2	11.7	40.176	367	0	8.0926	3.5	0	9	5.4	5.4	41617000	538000	0	28063000	7096300	5920200
sp|Q8BJL1|FBX30_MOUSE	sp|Q8BJL1|FBX30_MOUSE	>sp|Q8BJL1|FBX30_MOUSE F-box only protein 30 OS=Mus musculus GN=Fbxo30 PE=1 SV=2	0	0	1	0	4938300	6842900	3.92707e+06	3.92707e+06	1	2	2	0	1	1	2	2	0	1	1	2	2	3.6	82.687	746	0	50.543	0	1.9	1.9	3.6	3.6	13950000	0	452840	630570	5407900	7458400
sp|Q810A7|DDX42_MOUSE;tr|Q9CTM9|Q9CTM9_MOUSE	sp|Q810A7|DDX42_MOUSE	>sp|Q810A7|DDX42_MOUSE ATP-dependent RNA helicase DDX42 OS=Mus musculus GN=Ddx42 PE=1 SV=3	0	0	1	0	5926800	6200600	4.04247e+06	4.04247e+06	2	9	9	0	6	1	4	4	0	6	1	4	4	16	101.96	929	0	28.225	0	8.8	1.4	8.6	7.2	23387000	0	8692100	1463200	6039900	7192200
tr|Q8R190|Q8R190_MOUSE;tr|A2A9P6|A2A9P6_MOUSE;sp|P24788|CD11B_MOUSE;tr|Q64036|Q64036_MOUSE;tr|Q05AA8|Q05AA8_MOUSE;sp|Q64434|PTK6_MOUSE	tr|Q8R190|Q8R190_MOUSE;tr|A2A9P6|A2A9P6_MOUSE;sp|P24788|CD11B_MOUSE	>tr|Q8R190|Q8R190_MOUSE Cdc2l1 protein (Fragment) OS=Mus musculus GN=Cdk11b PE=2 SV=1;>tr|A2A9P6|A2A9P6_MOUSE Cyclin-dependent kinase 11B OS=Mus musculus GN=Cdk11b PE=1 SV=1;>sp|P24788|CD11B_MOUSE Cyclin-dependent kinase 11B OS=Mus musculus GN=Cdk11b PE=1	0	0	1	0	7034000	5615400	4.21647e+06	4.21647e+06	6	5	5	0	1	2	4	3	0	1	2	4	3	15.7	41.024	362	0	9.154	0	3.6	5	13	10.5	20048000	0	358690	5912700	7268300	6508300
tr|D3Z0A2|D3Z0A2_MOUSE;tr|Q8C2D7|Q8C2D7_MOUSE;tr|Q3TPF5|Q3TPF5_MOUSE;tr|Q80WB1|Q80WB1_MOUSE;tr|Q3UIG8|Q3UIG8_MOUSE;tr|Q80WV6|Q80WV6_MOUSE;tr|F8WH01|F8WH01_MOUSE;sp|Q9JIF0|ANM1_MOUSE;tr|Q9CX58|Q9CX58_MOUSE;tr|D3Z3N0|D3Z3N0_MOUSE	tr|D3Z0A2|D3Z0A2_MOUSE;tr|Q8C2D7|Q8C2D7_MOUSE;tr|Q3TPF5|Q3TPF5_MOUSE;tr|Q80WB1|Q80WB1_MOUSE;tr|Q3UIG8|Q3UIG8_MOUSE;tr|Q80WV6|Q80WV6_MOUSE;tr|F8WH01|F8WH01_MOUSE;sp|Q9JIF0|ANM1_MOUSE;tr|Q9CX58|Q9CX58_MOUSE;tr|D3Z3N0|D3Z3N0_MOUSE	>tr|D3Z0A2|D3Z0A2_MOUSE Protein arginine N-methyltransferase 1 OS=Mus musculus GN=Prmt1 PE=1 SV=1;>tr|Q8C2D7|Q8C2D7_MOUSE Putative uncharacterized protein OS=Mus musculus GN=Prmt1 PE=2 SV=1;>tr|Q3TPF5|Q3TPF5_MOUSE Putative uncharacterized protein OS=Mus mu	0	0	1	0	6565900	6689800	4.41857e+06	4.41857e+06	10	2	2	1	0	0	2	2	1	0	0	2	2	9.1	36.567	318	0	5.5496	4.4	0	0	9.1	9.1	15732000	1270900	0	0	6681700	7779500
tr|Q3TSU8|Q3TSU8_MOUSE;tr|Q8R055|Q8R055_MOUSE;sp|P37913|DNLI1_MOUSE;tr|Q3U4X8|Q3U4X8_MOUSE	tr|Q3TSU8|Q3TSU8_MOUSE;tr|Q8R055|Q8R055_MOUSE;sp|P37913|DNLI1_MOUSE;tr|Q3U4X8|Q3U4X8_MOUSE	>tr|Q3TSU8|Q3TSU8_MOUSE DNA ligase (Fragment) OS=Mus musculus GN=Lig1 PE=2 SV=1;>tr|Q8R055|Q8R055_MOUSE DNA ligase OS=Mus musculus GN=Lig1 PE=2 SV=1;>sp|P37913|DNLI1_MOUSE DNA ligase 1 OS=Mus musculus GN=Lig1 PE=1 SV=2;>tr|Q3U4X8|Q3U4X8_MOUSE DNA ligase OS	0	0	1	0	5698900	8501800	4.73357e+06	4.73357e+06	4	4	4	0	0	0	3	4	0	0	0	3	4	9.6	78.099	699	0	9.8032	0	0	0	7.9	9.6	15599000	0	0	0	3035000	12564000
sp|O70251|EF1B_MOUSE;tr|A0A087WS46|A0A087WS46_MOUSE;tr|M0QWK5|M0QWK5_MOUSE;tr|M0QWH8|M0QWH8_MOUSE;tr|G3UX43|G3UX43_MOUSE;tr|G3UZ47|G3UZ47_MOUSE	sp|O70251|EF1B_MOUSE;tr|A0A087WS46|A0A087WS46_MOUSE;tr|M0QWK5|M0QWK5_MOUSE;tr|M0QWH8|M0QWH8_MOUSE;tr|G3UX43|G3UX43_MOUSE	>sp|O70251|EF1B_MOUSE Elongation factor 1-beta OS=Mus musculus GN=Eef1b PE=1 SV=5;>tr|A0A087WS46|A0A087WS46_MOUSE Elongation factor 1-beta OS=Mus musculus GN=Eef1b2 PE=1 SV=1;>tr|M0QWK5|M0QWK5_MOUSE Elongation factor 1-beta OS=Mus musculus GN=Eef1b2 PE=4 S	0	0	1	0	8919500	6075200	4.99823e+06	4.99823e+06	6	4	4	3	1	4	2	3	3	1	4	2	3	18.2	24.693	225	0	38.006	12.4	5.8	18.2	12.4	15.6	57686000	2148200	1552100	42003000	7687100	4295900
tr|Q9CV24|Q9CV24_MOUSE;sp|Q6ZWX6|IF2A_MOUSE	tr|Q9CV24|Q9CV24_MOUSE;sp|Q6ZWX6|IF2A_MOUSE	>tr|Q9CV24|Q9CV24_MOUSE Putative uncharacterized protein (Fragment) OS=Mus musculus GN=Eif2s1 PE=2 SV=1;>sp|Q6ZWX6|IF2A_MOUSE Eukaryotic translation initiation factor 2 subunit 1 OS=Mus musculus GN=Eif2s1 PE=1 SV=3	0	0	1	0	8184600	6898600	5.02773e+06	5.02773e+06	2	3	3	1	1	2	2	2	1	1	2	2	2	24.3	17.139	152	0	41.295	7.9	7.9	13.2	19.1	19.1	74079000	16127000	4703100	36824000	8765400	7659300
sp|Q3URQ0|TEX10_MOUSE;tr|F6ZZ61|F6ZZ61_MOUSE;tr|Q922R7|Q922R7_MOUSE	sp|Q3URQ0|TEX10_MOUSE	>sp|Q3URQ0|TEX10_MOUSE Testis-expressed sequence 10 protein OS=Mus musculus GN=Tex10 PE=1 SV=1	0	0	1	3573700	7078400	4581200	5.07777e+06	5.07777e+06	3	9	9	1	0	3	6	3	1	0	3	6	3	12.1	105.21	928	0	14.786	1.4	0	4.2	7.8	4.5	15838000	288050	0	1271400	11555000	2723600
sp|Q8CG48|SMC2_MOUSE;tr|Q3ULS2|Q3ULS2_MOUSE;tr|B1AWH6|B1AWH6_MOUSE;tr|Q3TT08|Q3TT08_MOUSE;tr|Q6IR05|Q6IR05_MOUSE	sp|Q8CG48|SMC2_MOUSE;tr|Q3ULS2|Q3ULS2_MOUSE;tr|B1AWH6|B1AWH6_MOUSE	>sp|Q8CG48|SMC2_MOUSE Structural maintenance of chromosomes protein 2 OS=Mus musculus GN=Smc2 PE=1 SV=2;>tr|Q3ULS2|Q3ULS2_MOUSE Structural maintenance of chromosomes protein OS=Mus musculus GN=Smc2 PE=2 SV=1;>tr|B1AWH6|B1AWH6_MOUSE Structural maintenance o	0	0	1	4387300	5410200	5804900	5200800	5200800	5	7	7	3	2	2	4	2	3	2	2	4	2	8.1	134.24	1191	0	22.847	3.8	2.8	1.9	3.7	1.8	21353000	3336600	2218000	1555300	9353300	4889300
tr|Q3UKM9|Q3UKM9_MOUSE;tr|Q3U3A7|Q3U3A7_MOUSE;tr|E9Q794|E9Q794_MOUSE;tr|A4FTZ3|A4FTZ3_MOUSE;tr|Q6ZPV1|Q6ZPV1_MOUSE;tr|Q3UII8|Q3UII8_MOUSE;sp|Q924K8|MTA3_MOUSE;tr|Q3TY62|Q3TY62_MOUSE;tr|M1VQI9|M1VQI9_MOUSE;tr|H3BLE1|H3BLE1_MOUSE	tr|Q3UKM9|Q3UKM9_MOUSE;tr|Q3U3A7|Q3U3A7_MOUSE;tr|E9Q794|E9Q794_MOUSE;tr|A4FTZ3|A4FTZ3_MOUSE;tr|Q6ZPV1|Q6ZPV1_MOUSE;tr|Q3UII8|Q3UII8_MOUSE;sp|Q924K8|MTA3_MOUSE;tr|Q3TY62|Q3TY62_MOUSE	>tr|Q3UKM9|Q3UKM9_MOUSE Putative uncharacterized protein OS=Mus musculus GN=Mta3 PE=2 SV=1;>tr|Q3U3A7|Q3U3A7_MOUSE Metastasis-associated protein MTA3 OS=Mus musculus GN=Mta3 PE=2 SV=1;>tr|E9Q794|E9Q794_MOUSE Metastasis-associated protein MTA3 OS=Mus muscul	0	0	1	0	7063200	9842300	5.63517e+06	5.63517e+06	10	5	2	0	2	1	4	4	0	0	1	2	2	13.6	58.466	513	0	7.8477	0	5.1	2.5	10.1	10.1	19068000	0	325420	355010	10661000	7726600
tr|D3YYM6|D3YYM6_MOUSE;tr|Q91V55|Q91V55_MOUSE;sp|P97461|RS5_MOUSE	tr|D3YYM6|D3YYM6_MOUSE;tr|Q91V55|Q91V55_MOUSE;sp|P97461|RS5_MOUSE	>tr|D3YYM6|D3YYM6_MOUSE 40S ribosomal protein S5 (Fragment) OS=Mus musculus GN=Rps5 PE=3 SV=1;>tr|Q91V55|Q91V55_MOUSE 40S ribosomal protein S5 OS=Mus musculus GN=Rps5 PE=2 SV=1;>sp|P97461|RS5_MOUSE 40S ribosomal protein S5 OS=Mus musculus GN=Rps5 PE=1 SV=3	0	0	1	5822800	11097000	0	5.63993e+06	5.63993e+06	3	6	6	2	0	4	3	1	2	0	4	3	1	38.5	20.413	182	0	42.589	15.4	0	30.8	25.8	11.5	32198000	2529900	0	17745000	10737000	1185500
sp|Q91XI1|DUS3L_MOUSE;tr|A4FTV5|A4FTV5_MOUSE	sp|Q91XI1|DUS3L_MOUSE;tr|A4FTV5|A4FTV5_MOUSE	>sp|Q91XI1|DUS3L_MOUSE tRNA-dihydrouridine(47) synthase [NAD(P)(+)]-like OS=Mus musculus GN=Dus3l PE=2 SV=1;>tr|A4FTV5|A4FTV5_MOUSE Dus3l protein OS=Mus musculus GN=Dus3l PE=2 SV=1	0	0	1	10411000	6515900	0	5642300	5642300	2	4	4	1	0	2	4	0	1	0	2	4	0	8.6	71.078	637	0	12.737	3.3	0	5.8	8.6	0	19438000	5759700	0	6326900	7351100	0
tr|Q3THQ5|Q3THQ5_MOUSE;sp|Q60864|STIP1_MOUSE	tr|Q3THQ5|Q3THQ5_MOUSE;sp|Q60864|STIP1_MOUSE	>tr|Q3THQ5|Q3THQ5_MOUSE Putative uncharacterized protein OS=Mus musculus GN=Stip1 PE=2 SV=1;>sp|Q60864|STIP1_MOUSE Stress-induced-phosphoprotein 1 OS=Mus musculus GN=Stip1 PE=1 SV=1	0	0	1	0	8291100	10315000	6.20203e+06	6.20203e+06	2	6	6	1	0	0	4	3	1	0	0	4	3	12.5	62.5	543	0	26.953	1.8	0	0	10.5	5.5	22037000	1826000	0	0	12754000	7456800
tr|Q68FH8|Q68FH8_MOUSE;sp|Q61466|SMRD1_MOUSE;sp|Q6P9Z1|SMRD3_MOUSE;tr|Q3TXH6|Q3TXH6_MOUSE;sp|Q99JR8|SMRD2_MOUSE	tr|Q68FH8|Q68FH8_MOUSE;sp|Q61466|SMRD1_MOUSE	>tr|Q68FH8|Q68FH8_MOUSE Smarcd1 protein OS=Mus musculus GN=Smarcd1 PE=2 SV=2;>sp|Q61466|SMRD1_MOUSE SWI/SNF-related matrix-associated actin-dependent regulator of chromatin subfamily D member 1 OS=Mus musculus GN=Smarcd1 PE=1 SV=3	0	0	1	0	7707800	11752000	6486600	6486600	5	3	3	1	1	0	2	3	1	1	0	2	3	10.7	55.057	476	0	22.727	2.7	4	0	8	10.7	26471000	0	2306300	0	7560500	16605000
sp|Q99JX4|EIF3M_MOUSE;tr|A2A702|A2A702_MOUSE;tr|A2A701|A2A701_MOUSE	sp|Q99JX4|EIF3M_MOUSE;tr|A2A702|A2A702_MOUSE	>sp|Q99JX4|EIF3M_MOUSE Eukaryotic translation initiation factor 3 subunit M OS=Mus musculus GN=Eif3m PE=2 SV=1;>tr|A2A702|A2A702_MOUSE Eukaryotic translation initiation factor 3 subunit M OS=Mus musculus GN=Eif3m PE=4 SV=1	0	0	1	7441200	12754000	0	6.73173e+06	6.73173e+06	3	7	7	0	0	4	7	1	0	0	4	7	1	30.2	42.516	374	0	63.079	0	0	14.4	30.2	4.8	50458000	0	0	35176000	14364000	918410
tr|F7BTP8|F7BTP8_MOUSE;tr|Q3UL32|Q3UL32_MOUSE;sp|Q9QYI3|DNJC7_MOUSE;tr|A2A5E1|A2A5E1_MOUSE	tr|F7BTP8|F7BTP8_MOUSE;tr|Q3UL32|Q3UL32_MOUSE;sp|Q9QYI3|DNJC7_MOUSE;tr|A2A5E1|A2A5E1_MOUSE	>tr|F7BTP8|F7BTP8_MOUSE DnaJ homolog subfamily C member 7 (Fragment) OS=Mus musculus GN=Dnajc7 PE=4 SV=1;>tr|Q3UL32|Q3UL32_MOUSE Putative uncharacterized protein OS=Mus musculus GN=Dnajc7 PE=2 SV=1;>sp|Q9QYI3|DNJC7_MOUSE DnaJ homolog subfamily C member 7 O	0	0	1	0	9063300	12308000	7.12377e+06	7.12377e+06	4	5	5	1	0	0	2	4	1	0	0	2	4	18.5	29.515	259	0	7.9824	3.5	0	0	8.9	15.1	24947000	1546100	0	0	7446400	15954000
sp|P05201|AATC_MOUSE;tr|F7ALS6|F7ALS6_MOUSE	sp|P05201|AATC_MOUSE	>sp|P05201|AATC_MOUSE Aspartate aminotransferase, cytoplasmic OS=Mus musculus GN=Got1 PE=1 SV=3	0	0	1	7962300	0	13866000	7276100	7276100	2	7	7	1	0	3	1	6	1	0	3	1	6	24.5	46.247	413	0	24.972	5.1	0	9.2	3.4	21.1	41620000	204340	0	22065000	600070	18750000
tr|B2RRE0|B2RRE0_MOUSE;sp|Q9WTQ5|AKA12_MOUSE	tr|B2RRE0|B2RRE0_MOUSE;sp|Q9WTQ5|AKA12_MOUSE	>tr|B2RRE0|B2RRE0_MOUSE A kinase (PRKA) anchor protein (Gravin) 12 OS=Mus musculus GN=Akap12 PE=2 SV=1;>sp|Q9WTQ5|AKA12_MOUSE A-kinase anchor protein 12 OS=Mus musculus GN=Akap12 PE=1 SV=1	0	0	1	0	9996100	12178000	7.39137e+06	7.39137e+06	2	5	5	1	0	0	4	4	1	0	0	4	4	4.5	180.69	1684	0	16.11	1.2	0	0	3.6	3.3	24413000	195890	0	0	10175000	14042000
sp|Q9CY27|TECR_MOUSE;tr|Q9CWN2|Q9CWN2_MOUSE;tr|G3UWE1|G3UWE1_MOUSE;tr|Q52L67|Q52L67_MOUSE;tr|Q3TAN8|Q3TAN8_MOUSE	sp|Q9CY27|TECR_MOUSE;tr|Q9CWN2|Q9CWN2_MOUSE;tr|G3UWE1|G3UWE1_MOUSE;tr|Q52L67|Q52L67_MOUSE	>sp|Q9CY27|TECR_MOUSE Very-long-chain enoyl-CoA reductase OS=Mus musculus GN=Tecr PE=1 SV=1;>tr|Q9CWN2|Q9CWN2_MOUSE Putative uncharacterized protein OS=Mus musculus GN=Tecr PE=2 SV=1;>tr|G3UWE1|G3UWE1_MOUSE MCG11048, isoform CRA_c OS=Mus musculus GN=Tecr P	0	0	1	0	9794400	12590000	7.46147e+06	7.46147e+06	5	5	5	1	1	5	2	2	1	1	5	2	2	14.6	36.09	308	0	7.44	2.9	2.9	14.6	6.2	6.2	65820000	12152000	2165900	27070000	10855000	13576000
tr|Q8C292|Q8C292_MOUSE;tr|Q8C1V4|Q8C1V4_MOUSE;tr|Q3TIV6|Q3TIV6_MOUSE;sp|Q99MN1|SYK_MOUSE;tr|Q8CFK5|Q8CFK5_MOUSE;tr|Q8R2P8|Q8R2P8_MOUSE	tr|Q8C292|Q8C292_MOUSE;tr|Q8C1V4|Q8C1V4_MOUSE;tr|Q3TIV6|Q3TIV6_MOUSE;sp|Q99MN1|SYK_MOUSE;tr|Q8CFK5|Q8CFK5_MOUSE;tr|Q8R2P8|Q8R2P8_MOUSE	>tr|Q8C292|Q8C292_MOUSE Lysine--tRNA ligase OS=Mus musculus GN=Kars PE=2 SV=1;>tr|Q8C1V4|Q8C1V4_MOUSE Lysine--tRNA ligase OS=Mus musculus GN=Kars PE=2 SV=1;>tr|Q3TIV6|Q3TIV6_MOUSE Lysine--tRNA ligase OS=Mus musculus GN=Kars PE=2 SV=1;>sp|Q99MN1|SYK_MOUSE L	0	0	1	0	13728000	8695900	7.47463e+06	7.47463e+06	6	6	6	1	3	1	4	2	1	3	1	4	2	10.8	67.883	595	0	24.043	1.8	6.9	1.8	7.9	3.2	28369000	299450	3504500	296550	18809000	5458600
tr|Q544K9|Q544K9_MOUSE;tr|Q3TVV7|Q3TVV7_MOUSE;sp|P13439|UMPS_MOUSE;tr|D6RJ62|D6RJ62_MOUSE	tr|Q544K9|Q544K9_MOUSE;tr|Q3TVV7|Q3TVV7_MOUSE;sp|P13439|UMPS_MOUSE	>tr|Q544K9|Q544K9_MOUSE Uridine monophosphate synthetase OS=Mus musculus GN=Umps PE=2 SV=1;>tr|Q3TVV7|Q3TVV7_MOUSE Putative uncharacterized protein OS=Mus musculus GN=Umps PE=2 SV=1;>sp|P13439|UMPS_MOUSE Uridine 5-monophosphate synthase OS=Mus musculus GN	0	0	1	0	8011200	15536000	7.84907e+06	7.84907e+06	4	5	5	0	0	1	5	3	0	0	1	5	3	13.1	52.292	481	0	13.058	0	0	2.9	13.1	8.5	25519000	0	0	0	13610000	11909000
tr|E9Q1Q0|E9Q1Q0_MOUSE;tr|E9Q585|E9Q585_MOUSE;tr|E9PX68|E9PX68_MOUSE;tr|Q5BKS1|Q5BKS1_MOUSE;tr|O54716|O54716_MOUSE;tr|Q3UUI2|Q3UUI2_MOUSE;tr|Q6GQW1|Q6GQW1_MOUSE;tr|Q3UHY0|Q3UHY0_MOUSE	tr|E9Q1Q0|E9Q1Q0_MOUSE;tr|E9Q585|E9Q585_MOUSE;tr|E9PX68|E9PX68_MOUSE;tr|Q5BKS1|Q5BKS1_MOUSE;tr|O54716|O54716_MOUSE;tr|Q3UUI2|Q3UUI2_MOUSE;tr|Q6GQW1|Q6GQW1_MOUSE;tr|Q3UHY0|Q3UHY0_MOUSE	>tr|E9Q1Q0|E9Q1Q0_MOUSE Protein Slc4a1ap OS=Mus musculus GN=Slc4a1ap PE=1 SV=1;>tr|E9Q585|E9Q585_MOUSE Protein Slc4a1ap OS=Mus musculus GN=Slc4a1ap PE=1 SV=1;>tr|E9PX68|E9PX68_MOUSE Protein Slc4a1ap OS=Mus musculus GN=Slc4a1ap PE=1 SV=1;>tr|Q5BKS1|Q5BKS1_M	0	0	1	0	9737600	14236000	7991200	7991200	8	5	5	1	2	0	4	4	1	2	0	4	4	16.5	59.409	534	0	14.256	4.3	7.5	0	10.7	10.7	28018000	383660	1442000	0	10588000	15604000
tr|Q6XMP4|Q6XMP4_MOUSE;tr|Q3UD67|Q3UD67_MOUSE;tr|Q3TZ32|Q3TZ32_MOUSE;sp|Q8BGQ7|SYAC_MOUSE;tr|Q8R346|Q8R346_MOUSE;tr|Q6PDM7|Q6PDM7_MOUSE	tr|Q6XMP4|Q6XMP4_MOUSE;tr|Q3UD67|Q3UD67_MOUSE;tr|Q3TZ32|Q3TZ32_MOUSE;sp|Q8BGQ7|SYAC_MOUSE;tr|Q8R346|Q8R346_MOUSE;tr|Q6PDM7|Q6PDM7_MOUSE	>tr|Q6XMP4|Q6XMP4_MOUSE Alanine--tRNA ligase, cytoplasmic OS=Mus musculus GN=Aars PE=2 SV=1;>tr|Q3UD67|Q3UD67_MOUSE Alanine--tRNA ligase, cytoplasmic OS=Mus musculus GN=Aars PE=2 SV=1;>tr|Q3TZ32|Q3TZ32_MOUSE Alanine--tRNA ligase, cytoplasmic OS=Mus musculu	0	0	1	0	12790000	12182000	8324000	8324000	6	7	7	0	0	0	7	3	0	0	0	7	3	10.1	106.97	968	0	13.517	0	0	0	10.1	5.2	27005000	0	0	0	21745000	5259900
tr|Q3UBP6|Q3UBP6_MOUSE	tr|Q3UBP6|Q3UBP6_MOUSE	>tr|Q3UBP6|Q3UBP6_MOUSE Putative uncharacterized protein OS=Mus musculus GN=Actb PE=2 SV=1	0	0	1	11064000	0	14403000	8489000	8489000	1	32	0	22	24	21	24	29	0	0	0	0	0	60	41.768	375	0	16.913	49.6	44.3	52	55.2	60	31691000	0	587050	10144000	4113000	16847000
tr|Q3U6E4|Q3U6E4_MOUSE;tr|Q0VGU2|Q0VGU2_MOUSE;sp|P26350|PTMA_MOUSE;tr|A0A087WP98|A0A087WP98_MOUSE;tr|A0A087WPN6|A0A087WPN6_MOUSE;tr|Q8CAQ5|Q8CAQ5_MOUSE;tr|A0A087WQN2|A0A087WQN2_MOUSE;tr|Q8C2T3|Q8C2T3_MOUSE;tr|Q3U8X6|Q3U8X6_MOUSE;tr|Q3UA54|Q3UA54_MOUSE	tr|Q3U6E4|Q3U6E4_MOUSE;tr|Q0VGU2|Q0VGU2_MOUSE;sp|P26350|PTMA_MOUSE;tr|A0A087WP98|A0A087WP98_MOUSE;tr|A0A087WPN6|A0A087WPN6_MOUSE	>tr|Q3U6E4|Q3U6E4_MOUSE Putative uncharacterized protein OS=Mus musculus GN=Ptma PE=2 SV=1;>tr|Q0VGU2|Q0VGU2_MOUSE Prothymosin alpha OS=Mus musculus GN=Ptma PE=2 SV=1;>sp|P26350|PTMA_MOUSE Prothymosin alpha OS=Mus musculus GN=Ptma PE=1 SV=2;>tr|A0A087WP98|	0	0	1	0	7792500	18787000	8.85983e+06	8.85983e+06	10	3	3	0	0	1	2	3	0	0	1	2	3	28.8	12.325	111	0	64.321	0	0	13.5	28.8	28.8	19953000	0	0	419740	3529800	16004000
tr|Q8BU22|Q8BU22_MOUSE;sp|Q922S8|KIF2C_MOUSE;tr|Q3UD72|Q3UD72_MOUSE;tr|Q3TTL2|Q3TTL2_MOUSE;tr|A2AE72|A2AE72_MOUSE	tr|Q8BU22|Q8BU22_MOUSE;sp|Q922S8|KIF2C_MOUSE;tr|Q3UD72|Q3UD72_MOUSE;tr|Q3TTL2|Q3TTL2_MOUSE	>tr|Q8BU22|Q8BU22_MOUSE Kinesin-like protein OS=Mus musculus GN=Kif2c PE=2 SV=1;>sp|Q922S8|KIF2C_MOUSE Kinesin-like protein KIF2C OS=Mus musculus GN=Kif2c PE=1 SV=1;>tr|Q3UD72|Q3UD72_MOUSE Kinesin-like protein (Fragment) OS=Mus musculus GN=Kif2c PE=2 SV=1;	0	0	1	6761100	9682400	10811000	9.08483e+06	9.08483e+06	5	5	5	0	1	2	4	4	0	1	2	4	4	10	81.012	721	0	8.4532	0	1.5	3.3	8.6	6.8	25502000	0	631750	2012900	7738200	15119000
tr|B1AU75|B1AU75_MOUSE;sp|Q99MD9|NASP_MOUSE;tr|B1AU76|B1AU76_MOUSE;tr|Q3TTH5|Q3TTH5_MOUSE	tr|B1AU75|B1AU75_MOUSE;sp|Q99MD9|NASP_MOUSE;tr|B1AU76|B1AU76_MOUSE	>tr|B1AU75|B1AU75_MOUSE Nuclear autoantigenic sperm protein OS=Mus musculus GN=Nasp PE=4 SV=1;>sp|Q99MD9|NASP_MOUSE Nuclear autoantigenic sperm protein OS=Mus musculus GN=Nasp PE=1 SV=2;>tr|B1AU76|B1AU76_MOUSE Nuclear autoantigenic sperm protein OS=Mus mus	0	0	1	0	11812000	15978000	9.26333e+06	9.26333e+06	4	6	6	0	0	0	4	4	0	0	0	4	4	11.3	84.012	773	0	9.2558	0	0	0	6.5	9.3	30635000	0	0	0	22493000	8142200
tr|Q3UD26|Q3UD26_MOUSE;sp|O35593|PSDE_MOUSE;tr|Q9CSU2|Q9CSU2_MOUSE	tr|Q3UD26|Q3UD26_MOUSE;sp|O35593|PSDE_MOUSE;tr|Q9CSU2|Q9CSU2_MOUSE	>tr|Q3UD26|Q3UD26_MOUSE Putative uncharacterized protein OS=Mus musculus GN=Psmd14 PE=2 SV=1;>sp|O35593|PSDE_MOUSE 26S proteasome non-ATPase regulatory subunit 14 OS=Mus musculus GN=Psmd14 PE=1 SV=2;>tr|Q9CSU2|Q9CSU2_MOUSE Putative uncharacterized protein	0	0	1	16394000	0	12869000	9.75433e+06	9.75433e+06	3	3	3	1	0	3	1	3	1	0	3	1	3	17.7	34.547	310	0	9.8994	8.4	0	17.7	4.2	17.7	84495000	753910	0	56761000	7271200	19710000
sp|Q9DBD5|PELP1_MOUSE;tr|Q9D4T3|Q9D4T3_MOUSE	sp|Q9DBD5|PELP1_MOUSE	>sp|Q9DBD5|PELP1_MOUSE Proline-, glutamic acid- and leucine-rich protein 1 OS=Mus musculus GN=Pelp1 PE=1 SV=2	0	0	1	10226000	14294000	5408800	9.97627e+06	9.97627e+06	2	7	7	1	0	6	4	2	1	0	6	4	2	9.4	118.07	1123	0	30.93	0.7	0	8	4.4	1.7	27422000	941890	0	8130000	14227000	4122600
sp|Q8BP67|RL24_MOUSE;tr|Q3UW40|Q3UW40_MOUSE;tr|F6RSK3|F6RSK3_MOUSE	sp|Q8BP67|RL24_MOUSE;tr|Q3UW40|Q3UW40_MOUSE;tr|F6RSK3|F6RSK3_MOUSE	>sp|Q8BP67|RL24_MOUSE 60S ribosomal protein L24 OS=Mus musculus GN=Rpl24 PE=1 SV=2;>tr|Q3UW40|Q3UW40_MOUSE Putative uncharacterized protein OS=Mus musculus GN=Rpl24 PE=2 SV=1;>tr|F6RSK3|F6RSK3_MOUSE Protein Gm17430 OS=Mus musculus GN=Gm17430 PE=4 SV=1	0	0	1	0	21393000	10139000	1.05107e+07	1.05107e+07	3	2	2	0	0	0	2	2	0	0	0	2	2	15.3	17.779	157	0	8.4026	0	0	0	15.3	15.3	29628000	0	0	0	22393000	7235100
sp|P62141|PP1B_MOUSE	sp|P62141|PP1B_MOUSE	>sp|P62141|PP1B_MOUSE Serine/threonine-protein phosphatase PP1-beta catalytic subunit OS=Mus musculus GN=Ppp1cb PE=1 SV=3	0	0	1	28432000	0	7102200	1.18447e+07	1.18447e+07	1	9	3	1	0	7	3	7	0	0	2	2	3	25.7	37.186	327	0	10.865	3.4	0	21.7	11.6	24.5	105810000	0	0	84850000	2299000	18663000
sp|Q9CQJ4|RING2_MOUSE;tr|A0A087WRE9|A0A087WRE9_MOUSE;tr|A0A087WQQ3|A0A087WQQ3_MOUSE;tr|A0A087WP87|A0A087WP87_MOUSE;tr|A0A068BFS4|A0A068BFS4_MOUSE;sp|O35730|RING1_MOUSE	sp|Q9CQJ4|RING2_MOUSE;tr|A0A087WRE9|A0A087WRE9_MOUSE	>sp|Q9CQJ4|RING2_MOUSE E3 ubiquitin-protein ligase RING2 OS=Mus musculus GN=Rnf2 PE=1 SV=1;>tr|A0A087WRE9|A0A087WRE9_MOUSE E3 ubiquitin-protein ligase RING2 OS=Mus musculus GN=Rnf2 PE=4 SV=1	0	0	1	21578000	0	13999000	11859000	11859000	6	6	6	0	1	4	1	4	0	1	4	1	4	22.3	37.623	336	0	24.869	0	4.2	14.9	5.1	14.6	124660000	0	0	112260000	1074500	11320000
sp|P27661|H2AX_MOUSE	sp|P27661|H2AX_MOUSE	>sp|P27661|H2AX_MOUSE Histone H2AX OS=Mus musculus GN=H2afx PE=1 SV=2	0	0	1	0	27289000	9546700	1.22786e+07	1.22786e+07	1	8	3	2	5	3	8	6	0	1	0	3	2	36.4	15.142	143	0	14.659	11.2	28.7	16.1	36.4	34.3	31517000	0	1206200	0	24050000	6261000
tr|Q9CRS5|Q9CRS5_MOUSE;tr|Q5SUT0|Q5SUT0_MOUSE;tr|Q3UI30|Q3UI30_MOUSE;sp|Q61545|EWS_MOUSE;tr|Q6NVA3|Q6NVA3_MOUSE;tr|Q5SUS9|Q5SUS9_MOUSE	tr|Q9CRS5|Q9CRS5_MOUSE;tr|Q5SUT0|Q5SUT0_MOUSE;tr|Q3UI30|Q3UI30_MOUSE;sp|Q61545|EWS_MOUSE;tr|Q6NVA3|Q6NVA3_MOUSE;tr|Q5SUS9|Q5SUS9_MOUSE	>tr|Q9CRS5|Q9CRS5_MOUSE Putative uncharacterized protein (Fragment) OS=Mus musculus GN=Ewsr1 PE=2 SV=1;>tr|Q5SUT0|Q5SUT0_MOUSE RNA-binding protein EWS OS=Mus musculus GN=Ewsr1 PE=1 SV=1;>tr|Q3UI30|Q3UI30_MOUSE Putative uncharacterized protein OS=Mus muscul	0	0	1	14242000	25850000	0	13364000	13364000	6	2	2	1	1	2	2	0	1	1	2	2	0	8.7	34.616	333	0	20.713	4.5	4.2	8.7	8.7	0	43640000	2347500	1265600	4344700	35682000	0
tr|Q3TL95|Q3TL95_MOUSE;tr|Q3UCF0|Q3UCF0_MOUSE;sp|Q9R1P0|PSA4_MOUSE;tr|E9PW69|E9PW69_MOUSE;tr|E9Q0X0|E9Q0X0_MOUSE	tr|Q3TL95|Q3TL95_MOUSE;tr|Q3UCF0|Q3UCF0_MOUSE;sp|Q9R1P0|PSA4_MOUSE;tr|E9PW69|E9PW69_MOUSE;tr|E9Q0X0|E9Q0X0_MOUSE	>tr|Q3TL95|Q3TL95_MOUSE Proteasome subunit alpha type (Fragment) OS=Mus musculus GN=Psma4 PE=2 SV=1;>tr|Q3UCF0|Q3UCF0_MOUSE Proteasome subunit alpha type OS=Mus musculus GN=Psma4 PE=2 SV=1;>sp|Q9R1P0|PSA4_MOUSE Proteasome subunit alpha type-4 OS=Mus muscul	0	0	1	13203000	11111000	17300000	1.38713e+07	1.38713e+07	5	4	4	1	1	3	2	3	1	1	3	2	3	16.1	27.888	249	0	11.359	5.2	4	12	6.8	10.8	95378000	3474200	586120	71508000	7969200	11840000
sp|Q80X90|FLNB_MOUSE;tr|Q3T9V9|Q3T9V9_MOUSE	sp|Q80X90|FLNB_MOUSE	>sp|Q80X90|FLNB_MOUSE Filamin-B OS=Mus musculus GN=Flnb PE=1 SV=3	0	0	1	15179000	13264000	15202000	1.45483e+07	1.45483e+07	2	9	8	0	3	2	5	5	0	3	2	4	4	3.9	277.82	2602	0	16.369	0	0.8	0.7	2.4	2.7	47890000	0	6297900	7948400	20750000	12894000
tr|Q8C2E1|Q8C2E1_MOUSE;sp|Q76MZ3|2AAA_MOUSE;tr|Q7TMX2|Q7TMX2_MOUSE;tr|G3UWL2|G3UWL2_MOUSE	tr|Q8C2E1|Q8C2E1_MOUSE;sp|Q76MZ3|2AAA_MOUSE;tr|Q7TMX2|Q7TMX2_MOUSE	>tr|Q8C2E1|Q8C2E1_MOUSE Putative uncharacterized protein OS=Mus musculus GN=Ppp2r1a PE=2 SV=1;>sp|Q76MZ3|2AAA_MOUSE Serine/threonine-protein phosphatase 2A 65 kDa regulatory subunit A alpha isoform OS=Mus musculus GN=Ppp2r1a PE=1 SV=3;>tr|Q7TMX2|Q7TMX2_MOU	0	0	1	6734800	14848000	22165000	14582600	14582600	4	9	7	1	2	3	3	8	0	2	2	1	6	21.7	65.209	589	0	23.38	3.4	3.7	9.5	6.8	19.7	47076000	191260	1708100	3778300	9345900	32053000
tr|Q8BTU5|Q8BTU5_MOUSE;tr|Q3TS44|Q3TS44_MOUSE;sp|Q9R1P4|PSA1_MOUSE;tr|Q9JHS5|Q9JHS5_MOUSE	tr|Q8BTU5|Q8BTU5_MOUSE;tr|Q3TS44|Q3TS44_MOUSE;sp|Q9R1P4|PSA1_MOUSE	>tr|Q8BTU5|Q8BTU5_MOUSE Proteasome subunit alpha type OS=Mus musculus GN=Psma1 PE=2 SV=1;>tr|Q3TS44|Q3TS44_MOUSE Proteasome subunit alpha type OS=Mus musculus GN=Psma1 PE=2 SV=1;>sp|Q9R1P4|PSA1_MOUSE Proteasome subunit alpha type-1 OS=Mus musculus GN=Psma1	0	0	1	11110000	0	34214000	15108000	15108000	4	6	6	1	1	4	1	4	1	1	4	1	4	27.9	29.466	262	0	9.4989	3.1	3.1	17.6	3.1	19.1	98014000	4496700	3412300	60333000	7439000	22333000
tr|Q544H0|Q544H0_MOUSE;tr|Q3THA0|Q3THA0_MOUSE;sp|Q9Z1D1|EIF3G_MOUSE	tr|Q544H0|Q544H0_MOUSE;tr|Q3THA0|Q3THA0_MOUSE;sp|Q9Z1D1|EIF3G_MOUSE	>tr|Q544H0|Q544H0_MOUSE Eukaryotic translation initiation factor 3 subunit G OS=Mus musculus GN=Eif3g PE=2 SV=1;>tr|Q3THA0|Q3THA0_MOUSE Eukaryotic translation initiation factor 3 subunit G OS=Mus musculus GN=Eif3g PE=2 SV=1;>sp|Q9Z1D1|EIF3G_MOUSE Eukaryoti	0	0	1	0	35215000	14598000	1.66043e+07	1.66043e+07	3	6	6	0	0	1	6	3	0	0	1	6	3	15	35.638	320	0	14.236	0	0	5	15	10.6	58014000	0	0	4147000	43481000	10386000
tr|Q922W7|Q922W7_MOUSE;tr|Q9D6E6|Q9D6E6_MOUSE;tr|Q6ZWQ9|Q6ZWQ9_MOUSE;sp|Q3THE2|ML12B_MOUSE;tr|Q9CXD2|Q9CXD2_MOUSE	tr|Q922W7|Q922W7_MOUSE;tr|Q9D6E6|Q9D6E6_MOUSE;tr|Q6ZWQ9|Q6ZWQ9_MOUSE;sp|Q3THE2|ML12B_MOUSE;tr|Q9CXD2|Q9CXD2_MOUSE	>tr|Q922W7|Q922W7_MOUSE 2900073G15Rik protein (Fragment) OS=Mus musculus GN=Myl12a PE=2 SV=1;>tr|Q9D6E6|Q9D6E6_MOUSE Putative uncharacterized protein OS=Mus musculus GN=Myl12a PE=2 SV=1;>tr|Q6ZWQ9|Q6ZWQ9_MOUSE MCG5400 OS=Mus musculus GN=Myl12a PE=1 SV=1;>s	0	0	1	0	23016000	28047000	17021000	17021000	5	3	3	0	1	1	3	2	0	1	1	3	2	28	12.373	107	0	21.538	0	9.3	9.3	28	28	52497000	0	3554300	9235900	19669000	20038000
tr|A0A0A0MQ80|A0A0A0MQ80_MOUSE;tr|B7ZNK9|B7ZNK9_MOUSE;sp|Q3UMC0|SPAT5_MOUSE;tr|D3Z0U5|D3Z0U5_MOUSE;tr|D6RGM7|D6RGM7_MOUSE;tr|D3Z4J2|D3Z4J2_MOUSE;sp|Q9D3R6|KATL2_MOUSE	tr|A0A0A0MQ80|A0A0A0MQ80_MOUSE;tr|B7ZNK9|B7ZNK9_MOUSE;sp|Q3UMC0|SPAT5_MOUSE	>tr|A0A0A0MQ80|A0A0A0MQ80_MOUSE Spermatogenesis-associated protein 5 OS=Mus musculus GN=Spata5 PE=1 SV=1;>tr|B7ZNK9|B7ZNK9_MOUSE Spata5 protein OS=Mus musculus GN=Spata5 PE=2 SV=1;>sp|Q3UMC0|SPAT5_MOUSE Spermatogenesis-associated protein 5 OS=Mus musculus	0	0	1	0	31520000	20854000	17458000	17458000	7	3	3	1	1	1	3	2	1	1	1	3	2	5.5	97.156	892	0	7.4683	1.3	1.3	1.3	5.5	3.5	84291000	13801000	4181500	9751200	31458000	25099000
tr|Q3UJS5|Q3UJS5_MOUSE;tr|O70569|O70569_MOUSE;sp|P62264|RS14_MOUSE;tr|D3YVF4|D3YVF4_MOUSE;tr|D3Z7I1|D3Z7I1_MOUSE	tr|Q3UJS5|Q3UJS5_MOUSE;tr|O70569|O70569_MOUSE;sp|P62264|RS14_MOUSE	>tr|Q3UJS5|Q3UJS5_MOUSE Putative uncharacterized protein OS=Mus musculus GN=Rps14 PE=2 SV=1;>tr|O70569|O70569_MOUSE Ribosomal protein S14 OS=Mus musculus GN=rps14 PE=3 SV=1;>sp|P62264|RS14_MOUSE 40S ribosomal protein S14 OS=Mus musculus GN=Rps14 PE=2 SV=3	0	0	1	0	40691000	12022000	17571000	17571000	5	6	6	0	0	0	6	3	0	0	0	6	3	19.9	16.289	151	0	13.403	0	0	0	19.9	17.2	45701000	0	0	0	41176000	4525100
sp|P30416|FKBP4_MOUSE;tr|Q8CBS1|Q8CBS1_MOUSE	sp|P30416|FKBP4_MOUSE;tr|Q8CBS1|Q8CBS1_MOUSE	>sp|P30416|FKBP4_MOUSE Peptidyl-prolyl cis-trans isomerase FKBP4 OS=Mus musculus GN=Fkbp4 PE=1 SV=5;>tr|Q8CBS1|Q8CBS1_MOUSE Putative uncharacterized protein (Fragment) OS=Mus musculus GN=Fkbp4 PE=2 SV=1	0	0	1	0	21889000	31002000	1.76303e+07	1.76303e+07	2	4	4	0	1	0	2	4	0	1	0	2	4	12.2	51.572	458	0	33.898	0	3.9	0	5.2	12.2	57879000	0	86458	0	23131000	34662000
tr|Q6IRT4|Q6IRT4_MOUSE;tr|Q8BTW2|Q8BTW2_MOUSE;tr|Q3U8X1|Q3U8X1_MOUSE;sp|Q9DCH4|EIF3F_MOUSE;tr|Q3UVY8|Q3UVY8_MOUSE;tr|B0LAD0|B0LAD0_MOUSE;tr|Q8VH52|Q8VH52_MOUSE	tr|Q6IRT4|Q6IRT4_MOUSE;tr|Q8BTW2|Q8BTW2_MOUSE;tr|Q3U8X1|Q3U8X1_MOUSE;sp|Q9DCH4|EIF3F_MOUSE;tr|Q3UVY8|Q3UVY8_MOUSE;tr|B0LAD0|B0LAD0_MOUSE	>tr|Q6IRT4|Q6IRT4_MOUSE Eukaryotic translation initiation factor 3 subunit F OS=Mus musculus GN=Eif3f PE=2 SV=1;>tr|Q8BTW2|Q8BTW2_MOUSE Eukaryotic translation initiation factor 3 subunit F OS=Mus musculus GN=Eif3f PE=2 SV=1;>tr|Q3U8X1|Q3U8X1_MOUSE Eukaryot	0	0	1	14536000	26102000	12390000	17676000	17676000	7	6	6	0	1	3	6	3	0	1	3	6	3	23.6	37.881	360	0	52.369	0	4.2	12.2	23.6	11.1	56728000	0	227420	5715500	42456000	8328800
tr|A2A547|A2A547_MOUSE;tr|Q5I0T8|Q5I0T8_MOUSE;sp|P84099|RL19_MOUSE	tr|A2A547|A2A547_MOUSE;tr|Q5I0T8|Q5I0T8_MOUSE;sp|P84099|RL19_MOUSE	>tr|A2A547|A2A547_MOUSE Ribosomal protein L19 OS=Mus musculus GN=Rpl19 PE=3 SV=1;>tr|Q5I0T8|Q5I0T8_MOUSE Ribosomal protein L19 OS=Mus musculus GN=Rpl19 PE=2 SV=1;>sp|P84099|RL19_MOUSE 60S ribosomal protein L19 OS=Mus musculus GN=Rpl19 PE=1 SV=1	0	0	1	5583300	49069000	0	1.82174e+07	1.82174e+07	3	7	7	0	0	2	7	1	0	0	2	7	1	32	23.247	194	0	13.674	0	0	9.8	32	4.6	66199000	0	0	18423000	44042000	3733600
tr|G3UY65|G3UY65_MOUSE;tr|Q3UWL3|Q3UWL3_MOUSE;tr|Q3TQW9|Q3TQW9_MOUSE;tr|Q3TFV6|Q3TFV6_MOUSE;sp|P24860|CCNB1_MOUSE;tr|Q68EM3|Q68EM3_MOUSE;tr|C5IGX4|C5IGX4_MOUSE	tr|G3UY65|G3UY65_MOUSE;tr|Q3UWL3|Q3UWL3_MOUSE;tr|Q3TQW9|Q3TQW9_MOUSE;tr|Q3TFV6|Q3TFV6_MOUSE;sp|P24860|CCNB1_MOUSE;tr|Q68EM3|Q68EM3_MOUSE;tr|C5IGX4|C5IGX4_MOUSE	>tr|G3UY65|G3UY65_MOUSE G2/mitotic-specific cyclin-B1 OS=Mus musculus GN=Ccnb1 PE=3 SV=1;>tr|Q3UWL3|Q3UWL3_MOUSE Putative uncharacterized protein OS=Mus musculus GN=Ccnb1 PE=2 SV=1;>tr|Q3TQW9|Q3TQW9_MOUSE MCG116121 OS=Mus musculus GN=Ccnb1 PE=2 SV=1;>tr|Q3	0	0	1	0	27041000	27886000	18309000	18309000	7	4	4	1	0	2	4	3	1	0	2	4	3	14.5	43.869	393	0	21.903	2.8	0	8.4	14.5	11.7	65799000	868780	0	5169500	33926000	25835000
tr|Q5M8R8|Q5M8R8_MOUSE;tr|Q5FWB6|Q5FWB6_MOUSE;sp|P14869|RLA0_MOUSE;tr|E9Q070|E9Q070_MOUSE;tr|S4R1N1|S4R1N1_MOUSE;tr|D3YVM5|D3YVM5_MOUSE;tr|O89073|O89073_MOUSE	tr|Q5M8R8|Q5M8R8_MOUSE;tr|Q5FWB6|Q5FWB6_MOUSE;sp|P14869|RLA0_MOUSE;tr|E9Q070|E9Q070_MOUSE;tr|S4R1N1|S4R1N1_MOUSE;tr|D3YVM5|D3YVM5_MOUSE	>tr|Q5M8R8|Q5M8R8_MOUSE Ribosomal protein, large, P0 OS=Mus musculus GN=Rplp0 PE=2 SV=1;>tr|Q5FWB6|Q5FWB6_MOUSE MCG17387, isoform CRA_a OS=Mus musculus GN=Rplp0 PE=2 SV=1;>sp|P14869|RLA0_MOUSE 60S acidic ribosomal protein P0 OS=Mus musculus GN=Rplp0 PE=1 S	0	0	1	5431700	46968000	4563800	1.89878e+07	1.89878e+07	7	6	6	0	0	2	6	2	0	0	2	6	2	26.5	34.216	317	0	22.324	0	0	7.6	26.5	13.6	76057000	0	0	20719000	52503000	2835200
tr|Q9DCC5|Q9DCC5_MOUSE;tr|Q32P00|Q32P00_MOUSE;tr|I6L9I7|I6L9I7_MOUSE;sp|P23198|CBX3_MOUSE;tr|D3Z1A9|D3Z1A9_MOUSE;tr|D3Z313|D3Z313_MOUSE	tr|Q9DCC5|Q9DCC5_MOUSE;tr|Q32P00|Q32P00_MOUSE;tr|I6L9I7|I6L9I7_MOUSE;sp|P23198|CBX3_MOUSE	>tr|Q9DCC5|Q9DCC5_MOUSE Cbx3 protein OS=Mus musculus GN=Cbx3 PE=2 SV=1;>tr|Q32P00|Q32P00_MOUSE Chromobox homolog 3 (Drosophila HP1 gamma) OS=Mus musculus GN=Cbx3 PE=2 SV=1;>tr|I6L9I7|I6L9I7_MOUSE Cbx3 protein OS=Mus musculus GN=Cbx3 PE=2 SV=1;>sp|P23198|CB	0	0	1	22423000	12353000	27653000	2.08097e+07	2.08097e+07	6	4	3	1	1	3	3	3	0	1	2	2	2	29.5	20.811	183	0	24.503	8.7	7.1	23.5	21.9	23.5	145610000	1472500	2113700	115850000	11215000	14959000
tr|Q99J57|Q99J57_MOUSE;sp|Q3THS6|METK2_MOUSE;tr|Q3TED1|Q3TED1_MOUSE;tr|Q3TSS0|Q3TSS0_MOUSE;tr|Q3UZA2|Q3UZA2_MOUSE;tr|Q3UAP7|Q3UAP7_MOUSE;tr|Q6PE05|Q6PE05_MOUSE;sp|Q91X83|METK1_MOUSE	tr|Q99J57|Q99J57_MOUSE;sp|Q3THS6|METK2_MOUSE;tr|Q3TED1|Q3TED1_MOUSE;tr|Q3TSS0|Q3TSS0_MOUSE;tr|Q3UZA2|Q3UZA2_MOUSE	>tr|Q99J57|Q99J57_MOUSE S-adenosylmethionine synthase OS=Mus musculus GN=Mat2a PE=2 SV=1;>sp|Q3THS6|METK2_MOUSE S-adenosylmethionine synthase isoform type-2 OS=Mus musculus GN=Mat2a PE=2 SV=2;>tr|Q3TED1|Q3TED1_MOUSE S-adenosylmethionine synthase OS=Mus mus	0	0	1	0	28884000	35185000	2.13563e+07	2.13563e+07	8	5	5	1	1	0	4	4	1	1	0	4	4	13.7	43.688	395	0	16.463	3.8	3.8	0	11.6	11.4	72446000	2520000	0	0	31134000	38792000
tr|Q5NC79|Q5NC79_MOUSE;tr|Q5NC80|Q5NC80_MOUSE;tr|B0LAA8|B0LAA8_MOUSE;tr|Q5NC82|Q5NC82_MOUSE;tr|Q5NC81|Q5NC81_MOUSE;sp|Q01768|NDKB_MOUSE;sp|P15532|NDKA_MOUSE;tr|E9PZF0|E9PZF0_MOUSE;tr|Q8R4B4|Q8R4B4_MOUSE	tr|Q5NC79|Q5NC79_MOUSE;tr|Q5NC80|Q5NC80_MOUSE;tr|B0LAA8|B0LAA8_MOUSE;tr|Q5NC82|Q5NC82_MOUSE;tr|Q5NC81|Q5NC81_MOUSE;sp|Q01768|NDKB_MOUSE;sp|P15532|NDKA_MOUSE;tr|E9PZF0|E9PZF0_MOUSE;tr|Q8R4B4|Q8R4B4_MOUSE	>tr|Q5NC79|Q5NC79_MOUSE Nucleoside diphosphate kinase A OS=Mus musculus GN=Nme1 PE=3 SV=1;>tr|Q5NC80|Q5NC80_MOUSE Nucleoside diphosphate kinase (Fragment) OS=Mus musculus GN=Nme1 PE=3 SV=1;>tr|B0LAA8|B0LAA8_MOUSE Nucleoside diphosphate kinase (Fragment) OS	0	0	1	0	27736000	37070000	21602000	21602000	9	1	1	0	1	0	1	1	0	1	0	1	1	10.3	13.241	117	0	4.3804	0	10.3	0	10.3	10.3	58209000	0	8029600	0	23700000	26479000
sp|Q9ERK4|XPO2_MOUSE;tr|E9Q1T9|E9Q1T9_MOUSE;tr|E9QAX7|E9QAX7_MOUSE;tr|F6ZEW4|F6ZEW4_MOUSE	sp|Q9ERK4|XPO2_MOUSE;tr|E9Q1T9|E9Q1T9_MOUSE;tr|E9QAX7|E9QAX7_MOUSE;tr|F6ZEW4|F6ZEW4_MOUSE	>sp|Q9ERK4|XPO2_MOUSE Exportin-2 OS=Mus musculus GN=Cse1l PE=2 SV=1;>tr|E9Q1T9|E9Q1T9_MOUSE Exportin-2 OS=Mus musculus GN=Cse1l PE=4 SV=1;>tr|E9QAX7|E9QAX7_MOUSE Exportin-2 OS=Mus musculus GN=Cse1l PE=4 SV=1;>tr|F6ZEW4|F6ZEW4_MOUSE Exportin-2 (Fragment) OS	0	0	1	1607400	17185000	47433000	2.20751e+07	2.20751e+07	4	9	9	0	0	2	6	8	0	0	2	6	8	13.8	110.45	971	0	65.68	0	0	3.2	9.8	12.9	72915000	0	0	102030	4633700	68179000
tr|Q497E9|Q497E9_MOUSE;sp|P62242|RS8_MOUSE;tr|Q5M9L9|Q5M9L9_MOUSE;tr|Q3UJU6|Q3UJU6_MOUSE;tr|Q9CQW4|Q9CQW4_MOUSE;tr|Q3UA25|Q3UA25_MOUSE;tr|Q9CRJ5|Q9CRJ5_MOUSE	tr|Q497E9|Q497E9_MOUSE;sp|P62242|RS8_MOUSE;tr|Q5M9L9|Q5M9L9_MOUSE;tr|Q3UJU6|Q3UJU6_MOUSE;tr|Q9CQW4|Q9CQW4_MOUSE;tr|Q3UA25|Q3UA25_MOUSE	>tr|Q497E9|Q497E9_MOUSE 40S ribosomal protein S8 OS=Mus musculus GN=Rps8 PE=2 SV=1;>sp|P62242|RS8_MOUSE 40S ribosomal protein S8 OS=Mus musculus GN=Rps8 PE=1 SV=2;>tr|Q5M9L9|Q5M9L9_MOUSE 40S ribosomal protein S8 OS=Mus musculus GN=Rps8 PE=2 SV=1;>tr|Q3UJU6	0	0	1	21533000	44973000	0	2.21687e+07	2.21687e+07	7	7	7	0	0	4	7	0	0	0	4	7	0	32.2	24.205	208	0	55.033	0	0	19.2	32.2	0	106050000	0	0	52647000	53405000	0
tr|Q923G3|Q923G3_MOUSE;tr|Q3TVK4|Q3TVK4_MOUSE;sp|P47757|CAPZB_MOUSE;tr|Q3TRH8|Q3TRH8_MOUSE;tr|A2AMW0|A2AMW0_MOUSE;tr|A0A0A0MQI9|A0A0A0MQI9_MOUSE;tr|F6YHZ8|F6YHZ8_MOUSE;tr|F7CAZ6|F7CAZ6_MOUSE;tr|P97856|P97856_MOUSE;tr|Q9D9A5|Q9D9A5_MOUSE	tr|Q923G3|Q923G3_MOUSE;tr|Q3TVK4|Q3TVK4_MOUSE;sp|P47757|CAPZB_MOUSE;tr|Q3TRH8|Q3TRH8_MOUSE;tr|A2AMW0|A2AMW0_MOUSE;tr|A0A0A0MQI9|A0A0A0MQI9_MOUSE;tr|F6YHZ8|F6YHZ8_MOUSE;tr|F7CAZ6|F7CAZ6_MOUSE	>tr|Q923G3|Q923G3_MOUSE Capping protein (Actin filament) muscle Z-line, beta OS=Mus musculus GN=Capzb PE=2 SV=1;>tr|Q3TVK4|Q3TVK4_MOUSE Putative uncharacterized protein OS=Mus musculus GN=Capzb PE=2 SV=1;>sp|P47757|CAPZB_MOUSE F-actin-capping protein subun	0	0	1	51968000	0	16974000	2.29807e+07	2.29807e+07	10	8	8	2	0	7	1	3	2	0	7	1	3	33.1	30.628	272	0	33.792	8.5	0	28.3	3.7	12.5	293560000	17614000	0	254170000	5473600	16301000
tr|Q8BT09|Q8BT09_MOUSE;tr|Q5BLK1|Q5BLK1_MOUSE;sp|P62754|RS6_MOUSE;tr|Q3TL53|Q3TL53_MOUSE	tr|Q8BT09|Q8BT09_MOUSE;tr|Q5BLK1|Q5BLK1_MOUSE;sp|P62754|RS6_MOUSE;tr|Q3TL53|Q3TL53_MOUSE	>tr|Q8BT09|Q8BT09_MOUSE 40S ribosomal protein S6 OS=Mus musculus GN=Rps6 PE=2 SV=1;>tr|Q5BLK1|Q5BLK1_MOUSE 40S ribosomal protein S6 OS=Mus musculus GN=Rps6 PE=2 SV=1;>sp|P62754|RS6_MOUSE 40S ribosomal protein S6 OS=Mus musculus GN=Rps6 PE=1 SV=1;>tr|Q3TL53	0	0	1	6042800	63402000	0	2.31483e+07	2.31483e+07	4	7	7	0	0	2	7	1	0	0	2	7	1	26.5	28.667	249	0	13.866	0	0	11.2	26.5	8	87832000	0	0	17221000	68621000	1989400
tr|Q3UMP4|Q3UMP4_MOUSE;sp|Q9CY58|PAIRB_MOUSE;tr|Q3V274|Q3V274_MOUSE;tr|Q3UEI6|Q3UEI6_MOUSE;tr|Q3UJK2|Q3UJK2_MOUSE	tr|Q3UMP4|Q3UMP4_MOUSE;sp|Q9CY58|PAIRB_MOUSE;tr|Q3V274|Q3V274_MOUSE;tr|Q3UEI6|Q3UEI6_MOUSE;tr|Q3UJK2|Q3UJK2_MOUSE	>tr|Q3UMP4|Q3UMP4_MOUSE Putative uncharacterized protein OS=Mus musculus GN=Serbp1 PE=2 SV=1;>sp|Q9CY58|PAIRB_MOUSE Plasminogen activator inhibitor 1 RNA-binding protein OS=Mus musculus GN=Serbp1 PE=1 SV=2;>tr|Q3V274|Q3V274_MOUSE Putative uncharacterized p	0	0	1	11706000	41561000	17266000	23511000	23511000	5	9	9	0	1	3	7	4	0	1	3	7	4	27.7	44.005	401	0	57	0	4.7	8.2	21.9	16.2	76506000	0	924750	10226000	45593000	19763000
sp|Q9DBZ5|EIF3K_MOUSE;tr|Q3TY56|Q3TY56_MOUSE	sp|Q9DBZ5|EIF3K_MOUSE;tr|Q3TY56|Q3TY56_MOUSE	>sp|Q9DBZ5|EIF3K_MOUSE Eukaryotic translation initiation factor 3 subunit K OS=Mus musculus GN=Eif3k PE=1 SV=1;>tr|Q3TY56|Q3TY56_MOUSE Eukaryotic translation initiation factor 3 subunit K OS=Mus musculus GN=Eif3k PE=2 SV=1	0	0	1	18897000	38342000	18278000	2.51723e+07	2.51723e+07	2	5	5	1	1	3	4	2	1	1	3	4	2	20.2	25.086	218	0	38.537	6.9	6.9	16.5	13.8	10.1	143820000	4228300	0	95837000	35121000	8634600
tr|D6RCW7|D6RCW7_MOUSE;tr|Q5DQJ3|Q5DQJ3_MOUSE;tr|Q3UCD2|Q3UCD2_MOUSE;tr|Q3UBZ3|Q3UBZ3_MOUSE;sp|P47754|CAZA2_MOUSE;tr|Q3U7G3|Q3U7G3_MOUSE	tr|D6RCW7|D6RCW7_MOUSE;tr|Q5DQJ3|Q5DQJ3_MOUSE;tr|Q3UCD2|Q3UCD2_MOUSE;tr|Q3UBZ3|Q3UBZ3_MOUSE;sp|P47754|CAZA2_MOUSE	>tr|D6RCW7|D6RCW7_MOUSE F-actin-capping protein subunit alpha-2 OS=Mus musculus GN=Capza2 PE=4 SV=1;>tr|Q5DQJ3|Q5DQJ3_MOUSE Capping protein (Actin filament) muscle Z-line, alpha 2, isoform CRA_c OS=Mus musculus GN=Capza2 PE=2 SV=1;>tr|Q3UCD2|Q3UCD2_MOUSE P	0	0	1	49917000	20203000	28512000	3.28773e+07	3.28773e+07	6	5	4	1	1	5	3	4	1	0	4	2	3	39.1	19.995	174	0	35.68	4.6	5.7	39.1	26.4	34.5	296690000	3330900	2113100	243630000	16359000	31253000
sp|Q6ZWN5|RS9_MOUSE;tr|F7CJS8|F7CJS8_MOUSE;tr|D3YWH9|D3YWH9_MOUSE;tr|Q96EC0|Q96EC0_MOUSE;tr|Q9CXW7|Q9CXW7_MOUSE;tr|D3Z673|D3Z673_MOUSE;tr|D3YUV6|D3YUV6_MOUSE	sp|Q6ZWN5|RS9_MOUSE;tr|F7CJS8|F7CJS8_MOUSE;tr|D3YWH9|D3YWH9_MOUSE;tr|Q96EC0|Q96EC0_MOUSE;tr|Q9CXW7|Q9CXW7_MOUSE;tr|D3Z673|D3Z673_MOUSE	>sp|Q6ZWN5|RS9_MOUSE 40S ribosomal protein S9 OS=Mus musculus GN=Rps9 PE=1 SV=3;>tr|F7CJS8|F7CJS8_MOUSE 40S ribosomal protein S9 (Fragment) OS=Mus musculus GN=Rps9 PE=1 SV=1;>tr|D3YWH9|D3YWH9_MOUSE 40S ribosomal protein S9 OS=Mus musculus GN=Rps9 PE=1 SV=1	0	0	1	25906000	75643000	0	3.38497e+07	3.38497e+07	7	6	6	1	0	4	6	2	1	0	4	6	2	25.3	22.591	194	0	12.434	4.1	0	18.6	25.3	8.8	158730000	1634500	0	67473000	87510000	2113300
tr|J7I1C3|J7I1C3_MOUSE	tr|J7I1C3|J7I1C3_MOUSE	>tr|J7I1C3|J7I1C3_MOUSE Rif1 OS=Mus musculus GN=Rif1 PE=2 SV=1	0	0	1	26516000	24975000	51772000	34421000	34421000	1	125	5	1	2	99	96	108	0	0	3	4	4	47.9	265.9	2418	0	56.824	0.7	1.2	41.1	42.6	45.5	102880000	0	0	13723000	25870000	63286000
tr|G3UZK4|G3UZK4_MOUSE;tr|Q0QEW9|Q0QEW9_MOUSE;tr|Q642K1|Q642K1_MOUSE;tr|Q58EW0|Q58EW0_MOUSE;sp|P35980|RL18_MOUSE;tr|G3UYV6|G3UYV6_MOUSE;tr|G3UZJ6|G3UZJ6_MOUSE;tr|G3UX28|G3UX28_MOUSE	tr|G3UZK4|G3UZK4_MOUSE;tr|Q0QEW9|Q0QEW9_MOUSE;tr|Q642K1|Q642K1_MOUSE;tr|Q58EW0|Q58EW0_MOUSE;sp|P35980|RL18_MOUSE	>tr|G3UZK4|G3UZK4_MOUSE 60S ribosomal protein L18 OS=Mus musculus GN=Rpl18 PE=4 SV=1;>tr|Q0QEW9|Q0QEW9_MOUSE 60S ribosomal protein L18 (Fragment) OS=Mus musculus GN=Rpl18 PE=2 SV=1;>tr|Q642K1|Q642K1_MOUSE 60S ribosomal protein L18 OS=Mus musculus GN=Rpl18	0	0	1	0	80480000	24328000	34936000	34936000	8	5	5	0	0	1	5	3	0	0	1	5	3	34.6	15.245	136	0	52.806	0	0	7.4	34.6	26.5	126980000	0	0	25974000	93014000	7992900
tr|Q5XJF6|Q5XJF6_MOUSE;tr|Q3U561|Q3U561_MOUSE;sp|P53026|RL10A_MOUSE;tr|Q99JL6|Q99JL6_MOUSE;tr|D6RE43|D6RE43_MOUSE	tr|Q5XJF6|Q5XJF6_MOUSE;tr|Q3U561|Q3U561_MOUSE;sp|P53026|RL10A_MOUSE;tr|Q99JL6|Q99JL6_MOUSE	>tr|Q5XJF6|Q5XJF6_MOUSE Ribosomal protein OS=Mus musculus GN=Rpl10a PE=2 SV=1;>tr|Q3U561|Q3U561_MOUSE Ribosomal protein OS=Mus musculus GN=Rpl10a PE=2 SV=1;>sp|P53026|RL10A_MOUSE 60S ribosomal protein L10a OS=Mus musculus GN=Rpl10a PE=1 SV=3;>tr|Q99JL6|Q99	0	0	1	34547000	72525000	0	3.56907e+07	3.56907e+07	5	5	5	1	0	3	4	1	1	0	3	4	1	24.9	24.831	217	0	15.956	6	0	13.4	24.9	3.7	194110000	2368400	0	101800000	80149000	9787100
tr|Q3UJS0|Q3UJS0_MOUSE;sp|P62918|RL8_MOUSE;tr|Q3THC7|Q3THC7_MOUSE;tr|Q9Z237|Q9Z237_MOUSE	tr|Q3UJS0|Q3UJS0_MOUSE;sp|P62918|RL8_MOUSE;tr|Q3THC7|Q3THC7_MOUSE;tr|Q9Z237|Q9Z237_MOUSE	>tr|Q3UJS0|Q3UJS0_MOUSE Putative uncharacterized protein OS=Mus musculus GN=Rpl8 PE=2 SV=1;>sp|P62918|RL8_MOUSE 60S ribosomal protein L8 OS=Mus musculus GN=Rpl8 PE=1 SV=2;>tr|Q3THC7|Q3THC7_MOUSE Putative uncharacterized protein OS=Mus musculus GN=Rpl8 PE=2	0	0	1	23385000	88082000	0	3.71557e+07	3.71557e+07	4	8	8	0	0	4	8	0	0	0	4	8	0	24.9	28.066	257	0	15.891	0	0	15.6	24.9	0	168950000	0	0	71485000	97461000	0
tr|B2RWE8|B2RWE8_MOUSE;tr|Q3TDD8|Q3TDD8_MOUSE;tr|Q3UGC0|Q3UGC0_MOUSE;tr|Q3TSY9|Q3TSY9_MOUSE;tr|Q3TLQ9|Q3TLQ9_MOUSE;tr|Q3THB0|Q3THB0_MOUSE;sp|Q8BGD9|IF4B_MOUSE;tr|Q922K6|Q922K6_MOUSE	tr|B2RWE8|B2RWE8_MOUSE;tr|Q3TDD8|Q3TDD8_MOUSE;tr|Q3UGC0|Q3UGC0_MOUSE;tr|Q3TSY9|Q3TSY9_MOUSE;tr|Q3TLQ9|Q3TLQ9_MOUSE;tr|Q3THB0|Q3THB0_MOUSE;sp|Q8BGD9|IF4B_MOUSE	>tr|B2RWE8|B2RWE8_MOUSE Eif4b protein OS=Mus musculus GN=Eif4b PE=2 SV=1;>tr|Q3TDD8|Q3TDD8_MOUSE Putative uncharacterized protein OS=Mus musculus GN=Eif4b PE=2 SV=1;>tr|Q3UGC0|Q3UGC0_MOUSE Putative uncharacterized protein OS=Mus musculus GN=Eif4b PE=2 SV=1	0	0	1	36572000	50732000	34117000	4.04737e+07	4.04737e+07	8	6	6	1	1	2	5	4	1	1	2	5	4	24.1	46.478	403	0	19.8	4	2	6	22.1	19.1	127400000	3252900	9624300	23864000	51862000	38801000
tr|Q3UCH0|Q3UCH0_MOUSE;sp|P47911|RL6_MOUSE;tr|E9PUX4|E9PUX4_MOUSE;tr|Q3UFI4|Q3UFI4_MOUSE	tr|Q3UCH0|Q3UCH0_MOUSE;sp|P47911|RL6_MOUSE;tr|E9PUX4|E9PUX4_MOUSE;tr|Q3UFI4|Q3UFI4_MOUSE	>tr|Q3UCH0|Q3UCH0_MOUSE 60S ribosomal protein L6 OS=Mus musculus GN=Rpl6 PE=2 SV=1;>sp|P47911|RL6_MOUSE 60S ribosomal protein L6 OS=Mus musculus GN=Rpl6 PE=1 SV=3;>tr|E9PUX4|E9PUX4_MOUSE 60S ribosomal protein L6 OS=Mus musculus GN=Gm5428 PE=3 SV=1;>tr|Q3UF	0	0	1	4123400	105960000	15689000	4.19241e+07	4.19241e+07	4	8	8	0	0	2	8	4	0	0	2	8	4	33.8	33.509	296	0	41.236	0	0	8.1	33.8	17.9	138440000	0	0	8034800	111220000	19181000
tr|Q6P1A9|Q6P1A9_MOUSE;tr|Q5EBG5|Q5EBG5_MOUSE;tr|Q58ET1|Q58ET1_MOUSE;sp|P12970|RL7A_MOUSE;tr|Q80UT7|Q80UT7_MOUSE;tr|F6VBB8|F6VBB8_MOUSE;tr|Q8CDE3|Q8CDE3_MOUSE;tr|V9GX35|V9GX35_MOUSE;tr|F6SSI5|F6SSI5_MOUSE	tr|Q6P1A9|Q6P1A9_MOUSE;tr|Q5EBG5|Q5EBG5_MOUSE;tr|Q58ET1|Q58ET1_MOUSE;sp|P12970|RL7A_MOUSE;tr|Q80UT7|Q80UT7_MOUSE	>tr|Q6P1A9|Q6P1A9_MOUSE Ribosomal protein L7A OS=Mus musculus GN=Rpl7a PE=2 SV=1;>tr|Q5EBG5|Q5EBG5_MOUSE Ribosomal protein L7A OS=Mus musculus GN=Rpl7a PE=2 SV=1;>tr|Q58ET1|Q58ET1_MOUSE MCG11348 OS=Mus musculus GN=Rpl7a PE=2 SV=1;>sp|P12970|RL7A_MOUSE 60S	0	0	1	5651400	121770000	8836200	45419200	45419200	9	9	9	0	0	2	9	3	0	0	2	9	3	30.1	30.024	266	0	35.217	0	0	10.9	30.1	14.7	158590000	0	0	20384000	130150000	8056500
sp|Q8QZY1|EIF3L_MOUSE	sp|Q8QZY1|EIF3L_MOUSE	>sp|Q8QZY1|EIF3L_MOUSE Eukaryotic translation initiation factor 3 subunit L OS=Mus musculus GN=Eif3l PE=1 SV=1	0	0	1	40139000	83980000	18107000	4.74087e+07	4.74087e+07	1	20	20	2	1	9	19	6	2	1	9	19	6	36.9	66.612	564	0	110.43	3	1.8	14.7	36.9	15.4	154310000	5363200	0	26357000	112490000	10106000
tr|Q564E8|Q564E8_MOUSE;sp|Q9D8E6|RL4_MOUSE;tr|Q9CSM5|Q9CSM5_MOUSE;tr|Q5ZEY2|Q5ZEY2_MOUSE	tr|Q564E8|Q564E8_MOUSE;sp|Q9D8E6|RL4_MOUSE;tr|Q9CSM5|Q9CSM5_MOUSE	>tr|Q564E8|Q564E8_MOUSE Ribosomal protein L4 OS=Mus musculus GN=Rpl4 PE=2 SV=1;>sp|Q9D8E6|RL4_MOUSE 60S ribosomal protein L4 OS=Mus musculus GN=Rpl4 PE=1 SV=3;>tr|Q9CSM5|Q9CSM5_MOUSE Putative uncharacterized protein OS=Mus musculus GN=Rpl4 PE=2 SV=2	0	0	1	0	137580000	6543200	4.80411e+07	4.80411e+07	4	16	16	0	0	0	16	2	0	0	0	16	2	40.1	47.153	419	0	33.144	0	0	0	40.1	5	152620000	0	0	0	146470000	6155000
tr|Q3UW32|Q3UW32_MOUSE;sp|Q9EST5|AN32B_MOUSE;sp|Q64G17|AN32C_MOUSE;tr|F6UFG6|F6UFG6_MOUSE;tr|D3YYE1|D3YYE1_MOUSE;tr|D3Z7M9|D3Z7M9_MOUSE;sp|O35381|AN32A_MOUSE	tr|Q3UW32|Q3UW32_MOUSE;sp|Q9EST5|AN32B_MOUSE	>tr|Q3UW32|Q3UW32_MOUSE Putative uncharacterized protein (Fragment) OS=Mus musculus GN=Anp32b PE=2 SV=1;>sp|Q9EST5|AN32B_MOUSE Acidic leucine-rich nuclear phosphoprotein 32 family member B OS=Mus musculus GN=Anp32b PE=1 SV=1	0	0	1	26984000	81930000	67702000	58872000	58872000	7	4	4	1	1	4	4	4	1	1	4	4	4	17.3	28.285	248	0	7.5238	2.8	3.6	17.3	17.3	17.3	233170000	2753800	2032900	67842000	99511000	61031000
sp|Q9QZD9|EIF3I_MOUSE;tr|Q3T9Y8|Q3T9Y8_MOUSE;tr|A2AE03|A2AE03_MOUSE;tr|Q8BTM6|Q8BTM6_MOUSE	sp|Q9QZD9|EIF3I_MOUSE;tr|Q3T9Y8|Q3T9Y8_MOUSE	>sp|Q9QZD9|EIF3I_MOUSE Eukaryotic translation initiation factor 3 subunit I OS=Mus musculus GN=Eif3i PE=1 SV=1;>tr|Q3T9Y8|Q3T9Y8_MOUSE Eukaryotic translation initiation factor 3 subunit I OS=Mus musculus GN=Eif3i PE=2 SV=1	0	0	1	82999000	90461000	16879000	6.34463e+07	6.34463e+07	4	11	11	1	1	11	7	2	1	1	11	7	2	40.6	36.46	325	0	31.085	2.8	4	40.6	22.2	6.2	515520000	0	4890700	403000000	95036000	12596000
tr|Q564F3|Q564F3_MOUSE;sp|P97351|RS3A_MOUSE;tr|Q9D1S3|Q9D1S3_MOUSE;tr|Q3U5P8|Q3U5P8_MOUSE;tr|Q3UAC2|Q3UAC2_MOUSE;tr|Q3UJU5|Q3UJU5_MOUSE	tr|Q564F3|Q564F3_MOUSE;sp|P97351|RS3A_MOUSE;tr|Q9D1S3|Q9D1S3_MOUSE;tr|Q3U5P8|Q3U5P8_MOUSE;tr|Q3UAC2|Q3UAC2_MOUSE;tr|Q3UJU5|Q3UJU5_MOUSE	>tr|Q564F3|Q564F3_MOUSE 40S ribosomal protein S3a OS=Mus musculus GN=Rps3a1 PE=2 SV=1;>sp|P97351|RS3A_MOUSE 40S ribosomal protein S3a OS=Mus musculus GN=Rps3a PE=1 SV=3;>tr|Q9D1S3|Q9D1S3_MOUSE 40S ribosomal protein S3a OS=Mus musculus GN=Rps3a1 PE=2 SV=1;>	0	0	1	53460000	125330000	34150000	70980000	70980000	6	10	10	0	0	6	9	6	0	0	6	9	6	41.3	29.885	264	0	45.168	0	0	23.1	41.3	31.4	345800000	0	0	184370000	137560000	23864000
sp|Q3UV17|K22O_MOUSE	sp|Q3UV17|K22O_MOUSE	>sp|Q3UV17|K22O_MOUSE Keratin, type II cytoskeletal 2 oral OS=Mus musculus GN=Krt76 PE=2 SV=1	0	0	1	225430000	0	0	7.51433e+07	7.51433e+07	1	5	2	2	0	5	2	2	1	0	2	1	1	6.2	62.844	594	0	18.45	3	0	6.2	3	3	705580000	40122000	0	647260000	14084000	4115900
tr|Q9CZP6|Q9CZP6_MOUSE;tr|Q5YLW3|Q5YLW3_MOUSE;sp|P62908|RS3_MOUSE;tr|Q3UCL7|Q3UCL7_MOUSE;tr|Q9D0A2|Q9D0A2_MOUSE;tr|Q3UK56|Q3UK56_MOUSE;tr|D3YV43|D3YV43_MOUSE;tr|O89068|O89068_MOUSE	tr|Q9CZP6|Q9CZP6_MOUSE;tr|Q5YLW3|Q5YLW3_MOUSE;sp|P62908|RS3_MOUSE;tr|Q3UCL7|Q3UCL7_MOUSE;tr|Q9D0A2|Q9D0A2_MOUSE;tr|Q3UK56|Q3UK56_MOUSE;tr|D3YV43|D3YV43_MOUSE	>tr|Q9CZP6|Q9CZP6_MOUSE Putative uncharacterized protein OS=Mus musculus GN=Rps3 PE=2 SV=1;>tr|Q5YLW3|Q5YLW3_MOUSE Ribosomal protein S3 OS=Mus musculus GN=Rps3 PE=2 SV=1;>sp|P62908|RS3_MOUSE 40S ribosomal protein S3 OS=Mus musculus GN=Rps3 PE=1 SV=1;>tr|Q3	0	0	1	48124000	166620000	13894000	7.62127e+07	7.62127e+07	8	16	16	0	0	9	14	2	0	0	9	14	2	59.7	26.602	243	0	52.027	0	0	48.1	59.3	11.1	400680000	0	0	207370000	180860000	12451000
tr|Q58EU3|Q58EU3_MOUSE;tr|Q3TXS9|Q3TXS9_MOUSE;tr|Q3TLE5|Q3TLE5_MOUSE;tr|Q3TL20|Q3TL20_MOUSE;sp|P25444|RS2_MOUSE;tr|Q3TXR5|Q3TXR5_MOUSE;tr|D3YVC1|D3YVC1_MOUSE;tr|J3QMG5|J3QMG5_MOUSE;tr|Q3UB36|Q3UB36_MOUSE;tr|D3YWJ3|D3YWJ3_MOUSE;tr|F6YTZ4|F6YTZ4_MOUSE;tr|O89072|O89072_MOUSE;tr|Q9DC49|Q9DC49_MOUSE;tr|E9Q1N8|E9Q1N8_MOUSE;tr|D3Z536|D3Z536_MOUSE;tr|Q3TI78|Q3TI78_MOUSE;tr|Q3V2B9|Q3V2B9_MOUSE	tr|Q58EU3|Q58EU3_MOUSE;tr|Q3TXS9|Q3TXS9_MOUSE;tr|Q3TLE5|Q3TLE5_MOUSE;tr|Q3TL20|Q3TL20_MOUSE;sp|P25444|RS2_MOUSE;tr|Q3TXR5|Q3TXR5_MOUSE;tr|D3YVC1|D3YVC1_MOUSE;tr|J3QMG5|J3QMG5_MOUSE;tr|Q3UB36|Q3UB36_MOUSE;tr|D3YWJ3|D3YWJ3_MOUSE;tr|F6YTZ4|F6YTZ4_MOUSE;tr|O89072|O89072_MOUSE;tr|Q9DC49|Q9DC49_MOUSE;tr|E9Q1N8|E9Q1N8_MOUSE;tr|D3Z536|D3Z536_MOUSE;tr|Q3TI78|Q3TI78_MOUSE	>tr|Q58EU3|Q58EU3_MOUSE MCG12811, isoform CRA_b OS=Mus musculus GN=Rps2 PE=2 SV=1;>tr|Q3TXS9|Q3TXS9_MOUSE Putative uncharacterized protein OS=Mus musculus GN=Rps2 PE=2 SV=1;>tr|Q3TLE5|Q3TLE5_MOUSE Putative uncharacterized protein OS=Mus musculus GN=Rps2 PE	0	0	1	49947000	163120000	25321000	7.94627e+07	7.94627e+07	17	10	10	0	0	7	9	2	0	0	7	9	2	29.7	31.231	293	0	41.821	0	0	22.9	29.7	7.5	421300000	0	0	246170000	160100000	15026000
sp|A2BDX3|MOCS3_MOUSE	sp|A2BDX3|MOCS3_MOUSE	>sp|A2BDX3|MOCS3_MOUSE Adenylyltransferase and sulfurtransferase MOCS3 OS=Mus musculus GN=Mocs3 PE=3 SV=1	0	0	1	282810000	0	0	94270000	94270000	1	2	2	1	1	1	2	1	1	1	1	2	1	4.6	49.374	460	0	3.1821	2	2	2	4.6	2	2182400000	1206300000	65231000	482680000	276880000	151220000
sp|Q8BFZ3|ACTBL_MOUSE	sp|Q8BFZ3|ACTBL_MOUSE	>sp|Q8BFZ3|ACTBL_MOUSE Beta-actin-like protein 2 OS=Mus musculus GN=Actbl2 PE=1 SV=1	0	0	1	702120000	0	0	234040000	234040000	1	11	1	8	8	7	10	10	0	1	1	1	1	29.5	42.004	376	0.00074239	2.3727	23.4	18.4	25.8	29.5	27.7	2409600000	0	251330000	645610000	601790000	910830000

## Sheet: B) 0 peptide cntr nuclear
Ensembl Protein ID	UniProt/SwissProt Accession	Associated Gene Name
ENSMUSP00000032998	P62908.1	RS3_MOUSE
ENSMUSP00000097754	Q3UV17.1	K22O_MOUSE
ENSMUSP00000029722	P97351.3	RS3A_MOUSE
ENSMUSP00000099990	Q9EST5.1	AN32B_MOUSE
ENSMUSP00000082652	O35381.1	AN32A_MOUSE
ENSMUSP00000034966	Q9D8E6.3	RL4_MOUSE
ENSMUSP00000099962	P12970.2	RL7A_MOUSE
ENSMUSP00000031617	P47911.3	RL6_MOUSE
ENSMUSP00000072320	P35980.3	RL18_MOUSE
ENSMUSP00000006496	Q6ZWN5.3	RS9_MOUSE
ENSMUSP00000066038	Q9DBZ5.1	EIF3K_MOUSE
ENSMUSP00000039110	Q9CY58-1	PAIRB_MOUSE
ENSMUSP00000099878	P62754.1	RS6_MOUSE
ENSMUSP00000099757	P62242.2	RS8_MOUSE
ENSMUSP00000021217	Q01768.1	NDKB_MOUSE
ENSMUSP00000103476	Q01768.1	NDKB_MOUSE
ENSMUSP00000117022	P15532.1	NDKA_MOUSE
ENSMUSP00000083705	P14869.3	RLA0_MOUSE
ENSMUSP00000071989	P24860.3	CCNB1_MOUSE
ENSMUSP00000032508	P30416.5	FKBP4_MOUSE
ENSMUSP00000004206	Q9Z1D1.2	EIF3G_MOUSE
ENSMUSP00000033008	Q9R1P4.1	PSA1_MOUSE
ENSMUSP00000034848	Q9R1P0.1	PSA4_MOUSE
ENSMUSP00000078867	Q61545.2	EWS_MOUSE
ENSMUSP00000051432	P27661.2	H2AX_MOUSE
ENSMUSP00000140896	Q9CQJ4.1	RING2_MOUSE
ENSMUSP00000025183	O35730-1	RING1_MOUSE
ENSMUSP00000015100	P62141.3	PP1B_MOUSE
ENSMUSP00000019065	Q9DBD5.2	PELP1_MOUSE
ENSMUSP00000028278	O35593.2	PSDE_MOUSE
ENSMUSP00000079946	Q99MD9-1	NASP_MOUSE
ENSMUSP00000064261	Q922S8.1	KIF2C_MOUSE
ENSMUSP00000023510	P13439.3	UMPS_MOUSE
ENSMUSP00000019382	Q9CY27.1	TECR_MOUSE
ENSMUSP00000026196	P05201.3	AATC_MOUSE
ENSMUSP00000030791	Q6P9Z1.2	SMRD3_MOUSE
ENSMUSP00000025918	Q60864.1	STIP1_MOUSE
ENSMUSP00000068931	Q924K8.1	MTA3_MOUSE
ENSMUSP00000099979	Q8CG48.2	SMC2_MOUSE
ENSMUSP00000071214	Q6ZWX6.3	IF2A_MOUSE
ENSMUSP00000103474	Q9JIF0.1	ANM1_MOUSE
ENSMUSP00000101225	P24788.2	CDK11
ENSMUSP00000016511	Q64434.1	PTK6_MOUSE
ENSMUSP00000021046	Q810A7.3	DDX42_MOUSE
ENSMUSP00000020334	Q8R5H1.1	UBP15_MOUSE
ENSMUSP00000033383	Q99K46.4	UBP11_MOUSE
ENSMUSP00000065337	O54984.2	ASNA_MOUSE
ENSMUSP00000053842	Q99M87.1	DNJA3_MOUSE
ENSMUSP00000029178	Q9CWL8.1	CTBL1_MOUSE
ENSMUSP00000099541	P62751.1	RL23A_MOUSE
ENSMUSP00000013773	B2RQC6.1	CAD
ENSMUSP00000144654	Q61699.2	HS105_MOUSE
ENSMUSP00000102552	O55047.2	TLK2_MOUSE
ENSMUSP00000035961	Q8C0V0.2	TLK1_MOUSE
ENSMUSP00000110859	Q811D0.1	DLG1_MOUSE
ENSMUSP00000130738	Q9JLV5.1	CUL3_MOUSE
ENSMUSP00000038138	Q80Y84.1	KDM5B_MOUSE

## Sheet: C) above 1.5 nuclear
Ensembl Protein ID	UniProt/SwissProt Accession	Associated Gene Name	localization	nucleus in GO cellular components
ENSMUSP00000064155	Q6PR54	RIF1_MOUSE
ENSMUSP00000073880	P62082	RS7_MOUSE	cytoplasm	x
ENSMUSP00000035105	P14206	RSSA_MOUSE
ENSMUSP00000033683	P62702	RS4X_MOUSE	cytoplasm	x
ENSMUSP00000039109	P62137	PP1A_MOUSE
ENSMUSP00000025955	P23116	EIF3A_MOUSE
ENSMUSP00000022960	P60229	EIF3E_MOUSE
ENSMUSP00000025486	P14733	LMNB1_MOUSE
ENSMUSP00000100969	P21619	LMNB2_MOUSE
ENSMUSP00000071054	O88685	PRS6A_MOUSE
ENSMUSP00000031311	P43346	DCK_MOUSE
ENSMUSP00000100037	P62806	H4_MOUSE
ENSMUSP00000026560	Q9WVJ2	PSD13_MOUSE
ENSMUSP00000034740	P46935	NEDD4_MOUSE
ENSMUSP00000099933	Q6P5F9	XPO1_MOUSE
ENSMUSP00000020640	P68040	RACK1
ENSMUSP00000111309	P34022	RANG_MOUSE
ENSMUSP00000131335	Q61539	ERR2_MOUSE
ENSMUSP00000025906	O08580	ERR1_MOUSE
ENSMUSP00000106564	P62509	ERR3_MOUSE
ENSMUSP00000016081	Q9QZQ8	H2AY_MOUSE
ENSMUSP00000099671	Q61879	MYH10_MOUSE
ENSMUSP00000130858	P17751	TPIS_MOUSE
ENSMUSP00000070068	P28656	NP1L1_MOUSE
ENSMUSP00000022380	P62334	PRS10_MOUSE
ENSMUSP00000140224	G5E870	TRIP12
ENSMUSP00000074994	P84228	HISTONE H3.2
ENSMUSP00000079670	P68433	HISTONE H3.1
ENSMUSP00000141166	P30999	CTND1_MOUSE
ENSMUSP00000048592	Q99MV2	TX19A_MOUSE
ENSMUSP00000088285	P22752	H2A1_MOUSE
ENSMUSP00000070002	Q9EQU5	SET_MOUSE
ENSMUSP00000070002	Q9CYI4	LUC7L_MOUSE
ENSMUSP00000016771	Q8VDD5	MYH9_MOUSE
ENSMUSP00000016771	Q9QYC0	ADDA_MOUSE
ENSMUSP00000021049	P62196	PRS8_MOUSE
ENSMUSP00000051657	Q9CX56	PSMD8_MOUSE
ENSMUSP00000106095	P10853	H2B1F_MOUSE
ENSMUSP00000097294	Q64475	H2B1B_MOUSE
ENSMUSP00000056604	P70696	H2B1A_MOUSE
ENSMUSP00000002699	Q9DBR0	AKAP8_MOUSE
ENSMUSP00000036386	P06151	LDHA_MOUSE
ENSMUSP00000014545	P00342	LDHC_MOUSE
ENSMUSP00000127058	Q08943-1	SSRP1_MOUSE
ENSMUSP00000032898	Q8BKC5.3	IPO5_MOUSE
ENSMUSP00000026846	P07607.1	TYSY_MOUSE
ENSMUSP00000051492	A2AKX3-1	SETX_MOUSE
ENSMUSP00000105359	Q3THW5.3	H2AV_MOUSE
ENSMUSP00000036907	P0C0S6.2	H2AZ_MOUSE
ENSMUSP00000031984	Q04692-1	SMRCD_MOUSE
ENSMUSP00000136031	Q8CCF0.3	PRP31_MOUSE
ENSMUSP00000105990	P63101.1	1433Z_MOUSE
ENSMUSP00000027432	Q3TXS7.1	PSMD1_MOUSE
ENSMUSP00000113213	P16858.2	G3P_MOUSE
ENSMUSP00000010278	Q99J09.1	MEP50_MOUSE
ENSMUSP00000011492	Q8JZN5.2	ACAD9_MOUSE
ENSMUSP00000005077	P14602-1	HSPB1_MOUSE
ENSMUSP00000045073	Q921M3.1	SF3B3_MOUSE
ENSMUSP00000117030	Q9WUA3-1	Pfkp
ENSMUSP00000032824	P54775.2	PRS6B_MOUSE
ENSMUSP00000133571	Q8BG32.3	PSD11_MOUSE
ENSMUSP00000009138	Q91VJ4.1	STK38_MOUSE
ENSMUSP00000075178	Q9CWF2.1	TBB2B_MOUSE
ENSMUSP00000060246	Q7TMM9.1	TBB2A_MOUSE
ENSMUSP00000091921	P07901.4	HS90A_MOUSE
ENSMUSP00000027438	P09405.2	NUCL_MOUSE
ENSMUSP00000086626	Q02053.1	UBA1_MOUSE
ENSMUSP00000079888	P24547.2	IMDH2_MOUSE
ENSMUSP00000020315	Q6ZQ38	CAND1_MOUSE
ENSMUSP00000042342	P68372	Tubb4b
ENSMUSP00000071135	Q9D6F9	Tubb4a
ENSMUSP00000114159	P35700	PRDX1_MOUSE
ENSMUSP00000048153	Q91VM5	Rbmxl1
ENSMUSP00000033585	P09041	PGK1_MOUSE
ENSMUSP00000114180	P0CG50	UBC_MOUSE
ENSMUSP00000075089	Q9EPU0	RENT1_MOUSE
ENSMUSP00000034834	P52480	KPYM_MOUSE
ENSMUSP00000128770	P52480	KPYM_MOUSE
ENSMUSP00000055919	O54833	CSK22_MOUSE
ENSMUSP00000134218	P67871	CSK2B_MOUSE
ENSMUSP00000005705	Q62318	TIF1B_MOUSE
ENSMUSP00000017365	P14685	PSMD3_MOUSE
ENSMUSP00000074259	B2RSH2	GNAI1_MOUSE
ENSMUSP00000015800	P63017	HSP7C_MOUSE
ENSMUSP00000079306	P17156	HSP72_MOUSE
ENSMUSP00000097154	Q9Z0U1	ZO2_MOUSE
ENSMUSP00000001566	P99024	TBB5_MOUSE
ENSMUSP00000005841	Q61164	CTCF_MOUSE
ENSMUSP00000020099	P11440	CDK1_MOUSE
ENSMUSP00000030814	P49615	CDK5_MOUSE
ENSMUSP00000006911	P30285	CDK4_MOUSE
ENSMUSP00000126024	Q64261	CDK6_MOUSE
ENSMUSP00000111111	EO35495	CDK14_MOUS
ENSMUSP00000103163	Q14AX6	CDK12_MOUSE
ENSMUSP00000088729	Q62095	DDX3Y_MOUSE
